# Supplementary material for: Heterochromatin formation and remodeling by IRTKS condensates counteract cellular senescence
Source: EMBO J. 2024 Aug 27;43(20):7. doi: 10.1038/s44318-024-00212-3 (PMC11480336; doi:10.1038/s44318-024-00212-3)
Supplement: Supplementary file 3 — Dataset EV1 [file 44318_2024_212_MOESM3_ESM.xlsx]

## Sheet: Sheet1
Dataset EV1. RNA-seq, related to Fig.6 and Appendix Fig S2.

## Sheet: Liver DEG
Gene	baseMean	log2FoldChange	lfcSE	stat	pvalue	padj	WT-1	WT-2	WT-3	WT-4	KO-1	KO-2	KO-3	KO-4
0610005C13Rik	2806.2	0.166604	0.270685	0.61549	0.538231	0.999719	3359	2678	2700	3331	2702	2330	2548	2883
0610009B22Rik	539.686	-0.0127752	0.26248	-0.04867	0.961181	0.999719	482	542	622	543	454	577	597	533
0610009E02Rik	8.17913	0.147361	1.10916	0.132858	0.894306	0.999719	3	3	2	25	1	10	5	15
0610009L18Rik	3.31633	-3.59348	1.88127	-1.91014	0.056115	0.999719	0	0	0	2	15	4	0	6
0610010K14Rik	7.88802	0.272272	0.991693	0.274553	0.78366	0.999719	11	5	19	2	13	2	2	11
0610012G03Rik	761.61	0.171367	0.298953	0.573225	0.566492	0.999719	956	949	664	707	971	636	617	643
0610030E20Rik	695.456	-0.292347	0.225024	-1.29918	0.193882	0.999719	662	583	753	570	700	1261	617	631
0610031O16Rik	652.64	0.00490714	0.310987	0.015779	0.98741	0.999719	538	485	970	699	475	738	629	766
0610039K10Rik	1.68844	-0.921326	2.28861	-0.40257	0.687264	0.999719	0	1	4	0	0	0	1	7
0610040B10Rik	41.0397	-0.477259	0.517875	-0.92157	0.356752	0.999719	29	44	17	46	77	48	41	28
0610040F04Rik	3.63577	1.83194	1.30618	1.40251	0.160762	0.999719	1	9	4	8	2	0	2	2
0610040J01Rik	686.131	0.0533907	0.305703	0.174649	0.861356	0.999719	668	700	705	763	379	982	685	703
0610043K17Rik	36.4413	-0.00061675	0.486248	-0.00127	0.998988	0.999719	44	48	36	21	45	32	20	49
1110002E22Rik	3.35483	0.525591	1.79463	0.292868	0.769623	0.999719	1	14	0	0	2	0	4	4
1110002L01Rik	14.3466	-1.54564	0.809014	-1.91052	0.056066	0.999719	8	1	8	13	6	48	17	21
1110004F10Rik	765.08	0.299778	0.297351	1.00816	0.313378	0.999719	1072	923	622	809	936	702	522	618
1110006O24Rik	16.9553	0.603413	0.757755	0.796316	0.425848	0.999719	15	45	6	14	6	18	18	12
1110019D14Rik	46.7271	-0.488724	0.446575	-1.09438	0.273787	0.999719	30	47	60	23	47	49	63	56
1110020A21Rik	35.1398	0.46029	0.545289	0.844121	0.398602	0.999719	26	63	34	39	36	19	41	19
1110028F18Rik	0.342605	1.92427	3.49093	0.551221	0.581482	0.999719	3	0	0	0	0	0	0	0
1110032A03Rik	651.074	0.339086	0.254383	1.33298	0.182539	0.999719	777	881	623	664	584	646	552	536
1110038B12Rik	122.016	0.0129408	0.330233	0.039187	0.968741	0.999719	112	151	135	101	170	143	75	111
1110038F14Rik	136.411	0.0696316	0.416805	0.16706	0.867323	0.999719	210	141	117	106	247	121	78	97
1110046J04Rik	0.952654	3.38907	3.2913	1.02971	0.303149	0.999719	6	0	0	2	0	0	0	0
1110051M20Rik	30.7928	0.429938	0.48396	0.888375	0.374339	0.999719	55	23	28	39	31	29	30	16
1110059E24Rik	398.486	0.357697	0.254754	1.40409	0.160293	0.999719	404	394	562	471	343	358	335	361
1110059G10Rik	246.409	0.176907	0.240716	0.73492	0.462388	0.999719	282	271	271	243	242	267	181	248
1110065P20Rik	126.648	0.0511959	0.302258	0.169378	0.865499	0.999719	172	128	153	81	110	180	108	115
1190005I06Rik	8.33974	-0.152202	0.998373	-0.15245	0.878832	0.999719	16	7	0	9	7	15	3	12
1190007I07Rik	127.671	0.327018	0.358903	0.911159	0.362212	0.999719	190	111	121	158	150	86	111	101
1300002E11Rik	177.588	0.243566	0.307476	0.792145	0.428276	0.999719	221	258	162	141	169	232	140	131
1300017J02Rik	8867.53	0.0493147	0.246594	0.199984	0.841493	0.999719	9010	8416	9236	10015	6584	10633	8745	9165
1500004A13Rik	21.1253	-0.0609568	0.55502	-0.10983	0.912546	0.999719	30	16	32	9	27	22	23	15
1500009L16Rik	0.114202	0.705899	3.53381	0.199756	0.841672	0.999719	1	0	0	0	0	0	0	0
1500011B03Rik	50.777	0.25477	0.442082	0.576296	0.564415	0.999719	74	67	45	40	66	76	23	32
1500015A07Rik	28.4788	0.50643	0.626407	0.808468	0.418821	0.999719	32	45	42	18	39	12	8	34
1500015L24Rik	0.664349	2.85892	3.44008	0.831061	0.405939	0.999719	0	5	0	0	0	0	0	0
1500026H17Rik	20.4047	0.30602	0.760011	0.402652	0.687204	0.999719	7	7	33	44	9	18	14	31
1500035N22Rik	0.268324	-1.5376	3.52114	-0.43668	0.662345	0.999719	0	0	0	0	1	0	1	0
1600002D24Rik	0.110771	0.705899	3.53381	0.199756	0.841672	0.999719	0	0	1	0	0	0	0	0
1600010M07Rik	2.93509	0.840658	1.72394	0.487637	0.625807	0.999719	2	0	10	4	0	2	6	0
1600012H06Rik	716.363	0.00732179	0.224622	0.032596	0.973997	0.999719	689	803	704	716	676	897	657	676
1600014C10Rik	4176.74	-0.132432	0.257665	-0.51397	0.607273	0.999719	3657	3682	4844	4107	3048	7047	3778	4272
1600020E01Rik	124.513	-0.0633904	0.357129	-0.1775	0.859116	0.999719	167	113	135	88	128	105	97	173
1600023N17Rik	4.95731	1.38683	1.78594	0.776528	0.437438	0.999719	8	14	0	6	0	0	0	10
1600029I14Rik	0.228404	1.40512	3.52884	0.398182	0.690496	0.999719	2	0	0	0	0	0	0	0
1600029O15Rik	0.512866	-0.208388	3.51456	-0.05929	0.952719	0.999719	0	0	2	0	0	0	2	0
1700001C19Rik	189.027	0.0328541	0.401243	0.081881	0.934742	0.999719	273	111	169	231	250	145	221	122
1700001G11Rik	0.818932	3.17249	3.42908	0.925173	0.354876	0.999719	6	0	0	1	0	0	0	0
1700001G17Rik	2.81455	-0.543471	1.82575	-0.29767	0.765956	0.999719	0	6	2	1	12	2	0	0
1700001J03Rik	0.260781	-1.5376	3.52114	-0.43668	0.662345	0.999719	0	0	0	0	1	0	0	1
1700001J11Rik	90.1697	-1.19862	0.607232	-1.97391	0.048392	0.999719	46	23	96	63	22	298	111	113
1700001K19Rik	1.93718	1.24376	1.91538	0.649353	0.51611	0.999719	5	6	0	0	0	3	1	1
1700001K23Rik	0.766617	-3.09695	3.43296	-0.90212	0.366992	0.999719	0	0	0	0	0	5	2	0
1700001L19Rik	0.449946	2.31674	3.46563	0.66849	0.503821	0.999719	2	0	2	0	0	0	0	0
1700001O22Rik	1.55361	1.10575	3.01105	0.367229	0.713448	0.999719	0	8	0	0	4	0	0	0
1700001P01Rik	1.67704	1.64169	2.5402	0.646284	0.518096	0.999719	0	2	9	0	0	0	0	3
1700003D09Rik	0.145662	-0.736774	3.53381	-0.20849	0.834844	0.999719	0	0	0	0	0	0	1	0
1700003E16Rik	38.8372	-0.70784	0.436399	-1.622	0.104803	0.999719	28	22	39	32	52	51	61	29
1700003F12Rik	2.27597	3.86123	2.06292	1.87173	0.061243	0.999719	1	0	9	8	0	1	0	0
1700003G18Rik	0.984794	0.00487397	2.90403	0.001678	0.998661	0.999719	2	2	0	0	4	0	0	0
1700007F19Rik	1.52754	-1.67409	2.04875	-0.81713	0.413856	0.999719	2	0	0	1	6	0	2	1
1700007J10Rik	0.291323	-1.60343	3.51831	-0.45574	0.648578	0.999719	0	0	0	0	0	0	2	0
1700007K13Rik	1.33542	0.50371	2.72563	0.184805	0.853382	0.999719	0	0	7	0	0	0	1	3
1700007L15Rik	18.9061	-0.316153	0.621324	-0.50884	0.610866	0.999719	10	10	26	23	37	22	16	11
1700008J07Rik	29.4261	0.0744148	0.56396	0.131951	0.895023	0.999719	27	17	35	44	24	39	10	45
1700008O03Rik	2.33275	-0.848756	1.83221	-0.46324	0.643191	0.999719	3	2	2	0	10	0	0	2
1700009J07Rik	0.228404	1.40512	3.52884	0.398182	0.690496	0.999719	2	0	0	0	0	0	0	0
1700010I14Rik	5.4048	0.282692	1.30268	0.217007	0.828203	0.999719	12	6	0	6	12	4	4	0
1700011L22Rik	0.339175	1.91152	3.49187	0.547421	0.58409	0.999719	2	0	1	0	0	0	0	0
1700012B07Rik	0.26574	1.51621	3.52365	0.430297	0.66698	0.999719	0	2	0	0	0	0	0	0
1700012D01Rik	90.5712	0.162766	0.424052	0.383836	0.7011	0.999719	135	99	65	91	95	180	44	54
1700012D14Rik	11.8754	-0.301222	0.822315	-0.36631	0.714133	0.999719	14	4	7	18	10	15	24	3
1700014D04Rik	0.114202	0.705899	3.53381	0.199756	0.841672	0.999719	1	0	0	0	0	0	0	0
1700016A09Rik	1.12696	-3.6447	3.17517	-1.14787	0.251021	0.999719	0	0	0	0	8	0	1	0
1700016K05Rik	0.114202	0.705899	3.53381	0.199756	0.841672	0.999719	1	0	0	0	0	0	0	0
1700017B05Rik	272.147	-0.254035	0.338059	-0.75145	0.452381	0.999719	285	234	295	208	146	504	277	303
1700019A02Rik	0.354922	-0.680148	3.52621	-0.19288	0.84705	0.999719	1	0	0	0	0	1	1	0
1700019D03Rik	11.4464	-0.621831	0.640886	-0.97027	0.331913	0.999719	10	6	10	11	10	24	14	10
1700020L13Rik	0.456807	2.33649	3.46452	0.674406	0.500053	0.999719	4	0	0	0	0	0	0	0
1700020L24Rik	1.19538	0.524358	2.78235	0.188459	0.850517	0.999719	5	0	0	1	4	0	0	0
1700020N01Rik	0.291323	-1.60343	3.51831	-0.45574	0.648578	0.999719	0	0	0	0	0	0	2	0
1700022N22Rik	10.9478	-0.548443	0.746494	-0.73469	0.462528	0.999719	15	10	2	9	12	23	8	12
1700025B11Rik	0.464793	0.0499651	3.20277	0.015601	0.987553	0.999719	1	1	0	0	1	1	0	0
1700025G04Rik	63.9326	-0.200252	0.446395	-0.4486	0.653722	0.999719	69	65	73	39	42	163	46	49
1700025N23Rik	0.947458	-0.0959188	3.38998	-0.02829	0.977427	0.999719	4	0	0	0	4	0	0	0
1700026F02Rik	0.245325	-1.51026	3.52234	-0.42877	0.668094	0.999719	0	0	0	0	2	0	0	0
1700028B04Rik	99.9346	0.25823	0.366053	0.705442	0.480535	0.999719	147	86	115	100	77	71	91	117
1700028E10Rik	214.032	-0.264292	0.434683	-0.60801	0.54318	0.999719	160	298	132	186	247	505	106	166
1700028I16Rik	0.316601	0.658279	3.53008	0.186477	0.852071	0.999719	0	0	2	0	0	1	0	0
1700028J19Rik	5.72363	1.15243	1.38304	0.83326	0.404698	0.999719	3	7	0	20	0	4	2	8
1700029I15Rik	37.7055	0.179533	0.648621	0.276792	0.78194	0.999719	49	26	65	28	80	15	34	11
1700029J07Rik	17.8259	-0.493496	0.837635	-0.58915	0.555758	0.999719	14	26	2	16	46	7	13	16
1700030C10Rik	15.7106	1.04057	0.649594	1.60188	0.109182	0.999719	40	16	18	14	6	14	6	16
1700030C14Rik	0.940876	-1.37179	2.97819	-0.46061	0.645076	0.999719	0	2	0	0	1	0	0	4
1700030J22Rik	11.9953	-0.522531	0.658764	-0.7932	0.427662	0.999719	14	10	6	10	8	21	11	18
1700030K09Rik	74.0903	-0.130309	0.4112	-0.3169	0.751321	0.999719	64	89	80	55	121	55	58	74
1700030N03Rik	0.245325	-1.51026	3.52234	-0.42877	0.668094	0.999719	0	0	0	0	2	0	0	0
1700034H15Rik	8.12388	0.0214754	1.15879	0.018533	0.985214	0.999719	20	8	2	4	22	11	0	2
1700034I23Rik	0.26574	1.51621	3.52365	0.430297	0.66698	0.999719	0	2	0	0	0	0	0	0
1700037C18Rik	22.7345	-0.49992	0.758404	-0.65917	0.509784	0.999719	36	15	19	9	73	19	10	8
1700037H04Rik	87.8262	-0.137652	0.47548	-0.2895	0.772198	0.999719	98	108	82	54	180	99	35	68
1700040D17Rik	1.22572	2.9202	2.758	1.05881	0.289687	0.999719	0	0	9	1	0	1	0	0
1700042O10Rik	0.413986	-2.18302	3.47611	-0.62801	0.529999	0.999719	0	0	0	0	1	0	2	0
1700045H11Rik	15.23	-0.190532	1.10816	-0.17194	0.863488	0.999719	7	1	33	19	0	54	9	12
1700047A11Rik	0.13287	0.705899	3.53381	0.199756	0.841672	0.999719	0	1	0	0	0	0	0	0
1700047M11Rik	13.8955	-0.416374	0.724991	-0.57432	0.565754	0.999719	23	4	20	4	16	14	18	15
1700048M11Rik	3.6789	-0.332393	1.27501	-0.2607	0.794325	0.999719	1	3	10	0	3	6	2	6
1700048O20Rik	30.3423	-0.769248	0.931708	-0.82563	0.409013	0.999719	30	10	46	10	68	0	42	34
1700052I22Rik	0.221542	1.37961	3.53008	0.390817	0.695932	0.999719	0	0	2	0	0	0	0	0
1700054M17Rik	0.981301	-3.44668	3.42236	-1.00711	0.313884	0.999719	0	0	0	0	8	0	0	0
1700055D18Rik	40.5081	0.488654	0.498664	0.979927	0.327122	0.999719	38	87	33	31	32	55	26	28
1700056E22Rik	32.1997	-0.0729691	1.0134	-0.072	0.942599	0.999719	49	54	12	12	104	24	10	0
1700060C16Rik	0.0950588	-0.736774	3.53381	-0.20849	0.834844	0.999719	0	0	0	0	0	1	0	0
1700061I17Rik	15.5961	0.38011	0.732206	0.51913	0.60367	0.999719	19	22	8	21	13	5	24	9
1700063D05Rik	1.72379	-1.98802	2.93364	-0.67766	0.497985	0.999719	3	0	0	0	0	0	0	10
1700066B19Rik	1.61125	-1.03063	2.60792	-0.39519	0.692702	0.999719	0	0	0	4	8	1	0	0
1700066M21Rik	854.439	-0.203866	0.313433	-0.65043	0.515415	0.999719	622	786	1014	817	566	1084	914	1099
1700067K01Rik	16.5623	0.334075	0.615165	0.543066	0.587084	0.999719	29	20	17	10	10	11	17	19
1700071K01Rik	0.0950588	-0.736774	3.53381	-0.20849	0.834844	0.999719	0	0	0	0	0	1	0	0
1700083H02Rik	0.221542	1.37961	3.53008	0.390817	0.695932	0.999719	0	0	2	0	0	0	0	0
1700084J12Rik	0.627103	-2.79512	3.44438	-0.8115	0.417077	0.999719	0	0	0	0	0	2	3	0
1700086O06Rik	21.9377	-0.276008	0.634735	-0.43484	0.663679	0.999719	31	26	7	16	35	14	25	20
1700086P04Rik	2.48714	1.38869	2.00823	0.691499	0.489252	0.999719	10	5	0	0	4	2	0	0
1700088E04Rik	0.5765	-2.6824	3.44928	-0.77767	0.436765	0.999719	0	0	0	0	0	3	2	0
1700092C10Rik	5.66154	0.0805885	1.3315	0.060524	0.951738	0.999719	3	0	4	16	4	12	0	8
1700092M07Rik	0.712255	2.9707	3.08163	0.964003	0.335045	0.999719	1	2	3	0	0	0	0	0
1700094D03Rik	46.5483	-0.337493	0.397586	-0.84885	0.395963	0.999719	43	34	46	45	74	44	42	48
1700096K18Rik	44.307	0.399219	0.536991	0.743438	0.457217	0.999719	46	81	46	31	67	59	15	22
1700101I11Rik	2.22251	1.17685	2.39749	0.490869	0.623519	0.999719	2	10	0	0	0	7	0	0
1700102H20Rik	0.494143	2.4386	3.45904	0.704992	0.480815	0.999719	2	2	0	0	0	0	0	0
1700102P08Rik	8.14167	-0.0939508	1.26696	-0.07415	0.940887	0.999719	23	4	7	0	21	7	0	7
1700108F19Rik	0.798071	3.12469	3.43061	0.910825	0.362387	0.999719	0	5	0	1	0	0	0	0
1700109H08Rik	11.4188	-1.31991	0.920038	-1.43463	0.151392	0.999719	0	9	15	3	8	23	21	14
1700109K24Rik	3.6123	-0.597533	1.31993	-0.4527	0.650764	0.999719	1	4	6	1	10	7	0	2
1700110C19Rik	0.50464	-0.182882	3.51332	-0.05205	0.958486	0.999719	2	0	0	0	0	0	0	2
1700112J16Rik	3.12324	0.810384	1.39481	0.580998	0.561242	0.999719	3	6	3	4	6	4	0	0
1700113A16Rik	22.3358	0.514783	0.584829	0.880228	0.378736	0.999719	20	12	34	41	21	20	23	10
1700113B09Rik	1.40879	0.911439	2.61976	0.34791	0.727908	0.999719	0	3	0	4	0	5	0	0
1700119H24Rik	22.7477	-0.780538	0.934652	-0.83511	0.403655	0.999719	29	28	6	5	57	15	40	1
1700120C14Rik	2.74309	-0.828928	1.70279	-0.4868	0.626397	0.999719	4	4	0	0	6	2	0	6
1700123O20Rik	669.945	0.271883	0.24712	1.10021	0.271242	0.999719	777	698	778	738	499	653	614	658
1700128F08Rik	2.72746	1.46704	1.44739	1.01357	0.310786	0.999719	2	4	4	6	0	3	3	0
1810006J02Rik	0.685211	2.91843	3.43781	0.848922	0.395925	0.999719	6	0	0	0	0	0	0	0
1810008I18Rik	941.484	-0.12313	0.470223	-0.26185	0.793434	0.999719	787	784	1488	687	411	2745	711	549
1810009A15Rik	6.3449	0.14477	0.860244	0.168289	0.866356	0.999719	7	8	7	5	4	3	7	9
1810010H24Rik	55.4625	0.125116	0.361327	0.346268	0.729141	0.999719	66	63	44	61	53	62	42	58
1810012K16Rik	4.81179	0.704808	1.51277	0.465907	0.641282	0.999719	12	8	5	0	0	10	6	0
1810013D15Rik	8.58693	-0.681988	0.854664	-0.79796	0.424894	0.999719	10	4	6	7	14	2	12	12
1810013L24Rik	806.817	-0.318285	0.320994	-0.99156	0.321411	0.999719	963	658	659	664	684	1872	568	746
1810014B01Rik	67.6733	-0.453225	0.540774	-0.8381	0.401972	0.999719	54	83	46	47	166	51	65	32
1810019N24Rik	1.58942	-1.01267	2.54328	-0.39817	0.690502	0.999719	0	4	0	0	0	5	4	0
1810020O05Rik	0.705678	-2.95726	3.43796	-0.86018	0.38969	0.999719	0	0	0	0	0	0	2	3
1810021B22Rik	32.7805	-0.0891574	0.50013	-0.17827	0.858512	0.999719	35	13	53	32	23	57	32	29
1810024B03Rik	45.6451	0.607198	0.472596	1.28481	0.198857	0.999719	53	60	60	51	41	18	30	51
1810030O07Rik	182.737	0.111042	0.247035	0.449501	0.65307	0.999719	194	193	213	176	161	255	133	177
1810034E14Rik	181.101	-0.113811	0.357801	-0.31809	0.75042	0.999719	119	218	203	164	113	242	194	210
1810037I17Rik	123.279	0.525159	0.399286	1.31524	0.188428	0.999719	166	163	130	132	127	57	81	129
1810041H14Rik	5.12662	0.0411053	1.2174	0.033765	0.973065	0.999719	10	2	1	8	8	0	5	6
1810044D09Rik	48.2543	-0.184375	0.531487	-0.3469	0.728663	0.999719	49	74	43	18	93	50	32	35
1810046K07Rik	30.381	0.0971414	0.744132	0.130543	0.896137	0.999719	33	17	10	64	52	9	36	16
1810053B23Rik	29.0238	-1.14655	1.059	-1.08267	0.278955	0.999719	17	0	24	33	8	3	68	64
1810055G02Rik	770.295	0.117352	0.418704	0.280273	0.779268	0.999719	508	897	912	917	277	1323	592	894
1810058I24Rik	2670.08	0.43913	0.275066	1.59645	0.110387	0.999719	3163	3660	2480	3100	2887	3134	1510	1892
1810062G17Rik	9.97429	0.0197773	0.722744	0.027364	0.978169	0.999719	11	15	4	10	8	12	8	12
1810062O18Rik	3.88874	0.121711	1.02209	0.119081	0.905212	0.999719	5	2	7	3	4	4	5	2
1810064F22Rik	25.9218	-0.238283	0.797099	-0.29894	0.764988	0.999719	34	10	33	23	23	101	5	6
1810065E05Rik	0.145662	-0.736774	3.53381	-0.20849	0.834844	0.999719	0	0	0	0	0	0	1	0
1810073O08Rik	1.79944	0.850798	2.2146	0.384178	0.700847	0.999719	0	2	8	0	0	1	0	4
2010001A14Rik	55.5994	0.356241	0.457967	0.777875	0.436642	0.999719	59	71	43	77	80	42	27	48
2010003K11Rik	566.864	0.601974	0.467604	1.28736	0.19797	0.999719	887	1192	413	272	517	844	247	329
2010009K17Rik	0.0950588	-0.736774	3.53381	-0.20849	0.834844	0.999719	0	0	0	0	0	1	0	0
2010010A06Rik	157.366	0.834566	0.330807	2.52282	0.011642	0.999719	221	199	157	237	117	107	133	92
2010016I18Rik	2.71209	1.16934	1.55975	0.7497	0.453435	0.999719	4	2	9	1	0	0	4	2
2010103J01Rik	0.138118	-0.736774	3.53381	-0.20849	0.834844	0.999719	0	0	0	0	0	0	0	1
2010106C02Rik	0.122663	-0.736774	3.53381	-0.20849	0.834844	0.999719	0	0	0	0	1	0	0	0
2010106E10Rik	2.2026	1.81069	2.77098	0.653447	0.513468	0.999719	0	13	0	0	0	5	0	0
2010109A12Rik	3.22824	-4.3816	2.182	-2.00806	0.044637	0.999719	1	0	0	0	0	0	10	12
2010308F09Rik	2.32188	0.202109	1.57765	0.128107	0.898064	0.999719	3	0	2	5	2	0	2	4
2010315B03Rik	398.904	-0.00191268	0.334494	-0.00572	0.995438	0.999719	321	591	351	339	296	663	353	353
2200002D01Rik	136.937	0.262622	0.637466	0.411979	0.680355	0.999719	265	234	48	60	289	97	59	65
2210016F16Rik	739.063	0.341524	0.337608	1.0116	0.311731	0.999719	1094	1005	527	720	931	846	435	492
2210016L21Rik	299.037	-0.0583035	0.349549	-0.1668	0.86753	0.999719	438	302	272	196	425	363	297	164
2210039B01Rik	72.1188	-0.0435932	0.515901	-0.0845	0.932659	0.999719	110	98	45	37	139	62	53	43
2210404E10Rik	0.490651	-2.44785	3.46076	-0.70732	0.47937	0.999719	0	0	0	0	4	0	0	0
2210406O10Rik	9.74787	1.07432	0.887603	1.21036	0.226141	0.999719	16	6	5	26	7	16	3	2
2210408F21Rik	39.1544	-0.0414084	0.434411	-0.09532	0.92406	0.999719	61	27	41	31	31	45	49	34
2210408I21Rik	25.7862	-0.312505	0.516307	-0.60527	0.544999	0.999719	24	18	23	29	19	64	20	21
2210414B05Rik	0.473729	-0.0896973	3.51735	-0.0255	0.979655	0.999719	2	0	0	0	2	0	0	0
2210416O15Rik	61.2969	0.481051	0.379645	1.26711	0.205117	0.999719	90	65	97	45	73	53	40	42
2210417A02Rik	49.538	0.436201	0.500898	0.870837	0.383843	0.999719	64	85	34	46	75	48	28	23
2210418O10Rik	248.474	-0.0359367	0.435506	-0.08252	0.934235	0.999719	159	134	323	381	129	374	288	235
2300009A05Rik	60.1255	0.478374	0.451473	1.05958	0.289333	0.999719	81	62	102	46	78	29	39	52
2310001H17Rik	302.091	-0.0766522	0.283884	-0.27001	0.787151	0.999719	441	280	272	219	349	354	301	252
2310001K24Rik	1.55785	1.14367	1.6181	0.706801	0.47969	0.999719	2	1	4	2	2	1	1	0
2310002L09Rik	0.930089	3.34656	3.42392	0.977407	0.328368	0.999719	0	7	0	0	0	0	0	0
2310005A03Rik	1.49761	-1.77581	3.03479	-0.58515	0.558446	0.999719	0	0	3	0	0	0	8	0
2310009B15Rik	65.3438	0.199721	0.417466	0.478412	0.632357	0.999719	121	70	63	36	80	72	50	47
2310010J17Rik	44.7476	0.513366	0.376783	1.3625	0.173041	0.999719	52	60	67	37	40	41	36	32
2310011J03Rik	391.59	0.214553	0.256111	0.837733	0.402181	0.999719	571	443	354	352	356	506	307	324
2310015D24Rik	0.26574	1.51621	3.52365	0.430297	0.66698	0.999719	0	2	0	0	0	0	0	0
2310020H05Rik	0.26574	1.51621	3.52365	0.430297	0.66698	0.999719	0	2	0	0	0	0	0	0
2310022A10Rik	126.83	-0.0674385	0.312788	-0.2156	0.829296	0.999719	146	129	139	95	122	160	83	164
2310022B05Rik	448.299	-0.271123	0.248558	-1.09078	0.275369	0.999719	447	459	374	372	611	623	368	415
2310030G06Rik	472.123	0.041472	0.283285	0.146396	0.883608	0.999719	456	661	422	395	489	538	401	457
2310033P09Rik	91.7302	0.171858	0.400412	0.429202	0.667776	0.999719	124	120	66	84	128	116	44	72
2310034O05Rik	4.3056	0.588693	1.8559	0.317201	0.751091	0.999719	11	6	0	4	14	0	0	0
2310039H08Rik	1087.16	0.372682	0.474652	0.785168	0.432355	0.999719	1814	1571	693	903	2006	716	489	640
2310039L15Rik	0.133722	0.705899	3.53381	0.199756	0.841672	0.999719	0	0	0	1	0	0	0	0
2310040G24Rik	60.6531	0.0922751	0.441317	0.20909	0.834378	0.999719	63	58	45	85	45	45	72	66
2310043M15Rik	12.736	0.678535	1.21722	0.557448	0.577222	0.999719	24	28	3	8	25	19	0	0
2310057M21Rik	55.2024	-0.0508843	0.459708	-0.11069	0.911863	0.999719	38	50	40	88	78	81	34	42
2310061I04Rik	465.439	0.0122009	0.24964	0.048874	0.96102	0.999719	534	512	451	409	560	476	424	406
2310065F04Rik	1.95524	3.62663	2.83996	1.277	0.201602	0.999719	0	14	0	0	0	1	0	0
2310068J16Rik	6.31814	1.70695	1.14115	1.49581	0.134703	0.999719	8	22	9	0	2	4	4	2
2310069G16Rik	6.07154	0.950792	1.53616	0.61894	0.535956	0.999719	9	0	11	13	0	0	2	13
2410002F23Rik	242.454	0.0163769	0.40791	0.040148	0.967975	0.999719	290	271	216	216	475	219	128	165
2410003L11Rik	0.53148	2.53512	3.4542	0.733923	0.462995	0.999719	0	4	0	0	0	0	0	0
2410004B18Rik	155.489	-0.0259692	0.301824	-0.08604	0.931434	0.999719	167	123	212	135	161	149	130	186
2410006H16Rik	134.876	-0.135314	0.369683	-0.36603	0.714345	0.999719	152	149	124	100	70	200	136	168
2410022M11Rik	95.7845	0.483826	0.467341	1.03527	0.300541	0.999719	159	170	54	68	88	66	69	93
2500002B13Rik	22.1323	-0.197471	0.511727	-0.38589	0.699577	0.999719	20	23	23	18	13	29	22	31
2500004C02Rik	33.1404	-0.218706	0.437734	-0.49963	0.617334	0.999719	40	32	39	16	40	38	30	36
2510002D24Rik	260.267	0.338316	0.416686	0.811919	0.416838	0.999719	272	446	228	223	390	318	118	142
2510009E07Rik	176.631	-0.0759379	0.388789	-0.19532	0.845143	0.999719	216	69	212	214	187	185	206	146
2510039O18Rik	719.279	-0.0298962	0.239683	-0.12473	0.900736	0.999719	682	746	805	672	660	1229	548	620
2610002M06Rik	476.496	-0.0360122	0.289765	-0.12428	0.901093	0.999719	508	442	483	487	326	899	413	402
2610005L07Rik	64.8689	-0.177523	0.431233	-0.41167	0.680585	0.999719	45	37	113	59	60	128	50	55
2610008E11Rik	217.876	-0.0859115	0.290027	-0.29622	0.767063	0.999719	269	165	237	200	304	223	204	174
2610016A17Rik	0.443085	2.29676	3.46676	0.662508	0.507646	0.999719	0	0	4	0	0	0	0	0
2610027K06Rik	0.551866	1.61516	3.46452	0.4662	0.641072	0.999719	4	0	0	0	0	1	0	0
2610028H24Rik	1.04435	1.47373	2.86353	0.514656	0.606794	0.999719	0	4	2	0	0	0	2	0
2610035D17Rik	12.11	0.935488	1.13408	0.824886	0.409436	0.999719	4	42	8	8	2	30	7	0
2610042L04Rik	0.122663	-0.736774	3.53381	-0.20849	0.834844	0.999719	0	0	0	0	1	0	0	0
2610044O15Rik8	113.878	-0.279038	0.294312	-0.9481	0.343076	0.999719	124	97	127	77	160	143	105	101
2610203C22Rik	6.17526	-1.31885	1.27452	-1.03478	0.30077	0.999719	3	0	8	4	4	18	0	16
2610206C17Rik	0.221542	1.37961	3.53008	0.390817	0.695932	0.999719	0	0	2	0	0	0	0	0
2610306M01Rik	45.6944	0.371974	0.479285	0.776101	0.437689	0.999719	54	57	36	60	54	30	51	22
2610318N02Rik	1.62215	0.274926	2.97668	0.09236	0.926412	0.999719	0	0	8	0	6	0	0	0
2610507B11Rik	2210.97	-0.257193	0.257447	-0.99901	0.317787	0.999719	2222	1490	2503	2081	1967	4203	1967	2001
2610528A11Rik	1.37042	3.91517	3.41077	1.14789	0.251016	0.999719	12	0	0	0	0	0	0	0
2610528J11Rik	179.867	-0.136193	0.285509	-0.47702	0.633348	0.999719	164	158	172	201	164	203	197	189
2700038G22Rik	7.45033	-0.283845	1.17377	-0.24182	0.808917	0.999719	16	0	10	3	10	1	4	16
2700046A07Rik	0.443085	2.29676	3.46676	0.662508	0.507646	0.999719	0	0	4	0	0	0	0	0
2700046G09Rik	32.5232	0.738974	0.679518	1.0875	0.276817	0.999719	66	62	16	21	53	25	15	8
2700049A03Rik	42.349	0.188681	0.444686	0.424301	0.671347	0.999719	43	43	59	41	37	88	23	25
2700054A10Rik	3.62286	0.909309	1.70188	0.534297	0.593136	0.999719	16	4	0	0	2	2	0	6
2700062C07Rik	107.167	0.0198682	0.432652	0.045922	0.963372	0.999719	134	113	107	88	201	72	61	93
2700097O09Rik	102.037	-0.377241	0.538319	-0.70078	0.483442	0.999719	91	65	138	75	222	36	69	123
2700099C18Rik	4.05163	0.155107	1.35838	0.114186	0.909091	0.999719	12	3	2	1	9	1	5	0
2810001G20Rik	47.9663	0.641901	0.465968	1.37757	0.168337	0.999719	42	58	81	58	63	33	18	38
2810004N23Rik	456.009	-0.0571854	0.277975	-0.20572	0.837008	0.999719	413	400	510	499	316	748	416	449
2810013P06Rik	224.598	-0.176223	0.306989	-0.57404	0.565944	0.999719	200	199	296	174	215	211	262	251
2810021J22Rik	48.7612	0.0154736	0.422711	0.036606	0.9708	0.999719	53	50	34	60	50	39	46	56
2810025M15Rik	50.7093	0.301418	0.442026	0.681901	0.495302	0.999719	61	61	44	60	45	38	28	69
2810029C07Rik	8.38829	-0.437317	0.798543	-0.54764	0.583936	0.999719	8	2	14	6	8	8	10	12
2810032G03Rik	1.14764	-1.97122	2.77804	-0.70957	0.47797	0.999719	0	0	2	0	6	2	0	0
2810047C21Rik1	5.25263	-0.0997339	1.06747	-0.09343	0.925562	0.999719	3	7	8	3	1	18	4	2
2810403D21Rik	15.7937	-0.0379534	0.963932	-0.03937	0.968593	0.999719	23	9	7	24	43	14	0	10
2810408A11Rik	0.779696	0.00724178	3.11707	0.002323	0.998146	0.999719	0	2	0	1	0	4	0	0
2810408I11Rik	23.017	-0.535727	0.738697	-0.72523	0.468309	0.999719	4	37	17	16	13	20	24	48
2810414N06Rik	59.8092	0.181033	0.378461	0.47834	0.632408	0.999719	54	62	57	83	48	84	59	40
2810442N19Rik	0.608639	-0.696678	3.47532	-0.20046	0.841117	0.999719	2	0	0	0	0	4	0	0
2810454H06Rik	9.11712	-0.185057	1.07849	-0.17159	0.86376	0.999719	5	19	0	9	15	21	2	5
2810459M11Rik	1912.24	0.00935749	0.297967	0.031404	0.974947	0.999719	2259	2479	1756	1327	1945	3321	1268	1549
2900005J15Rik	33.6514	-0.140353	0.508773	-0.27587	0.782651	0.999719	22	50	38	20	52	47	18	30
2900009J06Rik	0.110771	0.705899	3.53381	0.199756	0.841672	0.999719	0	0	1	0	0	0	0	0
2900026A02Rik	1927.79	-0.423035	0.377733	-1.11993	0.262744	0.999719	2167	1583	1619	1395	1512	5464	1182	1644
2900060B14Rik	0.87397	-3.26532	3.42754	-0.95267	0.340757	0.999719	0	0	0	0	0	0	6	0
2900076A07Rik	21.6764	0.171631	0.566914	0.302746	0.762084	0.999719	24	12	28	30	29	12	19	20
2900093K20Rik	23.2388	0.135568	0.577431	0.234779	0.814381	0.999719	37	26	16	20	28	13	30	15
3010001F23Rik	0.110771	0.705899	3.53381	0.199756	0.841672	0.999719	0	0	1	0	0	0	0	0
3010003L21Rik	4.91905	-0.27223	1.08751	-0.25032	0.802336	0.999719	3	4	5	6	0	9	5	8
3110006O06Rik	0.190118	-1.31885	3.52802	-0.37382	0.708538	0.999719	0	0	0	0	0	2	0	0
3110009E18Rik	4.22404	0.168532	1.06328	0.158502	0.874062	0.999719	8	3	7	1	7	3	4	2
3110009F21Rik	0.89015	3.28589	3.36266	0.97717	0.328485	0.999719	0	0	2	5	0	0	0	0
3110040M04Rik	0.53148	2.53512	3.4542	0.733923	0.462995	0.999719	0	4	0	0	0	0	0	0
3110040N11Rik	100.682	0.345229	0.36519	0.945339	0.344486	0.999719	152	106	83	117	100	72	75	104
3110045C21Rik	55.4345	0.87112	0.558129	1.56079	0.118574	0.999719	91	96	51	53	85	47	13	20
3110053B16Rik	111.267	0.120409	0.406599	0.296137	0.767126	0.999719	131	135	109	98	109	243	56	62
3110056K07Rik	62.6438	0.123253	0.428934	0.287347	0.773847	0.999719	89	73	50	54	89	40	51	57
3110070M22Rik	9.0671	0.633763	1.03452	0.612615	0.540131	0.999719	23	6	7	10	0	21	2	9
3110082I17Rik	82.6613	0.12883	0.589455	0.218559	0.826994	0.999719	100	88	83	82	92	229	16	29
3110083C13Rik	1.67298	-0.677251	2.25144	-0.30081	0.763561	0.999719	1	4	0	0	6	0	2	0
3300002I08Rik	4.71435	-1.61522	1.35245	-1.19429	0.232364	0.999719	2	2	6	0	6	22	5	0
3300002P13Rik	0.26574	1.51621	3.52365	0.430297	0.66698	0.999719	0	2	0	0	0	0	0	0
3300005D01Rik	0.733044	0.74849	3.44871	0.217034	0.828182	0.999719	4	0	0	0	0	0	0	2
3632454L22Rik	0.633929	0.336269	3.47524	0.096761	0.922916	0.999719	3	0	0	0	0	0	2	0
3830403N18Rik	0.68178	2.91166	3.43806	0.84689	0.397056	0.999719	5	0	1	0	0	0	0	0
3830406C13Rik	323.397	0.339153	0.329892	1.02807	0.303915	0.999719	459	433	254	318	395	272	216	268
3830408C21Rik	6.81376	0.755949	1.02327	0.73876	0.460053	0.999719	9	2	4	19	11	2	4	3
3930402G23Rik	9.39107	0.375506	1.0124	0.370907	0.710707	0.999719	5	29	7	1	10	18	2	6
4632404H12Rik	109.123	0.265702	0.338618	0.784667	0.432649	0.999719	135	150	118	84	112	162	59	85
4632427E13Rik	23.2389	0.236994	0.742529	0.319171	0.749597	0.999719	42	26	22	14	56	7	14	8
4632428C04Rik	11.2843	-0.464652	0.755881	-0.61472	0.538743	0.999719	12	9	10	8	13	17	2	22
4732419C18Rik	112.807	0.0798722	0.46765	0.170795	0.864385	0.999719	213	71	87	109	203	122	69	60
4732471J01Rik	5.90054	-1.7527	1.05642	-1.6591	0.097096	0.999719	2	0	3	6	6	22	7	5
4732490B19Rik	0.380235	-2.11724	3.48037	-0.60834	0.542964	0.999719	0	0	0	0	0	4	0	0
4732491K20Rik	15.2374	0.0356857	0.580705	0.061452	0.950999	0.999719	16	13	17	17	25	14	12	10
4833407H14Rik	0.649088	2.82738	3.44132	0.821597	0.411306	0.999719	1	0	0	4	0	0	0	0
4833411C07Rik	176.238	0.284863	0.426828	0.667394	0.50452	0.999719	132	305	189	152	82	317	141	135
4833417C18Rik	1.49406	1.0423	2.59421	0.401779	0.687847	0.999719	0	6	2	0	0	5	0	0
4833418N02Rik	60.728	-0.0682175	0.465896	-0.14642	0.883588	0.999719	40	57	77	67	24	83	68	75
4833419F23Rik	3.31021	-0.159947	1.25172	-0.12778	0.898322	0.999719	2	3	6	2	10	1	2	1
4833420G17Rik	363.577	0.0399407	0.241206	0.165588	0.868481	0.999719	339	321	513	345	398	497	280	307
4833422C13Rik	22.8198	0.307785	0.548585	0.561053	0.574761	0.999719	32	35	28	9	17	26	17	23
4833422M21Rik	0.221542	1.37961	3.53008	0.390817	0.695932	0.999719	0	0	2	0	0	0	0	0
4833438C02Rik	48.8815	-1.02958	0.439634	-2.3419	0.019186	0.999719	43	35	31	23	110	65	39	54
4833439L19Rik	1494.66	0.0191321	0.422339	0.0453	0.963868	0.999719	1266	914	2331	1705	563	1760	1814	1751
4921504A21Rik	0.824795	0.318464	3.41581	0.093232	0.925719	0.999719	4	0	0	0	3	0	0	0
4921507P07Rik	13.5291	-0.470599	0.690433	-0.6816	0.495492	0.999719	8	5	21	13	8	16	18	20
4921513I03Rik	1.42644	-3.97518	2.90939	-1.36633	0.171836	0.999719	0	0	0	0	0	0	6	4
4921518K17Rik	0.138118	-0.736774	3.53381	-0.20849	0.834844	0.999719	0	0	0	0	0	0	0	1
4921524J17Rik	217.744	0.415352	0.29105	1.42708	0.153556	0.999719	224	234	254	296	178	189	160	219
4921528I07Rik	0.13287	0.705899	3.53381	0.199756	0.841672	0.999719	0	1	0	0	0	0	0	0
4921531C22Rik	29.7951	0.101487	0.497101	0.204157	0.838231	0.999719	35	39	18	32	18	46	22	33
4921533I20Rik	26.0755	-1.50099	0.848913	-1.76813	0.077039	0.999719	3	7	26	20	7	124	33	13
4921536K21Rik	0.245325	-1.51026	3.52234	-0.42877	0.668094	0.999719	0	0	0	0	2	0	0	0
4921539E11Rik	0.276237	-1.60343	3.51831	-0.45574	0.648578	0.999719	0	0	0	0	0	0	0	2
4930401C15Rik	0.75639	-0.916186	3.45038	-0.26553	0.7906	0.999719	0	2	0	0	4	0	0	0
4930404H11Rik	23.3326	-0.282908	0.964733	-0.29325	0.769331	0.999719	11	1	33	41	75	8	11	9
4930404I05Rik	7.7442	0.586679	0.9807	0.598225	0.54969	0.999719	2	15	5	14	10	2	3	9
4930404N11Rik	1.58507	-1.29007	2.22727	-0.57922	0.562443	0.999719	2	0	2	0	0	0	4	4
4930405A21Rik	2.50442	-0.377552	1.34124	-0.28149	0.778331	0.999719	4	0	2	3	2	2	3	4
4930405O22Rik	0.538144	1.57542	3.46676	0.454437	0.649515	0.999719	0	0	4	0	0	1	0	0
4930412M03Rik	5.76722	-0.920869	1.37401	-0.67021	0.502726	0.999719	4	2	2	8	12	24	0	0
4930417O13Rik	0.221542	1.37961	3.53008	0.390817	0.695932	0.999719	0	0	2	0	0	0	0	0
4930422M22Rik	1.5544	0.880346	1.77155	0.496935	0.619235	0.999719	1	4	1	2	2	3	0	0
4930426D05Rik	0.245325	-1.51026	3.52234	-0.42877	0.668094	0.999719	0	0	0	0	2	0	0	0
4930426L09Rik	2.44066	-2.44263	1.91843	-1.27324	0.202931	0.999719	1	2	0	0	1	2	12	0
4930429F24Rik	4.81777	0.634026	1.56158	0.406016	0.684731	0.999719	16	0	10	0	6	9	2	0
4930430F08Rik	81.033	-0.146912	0.39167	-0.37509	0.707592	0.999719	106	76	81	54	119	60	68	90
4930432M17Rik	0.276237	-1.60343	3.51831	-0.45574	0.648578	0.999719	0	0	0	0	0	0	0	2
4930433N12Rik	0.190118	-1.31885	3.52802	-0.37382	0.708538	0.999719	0	0	0	0	0	2	0	0
4930438A08Rik	0.735976	-3.03206	3.43522	-0.88264	0.377432	0.999719	0	0	0	0	6	0	0	0
4930442L01Rik	0.5245	-2.53226	3.44954	-0.73409	0.462896	0.999719	0	0	0	0	0	1	2	1
4930443O20Rik	0.110771	0.705899	3.53381	0.199756	0.841672	0.999719	0	0	1	0	0	0	0	0
4930448C13Rik	0.72389	1.03658	2.48463	0.417196	0.676535	0.999719	1	2	1	0	0	1	0	1
4930449E18Rik	0.13287	0.705899	3.53381	0.199756	0.841672	0.999719	0	1	0	0	0	0	0	0
4930451E10Rik	1.16862	0.735563	2.1377	0.34409	0.730779	0.999719	2	3	1	0	0	3	1	0
4930453N24Rik	764.013	0.218845	0.227839	0.960525	0.336791	0.999719	954	866	908	645	623	848	679	704
4930455C13Rik	0.335744	1.89868	3.49282	0.543595	0.58672	0.999719	1	0	2	0	0	0	0	0
4930455G09Rik	3.62344	-0.259051	1.06967	-0.24218	0.808641	0.999719	3	2	7	2	3	8	2	4
4930455H04Rik	0.383444	-2.08538	3.4825	-0.59882	0.549295	0.999719	0	0	0	0	2	0	0	1
4930455J16Rik	0.53148	2.53512	3.4542	0.733923	0.462995	0.999719	0	4	0	0	0	0	0	0
4930467J12Rik	0.0950588	-0.736774	3.53381	-0.20849	0.834844	0.999719	0	0	0	0	0	1	0	0
4930467K11Rik	0.614937	-0.603869	2.93852	-0.2055	0.837181	0.999719	0	1	1	0	0	1	0	2
4930469K13Rik	0.0950588	-0.736774	3.53381	-0.20849	0.834844	0.999719	0	0	0	0	0	1	0	0
4930471M09Rik	1.39036	-0.689783	2.66611	-0.25872	0.795849	0.999719	0	4	0	0	0	0	4	2
4930473A02Rik	3.76578	1.6693	1.48583	1.12347	0.261237	0.999719	11	4	0	8	1	1	0	5
4930473H19Rik	1.74794	-4.271	3.27729	-1.30321	0.192503	0.999719	0	0	0	0	0	0	12	0
4930477N07Rik	0.735976	-3.03206	3.43522	-0.88264	0.377432	0.999719	0	0	0	0	6	0	0	0
4930479D17Rik	1.50278	1.33039	2.58832	0.513999	0.607252	0.999719	0	0	6	3	0	0	3	0
4930481A15Rik	90.1608	-0.00630516	0.365088	-0.01727	0.986221	0.999719	145	74	58	91	96	116	73	85
4930483J18Rik	0.401165	2.12526	3.47714	0.611211	0.54106	0.999719	0	0	0	3	0	0	0	0
4930483K19Rik	0.488986	2.42447	3.45978	0.700758	0.483454	0.999719	0	0	2	2	0	0	0	0
4930487D11Rik	1.02941	-1.65917	2.53643	-0.65414	0.513024	0.999719	1	1	0	0	3	0	0	3
4930503E24Rik	1375.92	0.0247486	0.285032	0.086827	0.930809	0.999719	1440	1068	1833	1379	870	1836	1491	1330
4930503L19Rik	103.587	-0.264549	0.554429	-0.47716	0.633251	0.999719	173	57	98	66	226	38	87	91
4930505N22Rik	1.83946	-2.73108	2.4857	-1.09872	0.271891	0.999719	2	0	0	0	3	0	0	9
4930506C21Rik	11.2654	0.489157	0.808498	0.60502	0.545166	0.999719	3	11	32	9	6	9	11	11
4930507D05Rik	0.291323	-1.60343	3.51831	-0.45574	0.648578	0.999719	0	0	0	0	0	0	2	0
4930509E16Rik	2.89192	1.72996	1.69057	1.0233	0.306167	0.999719	6	10	2	0	0	4	0	2
4930509G22Rik	6.65181	-0.795875	1.22771	-0.64826	0.516816	0.999719	3	0	8	9	14	11	10	0
4930511M06Rik	2.35655	0.38536	2.39608	0.160829	0.872228	0.999719	0	0	12	0	6	0	2	0
4930512J16Rik	0.291323	-1.60343	3.51831	-0.45574	0.648578	0.999719	0	0	0	0	0	0	2	0
4930513N10Rik	3.95485	-1.76653	1.46789	-1.20345	0.228802	0.999719	0	2	1	4	2	12	0	12
4930513O06Rik	2.15806	0.815905	1.84892	0.441288	0.659005	0.999719	9	1	2	0	4	3	0	0
4930515G01Rik	0.798756	-1.26961	3.44383	-0.36866	0.712381	0.999719	2	0	0	0	0	6	0	0
4930520O04Rik	1.50874	-4.06364	2.421	-1.6785	0.09325	0.999719	0	0	0	0	6	2	4	0
4930522L14Rik	32.3065	-0.335338	0.410871	-0.81616	0.414407	0.999719	36	25	35	22	36	41	28	41
4930523C07Rik	199.934	-0.04742	0.303429	-0.15628	0.875812	0.999719	206	146	304	162	157	269	175	227
4930524B15Rik	0.719431	-1.98698	3.16815	-0.62717	0.530546	0.999719	0	0	0	1	4	1	0	0
4930524O05Rik	0.13287	0.705899	3.53381	0.199756	0.841672	0.999719	0	1	0	0	0	0	0	0
4930525G20Rik	11.2418	0.328975	0.722271	0.455474	0.648769	0.999719	20	6	14	12	8	12	16	4
4930527F14Rik	1.12178	-0.495241	2.14976	-0.23037	0.817804	0.999719	1	1	2	0	3	3	0	0
4930533K18Rik	0.53148	2.53512	3.4542	0.733923	0.462995	0.999719	0	4	0	0	0	0	0	0
4930533N22Rik	1.75307	2.56067	2.15748	1.18688	0.235273	0.999719	0	6	4	2	2	0	0	0
4930535L15Rik	0.608345	2.74047	3.44489	0.795516	0.426313	0.999719	3	2	0	0	0	0	0	0
4930539J05Rik	5.06169	1.09552	1.40139	0.781739	0.434368	0.999719	12	13	3	0	0	2	8	2
4930542M03Rik	0.267443	1.51621	3.52365	0.430297	0.66698	0.999719	0	0	0	2	0	0	0	0
4930544D05Rik	0.753022	3.0453	3.43326	0.887	0.375079	0.999719	0	4	2	0	0	0	0	0
4930545L23Rik	1.05664	-2.62936	2.86282	-0.91845	0.358383	0.999719	0	1	0	0	0	1	0	6
4930548J01Rik	0.735976	-3.03206	3.43522	-0.88264	0.377432	0.999719	0	0	0	0	6	0	0	0
4930549G23Rik	0.776857	-0.967475	3.13447	-0.30866	0.757583	0.999719	0	0	0	2	0	1	0	3
4930550C14Rik	5.13989	0.343598	1.14156	0.300991	0.763421	0.999719	10	9	0	4	4	4	2	8
4930556J02Rik	1.20304	-0.36283	2.74248	-0.1323	0.894747	0.999719	0	4	0	0	0	4	2	0
4930556M19Rik	99.2398	-0.470787	0.444924	-1.05813	0.289996	0.999719	132	90	75	47	178	186	74	53
4930556N13Rik	4.04076	-2.97135	1.82945	-1.62417	0.104339	0.999719	0	0	4	0	0	3	18	5
4930557K07Rik	3.20687	-0.0427679	1.50979	-0.02833	0.977401	0.999719	0	2	7	4	0	4	1	8
4930558J18Rik	1.30469	2.31098	2.6926	0.858272	0.390742	0.999719	2	0	8	0	0	2	0	0
4930558K02Rik	0.267443	1.51621	3.52365	0.430297	0.66698	0.999719	0	0	0	2	0	0	0	0
4930562C15Rik	1.96229	0.0674827	1.8699	0.036089	0.971212	0.999719	3	5	0	0	0	4	3	1
4930562F07Rik	0.267443	1.51621	3.52365	0.430297	0.66698	0.999719	0	0	0	2	0	0	0	0
4930563E18Rik	4.35117	-2.26015	1.62857	-1.38781	0.165196	0.999719	0	0	2	4	21	2	0	6
4930563E22Rik	4.36135	-0.486934	1.83387	-0.26552	0.790606	0.999719	8	0	8	0	0	0	10	8
4930565N06Rik	8.18019	0.153619	0.77358	0.198582	0.84259	0.999719	8	8	8	11	8	14	2	9
4930570G19Rik	0.276237	-1.60343	3.51831	-0.45574	0.648578	0.999719	0	0	0	0	0	0	0	2
4930577N17Rik	8.30903	-0.167506	1.0357	-0.16173	0.871517	0.999719	14	10	4	4	6	11	18	0
4930578I06Rik	0.378214	2.04877	3.48217	0.588362	0.55629	0.999719	0	0	1	2	0	0	0	0
4930579F01Rik	1.17916	1.00191	2.74936	0.364415	0.715548	0.999719	0	4	0	2	0	4	0	0
4930579G24Rik	27.4369	-0.472731	0.698546	-0.67674	0.498574	0.999719	10	34	44	7	12	41	50	24
4930579K19Rik	2.1152	-0.672521	1.86195	-0.36119	0.717956	0.999719	6	1	0	0	2	8	2	0
4930581F22Rik	582.3	-0.106011	0.332621	-0.31871	0.749943	0.999719	752	565	595	401	969	764	418	358
4930583I09Rik	0.245325	-1.51026	3.52234	-0.42877	0.668094	0.999719	0	0	0	0	2	0	0	0
4930583K01Rik	0.285176	-1.71325	3.51105	-0.48796	0.625578	0.999719	0	0	0	0	0	3	0	0
4930590J08Rik	3.59529	-1.77831	1.76632	-1.00679	0.314036	0.999719	0	0	6	1	0	2	16	2
4930592C13Rik	1.57306	-1.67603	1.73873	-0.96394	0.335078	0.999719	1	2	0	0	2	4	2	2
4930592I03Rik	0.436985	-2.25358	3.47175	-0.64912	0.516261	0.999719	0	0	0	0	0	0	3	0
4930594C11Rik	2.48144	0.409428	1.52967	0.267657	0.788963	0.999719	3	2	5	2	0	8	2	0
4930594M22Rik	27.5439	0.106865	0.48548	0.220121	0.825777	0.999719	27	37	23	28	15	38	27	28
4930596I21Rik	1.22162	-2.86037	2.37573	-1.20399	0.228592	0.999719	0	1	0	0	3	0	4	1
4930598F16Rik	0.53148	2.53512	3.4542	0.733923	0.462995	0.999719	0	4	0	0	0	0	0	0
4930599N23Rik	6.98742	0.978996	0.932698	1.04964	0.293884	0.999719	22	6	5	6	5	12	2	2
4931403E22Rik	4.32584	-0.0295257	1.58926	-0.01858	0.985178	0.999719	6	0	13	0	0	5	9	3
4931406C07Rik	7823.71	0.141656	0.32334	0.438101	0.661313	0.999719	7335	6769	9294	9999	5472	6350	8145	9114
4931414P19Rik	107.86	-0.259282	0.369362	-0.70197	0.482696	0.999719	113	113	67	103	132	142	135	68
4931422A03Rik	5.55805	-2.10032	1.57462	-1.33386	0.182249	0.999719	0	0	7	2	24	2	0	10
4931428F04Rik	10.2601	-1.42027	0.905618	-1.56829	0.116814	0.999719	7	4	13	0	12	27	18	6
4931428L18Rik	12.612	0.137568	0.722215	0.19048	0.848933	0.999719	13	13	14	14	4	29	14	5
4931429L15Rik	6.87656	0.139657	1.43094	0.097598	0.922252	0.999719	0	0	30	2	4	6	2	14
4931440P22Rik	7.47193	0.397196	0.860905	0.461371	0.644533	0.999719	11	14	8	2	6	14	4	4
4932438A13Rik	841.625	-0.641704	0.319455	-2.00874	0.044564	0.999719	768	453	834	662	921	2088	786	629
4932441J04Rik	0.380235	-2.11724	3.48037	-0.60834	0.542964	0.999719	0	0	0	0	0	4	0	0
4932702P03Rik	6.35337	0.711893	1.20008	0.593205	0.553044	0.999719	2	2	13	15	11	2	6	0
4933401B06Rik	0.380235	-2.11724	3.48037	-0.60834	0.542964	0.999719	0	0	0	0	0	4	0	0
4933401H06Rik	0.342605	1.92427	3.49093	0.551221	0.581482	0.999719	3	0	0	0	0	0	0	0
4933402D24Rik	1.3656	-2.25768	2.29102	-0.98544	0.324406	0.999719	0	0	2	0	0	3	4	2
4933404O12Rik	108.833	-1.0905	0.413858	-2.63495	0.008415	0.999719	90	42	98	60	72	238	178	121
4933405D12Rik	3.46982	1.11828	1.76615	0.633176	0.526619	0.999719	0	16	0	2	3	6	0	1
4933405L10Rik	0.138118	-0.736774	3.53381	-0.20849	0.834844	0.999719	0	0	0	0	0	0	0	1
4933406C10Rik	1.33473	0.533437	2.67603	0.199339	0.841997	0.999719	2	0	5	0	0	0	0	4
4933406I18Rik	1.82997	0.514098	1.51097	0.340243	0.733674	0.999719	2	2	3	2	1	5	0	1
4933407K13Rik	33.9493	-0.0456674	0.521261	-0.08761	0.930187	0.999719	22	47	26	38	56	28	32	22
4933407L21Rik	0.267443	1.51621	3.52365	0.430297	0.66698	0.999719	0	0	0	2	0	0	0	0
4933408J17Rik	0.276237	-1.60343	3.51831	-0.45574	0.648578	0.999719	0	0	0	0	0	0	0	2
4933411K16Rik	13.2268	0.314315	1.02597	0.306359	0.759331	0.999719	10	4	27	20	0	30	18	3
4933412E12Rik	24.2269	-0.262681	0.62618	-0.4195	0.674852	0.999719	50	14	14	14	43	25	26	13
4933413J09Rik	0.221542	1.37961	3.53008	0.390817	0.695932	0.999719	0	0	2	0	0	0	0	0
4933416I08Rik	22.0133	0.898627	0.624224	1.43959	0.149983	0.999719	37	15	27	38	24	8	20	8
4933416M06Rik	2.19648	-3.78371	2.01828	-1.87472	0.060831	0.999719	0	0	0	1	4	0	7	4
4933417A18Rik	2.58349	-0.268854	1.81347	-0.14825	0.882142	0.999719	1	0	7	2	0	0	6	4
4933417D19Rik	6.02583	-0.305475	0.973038	-0.31394	0.753567	0.999719	12	2	7	2	9	6	2	10
4933417G07Rik	527.614	0.479913	0.278513	1.72313	0.084865	0.999719	639	659	624	581	289	740	399	408
4933417O13Rik	0.802329	3.13192	3.43038	0.912995	0.361245	0.999719	0	0	0	6	0	0	0	0
4933421O10Rik	98.3451	-0.0844381	0.374435	-0.22551	0.821584	0.999719	116	123	59	87	131	112	70	99
4933422A05Rik	0.285176	-1.71325	3.51105	-0.48796	0.625578	0.999719	0	0	0	0	0	3	0	0
4933424G06Rik	0.122663	-0.736774	3.53381	-0.20849	0.834844	0.999719	0	0	0	0	1	0	0	0
4933425B07Rik	0.966922	0.250745	2.91553	0.086003	0.931464	0.999719	0	4	0	0	2	2	0	0
4933427D14Rik	0.972754	1.21027	2.92202	0.41419	0.678735	0.999719	0	0	5	1	0	3	0.5	0
4933427E11Rik	2.55482	-0.909745	2.0582	-0.44201	0.658483	0.999719	2	5	0	0	12	2	0	0
4933428G20Rik	0.620956	-2.80088	3.44414	-0.81323	0.416086	0.999719	0	0	0	0	0	5	1	0
4933430I17Rik	2.46284	-0.748585	2.33264	-0.32092	0.748273	0.999719	8	0	0	0	7	0	0	5
4933431E20Rik	40.7471	0.287133	0.540821	0.53092	0.595474	0.999719	44	83	36	18	39	69	25	24
4933431G14Rik	8.37648	0.539475	1.59898	0.337388	0.735825	0.999719	2	0	39	3	0	10	17	0
4933432I03Rik	0.221542	1.37961	3.53008	0.390817	0.695932	0.999719	0	0	2	0	0	0	0	0
4933432I09Rik	0.456807	2.33649	3.46452	0.674406	0.500053	0.999719	4	0	0	0	0	0	0	0
4933433G15Rik	1.18607	1.15378	2.78975	0.413578	0.679183	0.999719	6	1	0	0	3	0	0	0
4933433G19Rik	5.21659	-0.512281	1.06873	-0.47934	0.631699	0.999719	7	5	4	2	2	22	2	3
4933433H22Rik	0.342605	1.92427	3.49093	0.551221	0.581482	0.999719	3	0	0	0	0	0	0	0
4933434E20Rik	235.605	0.332472	0.379454	0.876185	0.38093	0.999719	366	262	170	268	304	148	174	200
4933439C10Rik	41.0608	-0.190314	0.545151	-0.3491	0.727012	0.999719	58	30	42	29	71	21	22	58
4933439K11Rik	0.114202	0.705899	3.53381	0.199756	0.841672	0.999719	1	0	0	0	0	0	0	0
4933440J02Rik	1.6048	-0.0651527	2.18562	-0.02981	0.976219	0.999719	4	0	3	0	2	6	0	0
5031425E22Rik	247.765	-0.0271236	0.288495	-0.09402	0.925095	0.999719	301	238	293	181	339	241	199	229
5031439G07Rik	1022.55	-0.243592	0.31332	-0.77746	0.43689	0.999719	968	780	1088	999	680	2204	954	886
5033403F01Rik	3.59615	0.99046	1.69064	0.58585	0.557976	0.999719	18	0	3	0	2	4	4	0
5033403H07Rik	241.441	0.0653295	0.337263	0.193705	0.846407	0.999719	239	211	317	246	174	198	298	250
5033406O09Rik	158.203	0.164973	0.483594	0.341139	0.732999	0.999719	235	290	83	68	133	244	104	144
5033417F24Rik	10.5044	-0.662227	0.753101	-0.87933	0.37922	0.999719	3	13	11	6	8	26	8	13
5033426O07Rik	1.52021	2.32186	2.64798	0.876842	0.380572	0.999719	10	1	0	0	2	0	0	0
5033430I15Rik	33.4593	0.374128	0.562306	0.665347	0.505828	0.999719	31	49	40	33	59	21	11	27
5330411J11Rik	1.57377	-2.3574	2.53935	-0.92835	0.353228	0.999719	0	0	0	2	6	6	0	0
5330439B14Rik	0.276237	-1.60343	3.51831	-0.45574	0.648578	0.999719	0	0	0	0	0	0	0	2
5430402O13Rik	15.8299	0.329075	0.736975	0.446521	0.655221	0.999719	22	10	12	27	17	3	16	17
5430403G16Rik	49.8365	0.287424	0.476488	0.603213	0.546367	0.999719	74	36	42	71	60	47	54	20
5430405H02Rik	22.1485	-0.227489	0.650849	-0.34953	0.726694	0.999719	20	19	21	23	58	15	11	13
5430416N02Rik	20.0005	-0.047598	0.838584	-0.05676	0.954736	0.999719	5	2	57	20	13	35	19	18
5430431A17Rik	0.571009	2.65663	3.44853	0.770366	0.441083	0.999719	5	0	0	0	0	0	0	0
5430437J10Rik	0.228404	1.40512	3.52884	0.398182	0.690496	0.999719	2	0	0	0	0	0	0	0
5530601H04Rik	112.343	-0.341972	0.351426	-0.9731	0.330505	0.999719	100	101	96	105	168	102	137	91
5730405O15Rik	11.6053	-1.42046	0.798543	-1.77882	0.07527	0.999719	8	4	8	6	19	4	13	28
5730409E04Rik	152.234	0.372923	0.288628	1.29205	0.196339	0.999719	152	204	211	135	132	162	103	143
5730416F02Rik	27.7105	0.860576	0.515603	1.66907	0.095104	0.999719	67	31	31	20	25	28	13	16
5730420D15Rik	14.7266	0.326714	0.881182	0.370768	0.71081	0.999719	28	9	14	17	33	20	1	3
5730435O14Rik	11.033	1.27235	1.10737	1.14898	0.250562	0.999719	12	37	2	10	3	22	5	0
5730455P16Rik	354.736	0.0638336	0.316836	0.201472	0.840329	0.999719	341	440	374	318	214	615	329	295
5730507C01Rik	8.31934	-0.0425852	0.881588	-0.04831	0.961473	0.999719	12	10	10	2	2	9	14	8
5730596B20Rik	0.521562	-2.52764	3.45665	-0.73124	0.464633	0.999719	0	0	0	0	2	0	0	2
5830408C22Rik	0.558767	-0.0717777	3.50811	-0.02046	0.983676	0.999719	0	0	0	2	0	0	2	0
5830428M24Rik	1.73769	-2.5087	2.93706	-0.85415	0.39302	0.999719	0	2	0	0	12	0	0	0
5830432E09Rik	1.69722	2.62301	2.23663	1.17275	0.240897	0.999719	7	0	6	0	0	1	0	1
5830444B04Rik	18.7426	1.11493	0.818705	1.36182	0.173253	0.999719	60	28	8	10	22	4	14	6
5830454E08Rik	20.4874	-0.764744	0.743759	-1.02821	0.303849	0.999719	24	18	4	15	43	8	32	16
5930430L01Rik	28.2688	0.111231	0.607565	0.183077	0.854738	0.999719	27	24	45	26	41	61	11	8
6030407O03Rik	4.27946	1.14312	1.30305	0.877271	0.380339	0.999719	11	1	2	10	1	4	0	6
6030442K20Rik	1.45811	3.18046	2.2307	1.42577	0.153934	0.999719	2	0	3	6	0	1	0	0
6030443J06Rik	4.59864	-0.0172305	1.41881	-0.01214	0.99031	0.999719	10	1	2	6	11	10	0	0
6030458C11Rik	401.507	-0.182137	0.249515	-0.72996	0.465412	0.999719	348	341	400	440	396	668	329	386
6030466F02Rik	1.07636	-3.58157	3.21469	-1.11413	0.265225	0.999719	0	0	0	0	8	1	0	0
6230400D17Rik	22.0803	-0.826509	0.500017	-1.65296	0.098339	0.999719	16	11	25	14	23	33	24	34
6330403K07Rik	1.95571	4.42102	2.71233	1.62997	0.103108	0.999719	2	13	0	0	0	0	0	0
6330409D20Rik	0.380793	2.0578	3.48156	0.591058	0.554482	0.999719	1	1	0	1	0	0	0	0
6330415G19Rik	10.9218	-0.239519	1.03201	-0.23209	0.816469	0.999719	23	1	19	1	26	14	3	7
6330418K02Rik	2.43044	-1.98662	1.57425	-1.26195	0.206968	0.999719	0	2	2	0	7	1	3	4
6330549D23Rik	112.093	-0.517246	0.545868	-0.94757	0.343351	0.999719	65	42	184	95	37	242	155	115
6430548M08Rik	79.2485	-0.680023	0.377261	-1.80253	0.071463	0.999719	66	52	101	36	110	161	70	71
6430550D23Rik	19.2734	0.38889	0.540356	0.719692	0.471715	0.999719	31	19	16	23	22	16	18	11
6430571L13Rik	24.331	0.738733	0.875984	0.843318	0.399051	0.999719	56	15	23	32	60	5	5	4
6430573P05Rik	13.1346	1.03913	0.63151	1.64547	0.099873	0.999719	23	22	13	14	11	13	4	8
6430584L05Rik	0.664627	2.87738	3.43937	0.836603	0.402816	0.999719	0	0	6	0	0	0	0	0
6430590A07Rik	2.91142	0.0362154	1.92688	0.018795	0.985005	0.999719	6	6	0	0	7	6	0	0
6430710C18Rik	2.00212	0.341362	1.80337	0.189291	0.849865	0.999719	0	4	3	2	4	4	0	0
6530402F18Rik	12.4084	-0.765407	0.658242	-1.16281	0.244908	0.999719	8	6	14	10	20	21	6	18
6720483E21Rik	0.774016	-1.20892	3.4491	-0.3505	0.725961	0.999719	0	0	2	0	0	0	0	4
6720489N17Rik	9.95243	-0.686405	1.04665	-0.65581	0.511943	0.999719	10	4	12	6	29	4	0	16
6820408C15Rik	0.342605	1.92427	3.49093	0.551221	0.581482	0.999719	3	0	0	0	0	0	0	0
6820431F20Rik	189.477	-0.0402018	0.250305	-0.16061	0.8724	0.999719	172	171	235	187	218	229	172	163
8030423F21Rik	0.490651	-2.44785	3.46076	-0.70732	0.47937	0.999719	0	0	0	0	4	0	0	0
8030453O22Rik	2.33356	-1.29135	2.07554	-0.62218	0.533825	0.999719	2	0	4	0	12	2	0	0
8030462N17Rik	284.29	-0.65241	0.353841	-1.84379	0.065213	0.999719	182	198	310	218	189	676	285	324
8030474K03Rik	0.53148	2.53512	3.4542	0.733923	0.462995	0.999719	0	4	0	0	0	0	0	0
8430426J06Rik	1.83329	2.55064	2.18128	1.16933	0.242269	0.999719	0	2	2	8	0	0	0	2
8430429K09Rik	18.2324	-0.00802435	0.622956	-0.01288	0.989723	0.999719	24	5	27	20	27	17	12	18
8430430B14Rik	0.24889	-0.0154354	3.53381	-0.00437	0.996515	0.999719	0	0	1	0	0	0	0	1
9030025P20Rik	95.1272	0.157466	0.369578	0.42607	0.670057	0.999719	78	122	128	81	127	79	85	69
9030616G12Rik	178.519	-0.21684	0.596489	-0.36353	0.716211	0.999719	68	67	423	142	64	227	257	211
9030619P08Rik	1825.57	-0.53425	1.26512	-0.42229	0.672811	0.999719	3325	49	1265	1640	1879	55	3042	2904
9030624G23Rik	0.335779	-1.91094	3.495	-0.54676	0.584541	0.999719	0	0	0	0	0	2	1	0
9030625G05Rik	0.133722	0.705899	3.53381	0.199756	0.841672	0.999719	0	0	0	1	0	0	0	0
9130008F23Rik	7.57387	-0.370381	0.927795	-0.39921	0.689741	0.999719	11	6	4	6	20	4	8	2
9130015A21Rik	0.456807	2.33649	3.46452	0.674406	0.500053	0.999719	4	0	0	0	0	0	0	0
9130019O22Rik	68.1543	-0.133813	0.441135	-0.30334	0.761632	0.999719	51	58	122	41	57	146	52	52
9130019P16Rik	1.57546	-0.985751	2.25909	-0.43635	0.662583	0.999719	0	3	0	1	4	0	0	4
9130023H24Rik	95.6031	0.222814	0.400236	0.556706	0.577728	0.999719	99	61	97	160	111	138	62	60
9130024F11Rik	0.912664	1.6817	2.95644	0.568824	0.569475	0.999719	4	2	0	0	0	2	0	0
9130213A22Rik	2.01711	2.79068	2.42289	1.1518	0.249404	0.999719	0	10	4	0	2	0	0	0
9130221H12Rik	22.0202	-0.318025	0.538571	-0.5905	0.554857	0.999719	25	21	21	14	25	50	10	21
9130230L23Rik	1.17803	-3.71266	2.58444	-1.43654	0.150848	0.999719	0	0	0	0	2	4	0	4
9130401M01Rik	96.9029	0.411719	0.38685	1.06429	0.287199	0.999719	109	159	93	86	102	116	41	87
9130409I23Rik	206.707	-0.317046	0.467865	-0.67764	0.497997	0.999719	106	245	180	206	333	463	111	98
9230112J17Rik	0.245325	-1.51026	3.52234	-0.42877	0.668094	0.999719	0	0	0	0	2	0	0	0
9230114K14Rik	11.0419	-0.31526	0.870707	-0.36207	0.717297	0.999719	18	3	8	12	20	28	2	5
9230116N13Rik	6.80846	0.355793	0.989372	0.359615	0.719135	0.999719	10	5	13	4	2	2	14	4
9330102E08Rik	14.4251	-0.55998	1.16818	-0.47936	0.631683	0.999719	15	23	0	8	37	15	18	0
9330104G04Rik	10.9769	-0.0564946	1.01981	-0.0554	0.955822	0.999719	5	0	24	16	4	16	19	6
9330111N05Rik	0.276237	-1.60343	3.51831	-0.45574	0.648578	0.999719	0	0	0	0	0	0	0	2
9330136K24Rik	6.40289	-1.33275	1.41301	-0.9432	0.34558	0.999719	0	6	2	6	0	4	26	3
9330151L19Rik	73.683	0.133809	0.442832	0.302167	0.762525	0.999719	51	87	123	56	70	55	50	102
9330159M07Rik	17.264	0.204035	0.625193	0.326354	0.744156	0.999719	34	8	24	12	9	21	16	19
9430015G10Rik	126.595	-0.385511	0.379692	-1.01533	0.30995	0.999719	106	99	174	77	219	110	117	126
9430037G07Rik	17.6169	-0.689646	0.765878	-0.90046	0.367873	0.999719	17	8	23	9	4	64	19	11
9430038I01Rik	125.608	0.391869	0.395747	0.990202	0.322075	0.999719	118	129	136	191	109	72	99	143
9430060I03Rik	1.60023	-0.141573	2.23908	-0.06323	0.949585	0.999719	0	0	2	4	0	0	2	4
9430065F17Rik	5.43067	0.210829	1.41403	0.149098	0.881476	0.999719	2	16	5	0	10	0	7	2
9530020I12Rik	3.57817	-0.0626443	1.56974	-0.03991	0.968167	0.999719	6	0	0	8	11	2	1	1
9530026P05Rik	3.07634	-2.0447	1.59538	-1.28163	0.199971	0.999719	0	1	3	1	0	10	1	10
9530034E10Rik	1.38031	3.92789	2.50408	1.56859	0.116742	0.999719	2	2	8	0	0	0	0	0
9530052E02Rik	0.926093	-3.36693	3.31673	-1.01514	0.310041	0.999719	0	0	0	0	6	2	0	0
9530057J20Rik	0.228404	1.40512	3.52884	0.398182	0.690496	0.999719	2	0	0	0	0	0	0	0
9530062K07Rik	8.35839	-0.755092	0.799158	-0.94486	0.344731	0.999719	6	6	5	8	18	5	11	7
9530068E07Rik	4054.74	-0.0817387	0.325392	-0.2512	0.801659	0.999719	4102	3776	4319	3899	1974	6942	3922	4427
9530077C05Rik	4.28452	1.56333	1.20208	1.30052	0.193422	0.999719	10	8	9	0	3	3	2	1
9530080O11Rik	6.19212	-0.230492	1.08384	-0.21266	0.83159	0.999719	6	2	4	11	6	15	8	0
9530082P21Rik	37.5737	-0.337257	0.672611	-0.50141	0.61608	0.999719	37	59	27	12	50	112	17	12
9630013K17Rik	0.494437	-1.3959	3.48037	-0.40108	0.688363	0.999719	1	0	0	0	0	4	0	0
9630015K15Rik	0.83765	-3.21817	3.41421	-0.94258	0.345896	0.999719	0	0	0	0	0	3	0	4
9630028B13Rik	1.17882	1.85658	2.75757	0.673268	0.500777	0.999719	0	3	0	4	2	0	0	0
9830107B12Rik	1.51278	-0.89855	3.03052	-0.2965	0.766848	0.999719	0	4	0	0	8	0	0	0
9930012K11Rik	11.0523	0.193043	0.697093	0.276927	0.781836	0.999719	15	6	16	12	19	9	6	8
9930021J03Rik	548.765	-0.58197	0.229024	-2.54109	0.011051	0.999719	470	391	512	430	637	1048	576	487
9930104L06Rik	148.181	-0.18056	0.315924	-0.57153	0.56764	0.999719	150	139	116	157	133	184	189	126
9930111J21Rik1	30.9922	-0.00582631	0.66755	-0.00873	0.993036	0.999719	39	39	41	10	37	82	14	8
9930111J21Rik2	70.924	0.132748	0.491611	0.270026	0.78714	0.999719	94	94	80	38	72	157	44	26
a	0.122663	-0.736774	3.53381	-0.20849	0.834844	0.999719	0	0	0	0	1	0	0	0
A030001D20Rik	1.92055	-0.837443	1.88847	-0.44345	0.657439	0.999719	0	0	5	1	0	7	2	2
A130010J15Rik	120.024	-0.26793	0.458453	-0.58442	0.558936	0.999719	70	118	120	131	44	228	138	133
A1bg	1891.43	0.215578	1.845	0.116844	0.906983	0.999719	681	42	1962	5351	1220	0	3005	2084
A1cf	1402.12	-0.959973	0.53952	-1.77931	0.075189	0.999719	451	481	1993	1046	516	3920	1844	1604
A230001M10Rik	8.1839	0.303767	1.03479	0.293556	0.769097	0.999719	14	4	5	14	7	23	4	0
A230020J21Rik	0.388402	0.794884	3.52365	0.225586	0.821524	0.999719	0	2	0	0	1	0	0	0
A230028O05Rik	2.046	-1.65636	2.11369	-0.78363	0.433255	0.999719	0	0	2	2	0	0	5	6
A230057D06Rik	0.110771	0.705899	3.53381	0.199756	0.841672	0.999719	0	0	1	0	0	0	0	0
A230072E10Rik	4.3242	0.638683	1.89034	0.337868	0.735463	0.999719	9	12	0	0	2	0	10	0
A230083G16Rik	19.1473	-0.269451	0.532573	-0.50594	0.612898	0.999719	19	22	18	12	32	24	14	16
A230103J11Rik	2.61988	-1.13613	1.70829	-0.66507	0.506005	0.999719	0	2	5	0	7	7	0	2
A230107N01Rik	2.97559	-1.44603	1.66438	-0.86881	0.384951	0.999719	2	0	5	0	4	0	6	6
A230108P19Rik	0.705309	-2.9562	3.438	-0.85986	0.389866	0.999719	0	0	0	0	1	0	4	0
A2m	1.32281	-2.05007	2.33976	-0.87619	0.380928	0.999719	0	0	0	2	1	4	0	4
A2ml1	102.824	0.944057	0.597814	1.57918	0.114295	0.999719	148	260	54	77	125	119	22	38
A330009N23Rik	1.7897	-1.09648	1.72941	-0.63402	0.526068	0.999719	4	0	1	0	3	6	1	1
A330015K06Rik	0.133722	0.705899	3.53381	0.199756	0.841672	0.999719	0	0	0	1	0	0	0	0
A330023F24Rik	30.4809	-0.0587784	0.594484	-0.09887	0.921239	0.999719	44	21	52	10	45	38	11	35
A330040F15Rik	38.8995	-0.569986	0.508387	-1.12117	0.262217	0.999719	25	50	33	19	29	91	48	29
A330041J22Rik	2.6731	-0.391666	1.31445	-0.29797	0.765726	0.999719	2	4	0	3	3	3	4	2
A330074K22Rik	1.02562	3.48998	3.22359	1.08264	0.27897	0.999719	2	6	0	0	0	0	0	0
A3galt2	0.26574	1.51621	3.52365	0.430297	0.66698	0.999719	0	2	0	0	0	0	0	0
A430005L14Rik	467.515	0.2095	0.2341	0.894918	0.370831	0.999719	512	481	559	496	464	448	364	466
A430018G15Rik	11.8522	0.0634078	1.02901	0.06162	0.950865	0.999719	2	7	26	15	0	16	19	11
A430033K04Rik	101.9	0.007239	0.371813	0.019469	0.984467	0.999719	93	98	107	117	89	181	108	50
A430035B10Rik	46.2381	0.00310356	0.493663	0.006287	0.994984	0.999719	28	39	44	74	69	35	33	47
A430057M04Rik	0.380235	-2.11724	3.48037	-0.60834	0.542964	0.999719	0	0	0	0	0	4	0	0
A430078I02Rik	0.266591	1.51621	3.52365	0.430297	0.66698	0.999719	0	1	0	1	0	0	0	0
A430088P11Rik	1.32267	-3.86975	2.64087	-1.46533	0.14283	0.999719	0	0	0	0	1	1	0	8
A430090L17Rik	0.608708	-2.75771	3.27567	-0.84188	0.399857	0.999719	0	0	0	0	3	1	1	0
A4galt	16.1285	0.349077	0.926177	0.376901	0.706247	0.999719	17	26	28	4	28	14	16	0
A4gnt	1.19591	-3.74494	3.06166	-1.22317	0.221264	0.999719	0	0	0	0	2	10	0	0
A530010L16Rik	1.69421	-1.48884	2.47946	-0.60047	0.548194	0.999719	0	0	4	0	4	8	0	0
A530013C23Rik	4.07766	-0.460627	1.03967	-0.44305	0.657729	0.999719	4	4	4	2	2	3	7	6
A530016L24Rik	5.39704	5.89345	1.91711	3.07414	0.002111	0.999719	4	3	41	0	0	0	0	0
A530032D15Rik	1.02675	3.50228	2.75853	1.26962	0.204221	0.999719	2	0	6	1	0	0	0	0
A530040E14Rik	25.5641	-0.549515	0.886539	-0.61984	0.535361	0.999719	45	22	10	9	93	11	15	4
A530064D06Rik	8.19954	-1.58568	1.74843	-0.90692	0.364452	0.999719	14	0	4	0	44	8	0	0
A530065N20Rik	0.774016	-1.20892	3.4491	-0.3505	0.725961	0.999719	0	0	2	0	0	0	0	4
A530072M11Rik	9.93226	0.489677	0.766963	0.638463	0.523173	0.999719	9	18	13	7	12	6	3	12
A530088E08Rik	38.7705	-0.0925265	0.499516	-0.18523	0.853047	0.999719	23	40	22	63	42	50	34	37
A630001G21Rik	11.6747	0.435415	0.757361	0.57491	0.565352	0.999719	24	11	8	12	18	4	6	11
A630012P03Rik	0.190118	-1.31885	3.52802	-0.37382	0.708538	0.999719	0	0	0	0	0	2	0	0
A630023P12Rik	1.29306	-0.843644	2.73835	-0.30809	0.758018	0.999719	4	0	0	0	0	0	1	5
A630072M18Rik	3.14839	-0.635647	1.91519	-0.3319	0.739967	0.999719	3	0	8	0	0	11	6	0
A630076J17Rik	14.7717	0.463895	0.788397	0.588402	0.556262	0.999719	5	8	35	23	5	29	7	13
A630089N07Rik	30.346	-0.198298	0.502937	-0.39428	0.693375	0.999719	37	15	28	36	17	53	33	31
A630095N17Rik	2.64447	0.897731	1.73708	0.516805	0.605293	0.999719	0	8	6	0	2	4	2	0
A730008H23Rik	2705.65	-0.303329	0.375394	-0.80803	0.419075	0.999719	3105	2868	2098	1818	5440	3511	1696	1784
A730013G03Rik	0.0950588	-0.736774	3.53381	-0.20849	0.834844	0.999719	0	0	0	0	0	1	0	0
A730020M07Rik	1.06409	-3.55531	3.18892	-1.1149	0.264895	0.999719	0	0	0	0	0	2	6	0
A730036I17Rik	0.778845	0.0152689	3.42334	0.00446	0.996441	0.999719	0	3	0	0	0	4	0	0
A730043L09Rik	0.443085	2.29676	3.46676	0.662508	0.507646	0.999719	0	0	4	0	0	0	0	0
A730046J19Rik	2.28501	0.481997	2.10808	0.228642	0.819147	0.999719	0	0	0	10	0	4	2	2
A730049H05Rik	0.221542	1.37961	3.53008	0.390817	0.695932	0.999719	0	0	2	0	0	0	0	0
A730063M14Rik	26.1129	-0.0893885	0.733791	-0.12182	0.903044	0.999719	25	13	45	23	73	12	8	16
A730081D07Rik	2.51632	-0.2495	1.78734	-0.13959	0.888982	0.999719	10	0	0	0	2	3	2	4
A730098A19Rik	0.110771	0.705899	3.53381	0.199756	0.841672	0.999719	0	0	1	0	0	0	0	0
A830005F24Rik	0.466354	-2.37742	3.46458	-0.68621	0.492583	0.999719	0	0	0	0	0	2	0	2
A830018L16Rik	0.663846	-0.871912	3.24011	-0.2691	0.787853	0.999719	2	0	0	0	2	2	0	0
A830019P07Rik	0.41166	0.076206	3.52428	0.021623	0.982749	0.999719	0	0	2	0	0	2	0	0
A830035O19Rik	11.7529	-0.435018	1.01152	-0.43006	0.667149	0.999719	4	7	5	23	20	16	0	20
A830082K12Rik	3.99389	1.91666	1.38882	1.38007	0.167566	0.999719	11	4	10	2	6	1	0	0
A830082N09Rik	9.13369	0.947589	0.794878	1.19212	0.233214	0.999719	10	14	20	6	4	10	2	10
A930001A20Rik	0.276237	-1.60343	3.51831	-0.45574	0.648578	0.999719	0	0	0	0	0	0	0	2
A930001C03Rik	11.9041	0.0338031	0.883345	0.038267	0.969475	0.999719	25	16	7	2	21	15	11	2
A930002C04Rik	1.06466	3.54127	3.19031	1.11001	0.266995	0.999719	0	6	0	2	0	0	0	0
A930003O13Rik	4.31084	-0.410192	1.65032	-0.24855	0.803706	0.999719	0	14	0	0	10	4	2	4
A930004D18Rik	33.4414	-0.303527	0.468701	-0.64759	0.517249	0.999719	28	31	28	34	32	38	22	56
A930005H10Rik	79.7378	0.962732	0.344728	2.79273	0.005227	0.999719	89	139	112	87	59	59	54	46
A930006K02Rik	3.10018	-1.54569	1.67202	-0.92445	0.355254	0.999719	1	0	6	0	4	7	8	0
A930007A09Rik	6.02665	0.300027	1.13594	0.264123	0.791685	0.999719	10	8	8	2	4	20	0	2
A930007I19Rik	4.87212	0.176223	1.01147	0.174225	0.861688	0.999719	3	6	6	6	2	11	1	6
A930009A15Rik	1.44869	-0.958007	2.10991	-0.45405	0.649793	0.999719	2	1	0	1	7	1	0	0
A930011G23Rik	376.46	-0.205413	0.352626	-0.58252	0.560214	0.999719	266	262	536	376	232	609	340	476
A930012L18Rik	1.13326	0.488666	2.41952	0.201968	0.839942	0.999719	0	2	0	3	0	2	0	2
A930018P22Rik	2.73852	-1.10975	1.9499	-0.56913	0.569265	0.999719	3	4	0	0	9	8	0	0
A930019D19Rik	1.55533	2.35115	2.26568	1.03772	0.2994	0.999719	0	5	1	4	2	0	0	0
A930024E05Rik	7.47743	-0.126379	1.10749	-0.11411	0.909148	0.999719	10	13	4	2	20	6	6	0
A930033H14Rik	94.4973	-0.497338	1.2304	-0.40421	0.68606	0.999719	13	4	170	137	27	24	185	165
A930037H05Rik	12.3661	0.555328	0.704181	0.788615	0.430337	0.999719	22	20	8	10	13	19	7	4
A930038B10Rik	101.15	0.390806	0.509776	0.766624	0.443305	0.999719	254	97	65	62	145	107	63	48
A930041C12Rik	2.39421	3.92176	1.96924	1.99151	0.046424	0.999719	10	6	3	0	1	0	0	0
AA387883	0.245325	-1.51026	3.52234	-0.42877	0.668094	0.999719	0	0	0	0	2	0	0	0
AA413626	0.748131	0.74849	3.44871	0.217034	0.828182	0.999719	4	0	0	0	0	0	2	0
AA414768	3.87983	1.01767	1.7122	0.594361	0.552271	0.999719	2	6	14	0	0	0	8	1
AA465934	9.73014	1.2043	0.950954	1.26641	0.205365	0.999719	8	16	13	17	0	3	9	10
AA467197	0.390106	0.794884	3.52365	0.225586	0.821524	0.999719	0	0	0	2	1	0	0	0
AA986860	79.987	0.133961	0.62416	0.214626	0.830059	0.999719	59	12	125	147	38	97	68	104
Aaas	81.7001	-0.147086	0.367681	-0.40004	0.689128	0.999719	92	97	74	54	122	118	54	64
Aacs	1422.44	0.313069	0.581541	0.538344	0.59034	0.999719	611	253	3017	2621	1108	1652	1335	1064
Aadac	14679.1	-0.0395487	0.286731	-0.13793	0.890296	0.999719	13690	11846	19014	14921	10511	15511	16051	16931
Aadacl2	0.285176	-1.71325	3.51105	-0.48796	0.625578	0.999719	0	0	0	0	0	3	0	0
Aadat	828.571	-0.255823	0.382601	-0.66864	0.503724	0.999719	506	737	832	971	461	1736	935	674
Aagab	734.798	-0.0277573	0.247127	-0.11232	0.91057	0.999719	686	804	698	758	841	766	671	704
Aak1	365.781	-0.420529	0.298267	-1.40991	0.158566	0.999719	287	271	450	283	333	776	359	307
Aamdc	186.873	0.306309	0.349028	0.877604	0.380158	0.999719	207	162	196	272	184	123	172	176
Aamp	2372.74	0.231852	0.234856	0.987211	0.323539	0.999719	3040	2816	2360	2234	2676	2451	1784	1956
Aar2	478.69	-0.390222	0.351653	-1.10968	0.267137	0.999719	424	272	554	458	282	936	571	469
Aard	12.0581	1.11101	1.20785	0.91983	0.357662	0.999719	36	0	30	6	0	16	12	4
Aars	4230.06	0.205825	0.357943	0.575024	0.565275	0.999719	5699	6435	2927	3258	4804	6641	2507	2741
Aars2	302.018	0.13613	0.34595	0.393496	0.693953	0.999719	437	393	251	211	426	324	208	221
Aarsd1	12.8014	-0.699551	0.846603	-0.8263	0.408632	0.999719	13	6	16	6	38	3	13	8
Aasdh	146.317	-0.457787	0.394354	-1.16085	0.245701	0.999719	157	115	137	99	295	145	154	89
Aasdhppt	586.68	0.090115	0.22814	0.394998	0.692845	0.999719	713	611	583	563	646	637	450	571
Aass	5214.32	-0.0858333	0.364767	-0.23531	0.813968	0.999719	5236	3204	6164	6155	5099	3320	5474	6852
Aatf	151.039	0.269744	0.377092	0.715326	0.474408	0.999719	140	237	122	162	104	256	120	100
AB124611	81.222	-0.0335322	0.485275	-0.0691	0.944911	0.999719	179	38	74	48	113	98	71	55
Abat	5370.02	-0.253656	0.446222	-0.56845	0.569728	0.999719	3878	2401	4970	8504	2545	9474	6514	5494
Abca1	3486.34	-0.174433	0.283119	-0.61611	0.537822	0.999719	3356	2646	3570	3797	2892	7048	3002	2797
Abca13	0.138118	-0.736774	3.53381	-0.20849	0.834844	0.999719	0	0	0	0	0	0	0	1
Abca14	3.69393	1.05198	1.41908	0.74131	0.458506	0.999719	8	4	0	8	3	7	1	0
Abca15	0.0950588	-0.736774	3.53381	-0.20849	0.834844	0.999719	0	0	0	0	0	1	0	0
Abca16	0.443085	2.29676	3.46676	0.662508	0.507646	0.999719	0	0	4	0	0	0	0	0
Abca17	0.582647	-2.67436	3.44965	-0.77526	0.438189	0.999719	0	0	0	0	0	0	4	0
Abca2	640.001	-0.423403	0.396618	-1.06753	0.285731	0.999719	1014	461	398	391	856	1418	493	398
Abca3	570.725	-1.03185	0.525296	-1.96431	0.049494	0.999719	296	106	655	501	270	1351	924	631
Abca4	1.72914	0.6731	1.92536	0.349597	0.726641	0.999719	3	2	4	0	0	1	4	0
Abca5	78.8163	-0.492872	0.506755	-0.9726	0.33075	0.999719	23	53	107	84	46	155	91	90
Abca6	1092.68	-0.860585	0.486277	-1.76974	0.07677	0.999719	704	482	1194	833	409	3635	1197	974
Abca7	87.1015	-0.124128	0.363667	-0.34132	0.73286	0.999719	103	52	93	95	96	116	51	110
Abca8a	1167.63	-0.302147	0.455472	-0.66337	0.507093	0.999719	554	652	1694	1386	509	1833	1547	1323
Abca8b	1185.58	0.211284	0.345204	0.612056	0.540501	0.999719	1661	1515	1003	1003	1584	1698	552	820
Abca9	65.7744	0.253717	0.416662	0.608927	0.542573	0.999719	66	52	97	79	28	89	59	69
Abcb10	518.771	-0.444251	0.409683	-1.08438	0.278198	0.999719	316	306	653	529	328	1327	547	383
Abcb11	9033.27	-0.20159	0.296834	-0.67913	0.497054	0.999719	13780	7671	6714	6468	12226	11494	7375	8436
Abcb1a	156.994	0.515964	0.607632	0.849139	0.395804	0.999719	107	50	389	227	78	61	203	143
Abcb1b	32.7027	0.221172	0.722892	0.305954	0.75964	0.999719	7	86	26	19	22	64	26	18
Abcb4	3074.51	-0.073337	0.277849	-0.26395	0.791822	0.999719	2846	3578	3237	2537	2113	5093	2667	3218
Abcb6	147.728	0.118834	0.368575	0.322416	0.747138	0.999719	138	104	226	166	146	102	139	167
Abcb7	1505.07	0.0291362	0.217565	0.13392	0.893466	0.999719	1572	1537	1569	1515	1225	2021	1457	1378
Abcb8	562.728	0.261482	0.299577	0.872838	0.382752	0.999719	801	622	467	606	654	761	307	424
Abcb9	54.435	-0.0840655	0.4167	-0.20174	0.840119	0.999719	82	47	60	31	84	60	38	47
Abcc1	43.9889	-0.0479206	0.555955	-0.0862	0.931311	0.999719	64	36	64	18	86	26	35	31
Abcc10	234.345	-0.235015	0.48519	-0.48438	0.628118	0.999719	270	261	203	147	579	182	124	147
Abcc12	5.95454	-1.08377	1.16729	-0.92845	0.353174	0.999719	4	7	0	4	22	5	4	2
Abcc2	8584.99	-0.229451	0.25604	-0.89615	0.370171	0.999719	7165	7284	9759	8113	7820	16611	6710	8090
Abcc3	3623.4	-0.251072	0.258065	-0.9729	0.330602	0.999719	3375	2338	4371	3546	3005	5844	3603	3765
Abcc4	106.811	0.625001	0.613954	1.01799	0.308681	0.999719	84	23	230	199	61	52	122	86
Abcc5	107.31	-0.724436	0.543604	-1.33265	0.182646	0.999719	112	72	121	35	308	108	60	73
Abcc6	3019.57	-0.186043	0.33556	-0.55443	0.579287	0.999719	3672	2310	2632	2952	5539	3079	2282	2190
Abcc8	0.13287	0.705899	3.53381	0.199756	0.841672	0.999719	0	1	0	0	0	0	0	0
Abcc9	494.272	-0.00171722	0.367388	-0.00467	0.996271	0.999719	506	234	931	411	422	794	390	458
Abcd1	454.325	-0.0695447	0.27042	-0.25717	0.797045	0.999719	514	394	442	462	474	796	399	294
Abcd2	1096.09	0.369518	0.905913	0.407896	0.68335	0.999719	1335	197	1898	1712	556	151	1394	1395
Abcd3	10166.2	-0.0135038	0.464612	-0.02906	0.976813	0.999719	6145	5934	17205	12438	3733	11089	12086	13282
Abcd4	199.664	-0.0893393	0.36001	-0.24816	0.804013	0.999719	178	161	246	207	192	137	202	268
Abce1	1977.04	0.282132	0.241375	1.16885	0.242462	0.999719	2269	2329	2224	2018	1717	1786	1594	2025
Abcf1	995.481	0.259359	0.254618	1.01862	0.308383	0.999719	1219	1074	1137	1005	1049	797	903	849
Abcf2	432.854	0.164498	0.242881	0.677278	0.498229	0.999719	557	366	516	443	381	442	421	392
Abcf3	571.195	0.0144395	0.238652	0.060504	0.951754	0.999719	719	561	552	518	714	735	443	450
Abcg1	132.278	-0.76938	0.379018	-2.02993	0.042364	0.999719	131	50	159	72	187	216	171	109
Abcg2	591.311	-0.226417	0.40764	-0.55543	0.578599	0.999719	303	684	735	491	311	1279	574	546
Abcg3	47.2302	-0.223377	0.572948	-0.38987	0.69663	0.999719	69	11	71	34	30	77	70	31
Abcg4	0.735976	-3.03206	3.43522	-0.88264	0.377432	0.999719	0	0	0	0	6	0	0	0
Abcg5	1769.85	0.229632	0.328059	0.699972	0.483945	0.999719	2623	1579	1698	1927	2257	1136	1455	1578
Abcg8	1701.87	0.233441	0.266469	0.876054	0.381001	0.999719	2299	1706	1743	1775	1046	2470	1473	1481
Abhd1	4.56262	0.892513	1.37125	0.650875	0.515127	0.999719	2	0	15	8	0	5	3	5
Abhd10	128.592	0.0699697	0.391711	0.178626	0.858232	0.999719	117	189	106	117	195	105	105	98
Abhd11	482.654	0.306795	0.29928	1.02511	0.30531	0.999719	607	516	451	591	608	387	348	389
Abhd11os	22.9477	-0.380308	0.648115	-0.58679	0.557344	0.999719	22	11	20	28	30	8	38	22
Abhd12	557.096	0.239371	0.295278	0.810663	0.417559	0.999719	800	611	423	615	671	618	390	417
Abhd12b	0.228404	1.40512	3.52884	0.398182	0.690496	0.999719	2	0	0	0	0	0	0	0
Abhd13	553.132	-0.270268	0.371209	-0.72808	0.466567	0.999719	387	392	698	577	282	1055	544	639
Abhd14a	225.381	0.270804	0.312254	0.867257	0.385801	0.999719	295	231	217	260	273	179	206	157
Abhd14b	1399.91	-0.150576	0.393809	-0.38236	0.702196	0.999719	1026	886	1748	1757	631	2445	1553	1451
Abhd15	266.21	-0.741529	0.599467	-1.23698	0.216094	0.999719	111	100	333	275	46	553	415	347
Abhd16a	270.681	0.103932	0.367488	0.282817	0.777317	0.999719	403	332	200	209	396	314	213	152
Abhd16b	0.87397	-3.26532	3.42754	-0.95267	0.340757	0.999719	0	0	0	0	0	0	6	0
Abhd17a	1128.53	0.307546	0.247546	1.24238	0.214096	0.999719	1551	1322	988	1211	1009	1198	972	906
Abhd17b	519.8	0.219661	0.314327	0.698828	0.48466	0.999719	400	441	830	624	346	734	425	478
Abhd17c	1916.91	0.00443334	0.244351	0.018143	0.985525	0.999719	2323	1850	2115	1604	1403	2512	1744	2115
Abhd18	474.352	-0.191767	0.245801	-0.78017	0.435288	0.999719	428	399	484	493	583	590	501	379
Abhd2	4174.4	0.0206766	0.465237	0.044443	0.964551	0.999719	2776	1629	6155	6632	2331	4003	5284	4606
Abhd3	1978.87	-0.119147	0.303122	-0.39307	0.694271	0.999719	1881	1845	2083	1928	2312	1442	1927	2382
Abhd4	946.425	-0.0113766	0.287262	-0.0396	0.968409	0.999719	987	1249	720	845	1115	1294	811	703
Abhd5	372.963	-0.100301	0.372986	-0.26891	0.787997	0.999719	329	298	459	389	164	709	371	372
Abhd6	784.719	0.217686	0.509385	0.42735	0.669124	0.999719	482	523	1654	853	301	476	944	1037
Abhd8	124.727	-0.471679	0.53027	-0.88951	0.373731	0.999719	53	91	235	60	62	153	197	157
Abi1	1102.55	-0.059242	0.259656	-0.22816	0.819526	0.999719	1178	1333	1012	869	1271	1225	869	1185
Abi2	114.596	0.0601477	0.347864	0.172906	0.862725	0.999719	143	72	190	86	100	154	87	120
Abi3	15.3895	-0.20062	0.747802	-0.26828	0.788484	0.999719	32	10	16	3	24	27	13	6
Abi3bp	72.803	-0.210553	0.509809	-0.413	0.679604	0.999719	69	53	107	52	150	54	28	83
Abitram	65.8988	-0.173485	0.427856	-0.40547	0.685129	0.999719	69	48	61	75	56	150	62	34
Abl1	644.795	-0.104441	0.2351	-0.44424	0.656868	0.999719	765	626	647	513	765	1005	495	525
Abl2	202.517	-0.317071	0.373067	-0.8499	0.395378	0.999719	169	128	274	176	127	430	229	163
Ablim1	624.956	-0.0695739	0.241943	-0.28756	0.773682	0.999719	633	458	675	726	693	901	531	521
Ablim2	49.2743	-0.272167	0.617048	-0.44108	0.659156	0.999719	62	48	32	40	124	69	24	12
Ablim3	697.442	-0.283795	0.404163	-0.70218	0.482568	0.999719	412	439	905	814	423	729	830	1020
Abr	106.826	-0.474561	0.373492	-1.27061	0.203868	0.999719	88	97	142	45	144	171	116	82
Abracl	93.8627	0.256695	0.361256	0.710561	0.477356	0.999719	150	99	76	93	117	117	53	69
Abraxas1	133.79	0.0920025	0.308558	0.298169	0.765574	0.999719	152	164	136	111	177	155	88	112
Abraxas2	527.739	-0.381653	0.280338	-1.3614	0.173386	0.999719	405	385	638	457	426	976	540	542
Abt1	313.133	0.202634	0.267655	0.757072	0.449007	0.999719	375	291	360	345	316	309	203	347
Abtb1	468.263	0.00548916	0.287205	0.019112	0.984752	0.999719	560	608	389	350	525	638	333	435
Abtb2	237.23	-0.421612	0.42769	-0.98579	0.324237	0.999719	167	113	338	223	124	320	338	297
Acaa1a	3405.13	0.158415	0.200865	0.788667	0.430307	0.999719	3567	3717	3806	3538	3397	3806	2646	3224
Acaa1b	7889.47	-0.129916	0.476513	-0.27264	0.785131	0.999719	4037	5652	13307	8085	2699	8729	9968	10929
Acaa2	13344.4	0.259107	0.279238	0.927908	0.353455	0.999719	13447	12575	17822	15622	8272	13813	12580	13862
Acaca	2088.41	0.308656	0.452513	0.682092	0.495181	0.999719	1744	911	4873	2209	1222	1851	2490	1770
Acacb	1868.33	-0.433501	0.537973	-0.8058	0.420356	0.999719	972	358	3630	1751	1156	2883	2702	1912
Acad10	587.084	-0.226639	0.422331	-0.53664	0.591518	0.999719	422	251	761	783	361	1089	727	455
Acad11	4481.34	-0.0611943	0.386973	-0.15814	0.87435	0.999719	3259	3927	5941	4794	1859	5666	4918	5830
Acad12	302.395	-0.352245	0.341901	-1.03025	0.302891	0.999719	244	141	387	324	294	439	379	265
Acad8	1016.2	0.141274	0.214139	0.659729	0.509428	0.999719	1237	1119	1049	948	1065	1091	849	907
Acad9	280.336	0.1026	0.331624	0.309387	0.757027	0.999719	256	167	339	420	277	318	256	244
Acadl	4705.43	0.527	0.285843	1.84367	0.065231	0.999719	5848	7227	4949	4497	4560	3513	3404	3900
Acadm	4722.2	0.310165	0.285207	1.08751	0.276812	0.999719	4131	5863	5900	5306	3673	4064	3895	5098
Acads	2707.95	0.166455	0.253135	0.657576	0.510811	0.999719	3132	2699	3004	2864	1721	3985	2285	2557
Acadsb	3614.69	-0.111754	0.300256	-0.3722	0.709747	0.999719	3092	3027	3799	4197	2455	4616	3314	4740
Acadvl	1407.36	-0.339715	0.584673	-0.58103	0.561218	0.999719	714	648	2267	1514	213	3052	1743	1564
Acan	0.267443	1.51621	3.52365	0.430297	0.66698	0.999719	0	0	0	2	0	0	0	0
Acap1	37.9231	-0.201385	0.572477	-0.35178	0.725005	0.999719	41	22	47	36	91	23	24	25
Acap2	491.26	-0.223994	0.22195	-1.00921	0.312874	0.999719	499	435	545	384	536	578	477	540
Acap3	88.3527	-0.188024	0.339244	-0.55424	0.579413	0.999719	115	82	68	73	104	125	57	102
Acat1	5627.01	0.399162	0.264274	1.51041	0.130939	0.999719	4900	6004	7934	7209	4339	5281	4660	5168
Acat2	2252.89	0.151246	0.277465	0.5451	0.585685	0.999719	2182	1985	2513	2948	1542	3551	1860	1953
Acat3	1723.23	0.0105313	0.221097	0.047632	0.962009	0.999719	2013	1643	1639	1758	1993	2368	1450	1286
Acbd3	440.891	0.029703	0.273795	0.108486	0.91361	0.999719	439	493	588	314	382	703	315	424
Acbd4	925.076	0.124381	0.228969	0.543224	0.586976	0.999719	1201	908	882	949	927	966	804	869
Acbd5	6426.04	0.0714273	0.261654	0.272983	0.784866	0.999719	5544	7476	7350	6371	4660	9062	5171	6858
Acbd6	519.281	0.16274	0.422309	0.385359	0.699972	0.999719	870	753	279	329	687	652	271	429
Accs	60.2239	-0.772963	0.598262	-1.29201	0.196352	0.999719	65	44	41	33	184	32	31	57
Acd	165.672	-0.0918894	0.312192	-0.29434	0.768501	0.999719	210	142	140	164	205	281	105	132
Ace	39.2838	-0.157918	0.602306	-0.26219	0.793176	0.999719	44	46	37	25	100	31	14	25
Ace2	8.71759	-0.348747	0.911805	-0.38248	0.702105	0.999719	9	16	5	1	18	10	8	4
Acer2	243.101	-0.0294562	0.358927	-0.08207	0.934593	0.999719	196	168	409	227	206	487	174	187
Acer3	385.778	0.0644734	0.286642	0.224927	0.822036	0.999719	373	281	610	371	319	447	348	408
Ache	10.2875	-0.510265	0.771835	-0.66111	0.508544	0.999719	6	16	6	6	18	22	7	5
Acin1	936.762	-0.151566	0.236407	-0.64112	0.521444	0.999719	987	905	925	811	1243	1347	652	850
Ackr1	16.5808	0.830121	0.604775	1.37261	0.169873	0.999719	36	12	31	11	12	19	9	10
Ackr2	41.7357	-1.14289	0.502313	-2.27525	0.022891	0.999719	19	48	19	18	46	94	38	62
Ackr3	13.2271	0.774518	0.860863	0.899699	0.36828	0.999719	2	22	30	14	2	16	10	12
Ackr4	18.0394	0.783827	0.559572	1.40076	0.161285	0.999719	22	18	21	31	13	10	15	14
Acly	2740.73	0.181095	0.49472	0.366054	0.714324	0.999719	1538	1018	5120	4324	1424	4432	3018	1802
Acmsd	513.593	-0.835132	0.530601	-1.57393	0.115503	0.999719	394	142	504	484	344	280	1009	821
Acnat1	539.748	-0.534702	0.421639	-1.26815	0.204744	0.999719	428	202	635	556	285	1005	756	570
Acnat2	2516.71	0.185845	0.64173	0.2896	0.772122	0.999719	3186	746	4039	3207	1793	304	3638	2887
Aco1	4123.47	-0.084649	0.343437	-0.24648	0.805314	0.999719	3309	2410	5455	5226	3218	4135	4630	4779
Aco2	291.177	0.243906	0.374639	0.651045	0.515018	0.999719	255	184	523	346	208	248	320	273
Acot1	2094.84	0.180915	0.971248	0.186271	0.852233	0.999719	308	2238	5009	1687	278	1165	2621	3296
Acot10	48.7328	-0.296796	0.495334	-0.59919	0.54905	0.999719	39	20	78	46	55	113	30	36
Acot11	126.376	-0.574799	0.580445	-0.99027	0.322041	0.999719	69	30	172	148	96	73	226	174
Acot12	2021.81	-0.147242	0.2908	-0.50634	0.612621	0.999719	1754	1341	2724	2087	1496	2730	2128	2241
Acot13	1249.41	0.0619791	0.358687	0.172794	0.862813	0.999719	1338	948	1598	1363	1733	692	1082	1270
Acot2	489.538	0.398214	0.460516	0.864713	0.387196	0.999719	248	693	1028	329	408	291	403	542
Acot3	3276.43	0.273964	1.25385	0.218499	0.827041	0.999719	959	464	8994	4680	686	136	4880	4889
Acot4	3526.19	0.0861872	0.541239	0.159241	0.873479	0.999719	1885	1661	7489	4114	1451	2109	4218	5196
Acot5	2.02129	-0.328543	2.44212	-0.13453	0.892982	0.999719	0	0	8	0	0	0	4	4
Acot6	54.8052	-0.132874	0.381274	-0.3485	0.727464	0.999719	77	53	58	29	61	84	47	46
Acot7	343.77	0.15639	0.430689	0.363115	0.716519	0.999719	348	211	486	445	150	293	325	500
Acot8	254.059	-0.0335787	0.276381	-0.12149	0.9033	0.999719	265	291	279	192	197	323	265	254
Acot9	7.4007	-0.486985	0.889155	-0.54769	0.583902	0.999719	3	7	8	7	20	9	4	3
Acox1	48121.8	-0.111228	0.430243	-0.25852	0.796002	0.999719	28938	43530	73243	44361	16485	88850	49502	52921
Acox2	2001.27	0.166497	0.287732	0.578654	0.562822	0.999719	2214	2374	1717	2243	1357	3238	1736	1562
Acox3	493.972	0.0279733	0.279978	0.099912	0.920414	0.999719	597	387	500	557	443	853	435	331
Acoxl	1.28552	-0.838522	3.15267	-0.26597	0.790261	0.999719	4	0	0	0	0	0	0	6
Acp1	1936.66	0.303624	0.287981	1.05432	0.291738	0.999719	2891	2093	1928	1854	1902	1413	1648	1877
Acp2	887.736	-0.114461	0.26044	-0.43949	0.660307	0.999719	1036	729	681	1015	1009	1293	762	751
Acp5	2336.84	0.113033	0.240737	0.46953	0.63869	0.999719	2441	2604	2311	2493	1970	2471	2133	2429
Acp6	419.523	-0.169565	0.217425	-0.77988	0.435463	0.999719	436	379	493	319	484	572	395	368
Acpp	175.637	-0.36831	0.525991	-0.70022	0.483789	0.999719	261	42	181	159	140	481	164	88
Acr	0.228404	1.40512	3.52884	0.398182	0.690496	0.999719	2	0	0	0	0	0	0	0
Acrbp	35.4705	-0.917979	0.510485	-1.79825	0.072138	0.999719	30	23	34	15	80	39	22	47
Acrv1	0.380235	-2.11724	3.48037	-0.60834	0.542964	0.999719	0	0	0	0	0	4	0	0
Acsbg1	3.23806	0.840782	1.11953	0.751012	0.452646	0.999719	6	3	4	4	3	1	3	2
Acsbg3	0.145662	-0.736774	3.53381	-0.20849	0.834844	0.999719	0	0	0	0	0	0	1	0
Acsf2	3257.25	0.363487	0.2915	1.24695	0.212415	0.999719	4156	5089	2776	2800	3071	3334	2433	2726
Acsf3	494.076	0.00646632	0.260855	0.024789	0.980223	0.999719	443	437	505	621	427	695	471	430
Acsl1	18193.2	0.269466	0.39593	0.680589	0.496131	0.999719	10224	28503	24303	17176	8746	24859	14785	19259
Acsl3	629.649	-0.127863	0.264745	-0.48297	0.629118	0.999719	492	609	682	660	575	911	705	499
Acsl4	1507.54	-0.157453	0.371814	-0.42347	0.67195	0.999719	1133	728	2018	1967	1014	2541	1566	1454
Acsl5	2093.47	0.176493	0.307963	0.573097	0.566579	0.999719	1860	1534	3316	2446	1363	2707	2111	1816
Acsl6	2.02589	-1.0585	2.4131	-0.43865	0.660918	0.999719	0	5	0	0	8	4	0	0
Acsm1	4578.13	0.0229739	0.219257	0.104781	0.91655	0.999719	4676	4024	4631	5427	4285	6460	3739	4246
Acsm2	29.1002	-1.09268	0.673465	-1.62247	0.104702	0.999719	10	25	10	28	9	57	37	57
Acsm3	437.665	-0.607533	0.630339	-0.96382	0.335136	0.999719	125	133	699	479	97	1104	607	427
Acsm5	2176.74	-0.23122	0.290854	-0.79497	0.426632	0.999719	2174	1936	1795	2222	2919	4025	1475	1591
Acss1	11.778	0.00936627	0.837195	0.011188	0.991074	0.999719	6	20	11	10	22	2	12	9
Acss2	2390.75	0.280603	0.452978	0.619463	0.535611	0.999719	1571	997	4023	4141	1455	3285	2520	1605
Acss2os	0.831035	-3.20921	3.42928	-0.93583	0.349363	0.999719	0	0	0	0	6	1	0	0
Acss3	151.18	-0.435975	0.734513	-0.59356	0.552809	0.999719	81	15	209	223	47	78	297	221
Acta2	265.481	-0.0411471	1.36231	-0.0302	0.975904	0.999719	40	688	106	173	988	44	36	29
Actb	13249.8	0.60865	0.544064	1.11871	0.263263	0.999719	30915	18689	9169	7273	23831	6065	5465	6893
Actc1	2.19947	-3.81248	2.76169	-1.38049	0.167437	0.999719	1	0	0	0	17	0	0	0
Actg-ps1	7.84745	1.50995	1.14917	1.31395	0.188864	0.999719	5	36	3	1	6	6	4	1
Actg1	1697.41	0.760751	0.466483	1.63082	0.102928	0.999719	4006	1931	1063	1762	2487	1135	774	755
Actg2	18.9002	0.642669	1.92373	0.334074	0.738323	0.999719	4	49	17	20	59	0	0	1
Actl10	0.931151	-1.37724	3.42936	-0.4016	0.687976	0.999719	0	2	0	0	0	7	0	0
Actl6a	46.8003	-0.127729	0.470898	-0.27124	0.786203	0.999719	21	63	52	44	34	86	40	45
Actl6b	0.494143	2.4386	3.45904	0.704992	0.480815	0.999719	2	2	0	0	0	0	0	0
Actl9	1.80613	-2.59015	2.1857	-1.18505	0.235999	0.999719	0	2	0	0	2	2	0	8
Actn1	344.74	0.468656	0.321517	1.45764	0.144941	0.999719	510	406	412	317	393	471	205	157
Actn4	2296.14	0.0698198	0.243183	0.287108	0.77403	0.999719	2712	2644	2281	1961	2825	3068	1614	1788
Actr10	430.95	0.097145	0.241394	0.402433	0.687365	0.999719	480	516	427	389	443	462	392	383
Actr1a	1168.39	-0.00245507	0.258117	-0.00951	0.992411	0.999719	1108	1017	1449	1208	815	1777	1124	1101
Actr1b	1840.69	0.152996	0.203322	0.752482	0.451761	0.999719	1990	2091	2197	1650	1588	2319	1523	1698
Actr2	3391.54	0.133947	0.216351	0.61912	0.535837	0.999719	3639	3814	3655	3344	3442	3460	2826	3290
Actr3	1334.26	0.338048	0.258075	1.30988	0.190236	0.999719	2006	1547	1415	1148	1489	1267	1021	996
Actr3-ps	966.992	-0.66209	0.454895	-1.45548	0.145537	0.999719	585	387	1222	904	439	2500	1125	993
Actr3b	3.98893	0.198068	1.43322	0.138197	0.890084	0.999719	2	2	10	4	12	4	0	0
Actr5	149.647	-0.170147	0.329848	-0.51583	0.60597	0.999719	202	100	125	151	188	170	107	177
Actr6	175.209	-0.0200633	0.419764	-0.0478	0.961878	0.999719	125	90	304	202	138	162	223	170
Actr8	391.878	-0.0505251	0.295168	-0.17117	0.864087	0.999719	377	269	482	451	292	578	429	334
Acvr1	357.38	0.105873	0.286724	0.369249	0.711942	0.999719	449	348	364	355	439	475	184	335
Acvr1b	334.1	-0.106099	0.334945	-0.31677	0.751421	0.999719	319	372	284	327	258	720	225	291
Acvr1c	2.1903	3.12777	2.07082	1.51041	0.13094	0.999719	2	10	4	0	0	2	0	0
Acvr2a	673.03	-0.239427	0.347121	-0.68975	0.490351	0.999719	545	489	858	646	350	1111	710	814
Acvr2b	58.5931	-0.167873	0.467941	-0.35875	0.719784	0.999719	80	39	26	78	81	83	39	54
Acvrl1	68.4309	-0.0264711	0.364434	-0.07264	0.942096	0.999719	72	63	102	45	91	98	49	50
Acy1	322.489	0.0926951	0.455258	0.20361	0.838658	0.999719	472	235	312	349	474	113	269	348
Acy3	1186.67	0.27376	0.221424	1.23636	0.216324	0.999719	1462	1162	1207	1454	1011	1460	999	933
Acyp1	114.874	0.463834	0.323152	1.43534	0.15119	0.999719	133	140	103	160	92	118	103	78
Acyp2	15.582	1.06737	0.672945	1.58612	0.112711	0.999719	23	37	13	12	7	21	9	6
Ada	8.47172	0.332418	0.761968	0.436263	0.662646	0.999719	12	4	12	11	4	9	10	7
Adal	256.272	-0.202109	0.316894	-0.63778	0.523616	0.999719	220	181	313	264	168	380	276	291
Adam10	758.848	0.00994148	0.211371	0.047033	0.962487	0.999719	771	812	810	711	670	1004	669	746
Adam11	263.219	-1.5496	0.635337	-2.43902	0.014727	0.999719	210	114	166	71	1105	305	79	146
Adam12	7.19192	0.187066	1.22575	0.152614	0.878703	0.999719	2	1	6	21	14	5	8	0
Adam15	35.985	0.0223782	0.621577	0.036002	0.97128	0.999719	52	38	50	12	80	34	15	19
Adam17	402.361	-0.0740758	0.232803	-0.31819	0.75034	0.999719	380	345	459	418	364	503	381	423
Adam18	0.0950588	-0.736774	3.53381	-0.20849	0.834844	0.999719	0	0	0	0	0	1	0	0
Adam19	17.1797	0.0260555	0.546667	0.047663	0.961985	0.999719	14	12	30	16	15	24	16	15
Adam1a	21.9197	-1.05734	0.852109	-1.24085	0.21466	0.999719	25	8	25	3	77	8	9	24
Adam1b	5.6648	0.455225	1.35489	0.335986	0.736881	0.999719	4	0	17	7	14	4	2	0
Adam2	0.66862	-2.90271	3.13595	-0.92562	0.354642	0.999719	0	0	0	0	2	3	0	1
Adam21	0.26574	1.51621	3.52365	0.430297	0.66698	0.999719	0	2	0	0	0	0	0	0
Adam22	8.55907	-0.34241	1.01777	-0.33643	0.736546	0.999719	12	0	6	13	12	10	2	15
Adam23	135.456	0.431703	0.372318	1.1595	0.246253	0.999719	177	87	254	133	135	105	129	90
Adam32	0.13287	0.705899	3.53381	0.199756	0.841672	0.999719	0	1	0	0	0	0	0	0
Adam33	33.6786	0.104762	0.831335	0.126016	0.899719	0.999719	67	42	26	10	101	12	10	9
Adam4	24.5142	-0.783407	0.943282	-0.83051	0.40625	0.999719	20	8	10	34	50	0	35	31
Adam7	0.534886	2.54355	3.45379	0.736451	0.461456	0.999719	0	0	0	4	0	0	0	0
Adam8	7.3398	0.750302	1.08392	0.692211	0.488805	0.999719	16	10	0	11	6	12	1	5
Adam9	1378.2	-0.282435	0.378013	-0.74716	0.454969	0.999719	1006	879	1755	1464	659	2323	1484	1727
Adamdec1	39.4962	-0.623752	0.504794	-1.23566	0.216586	0.999719	24	12	48	44	67	52	40	36
Adamts1	159.806	-0.0483235	0.451728	-0.10697	0.914809	0.999719	115	105	301	136	109	379	132	91
Adamts10	157.757	-0.308891	0.445442	-0.69345	0.488029	0.999719	195	104	152	131	348	110	99	143
Adamts12	7.50291	-0.73815	0.877199	-0.84149	0.400076	0.999719	5	6	6	6	18	17	2	4
Adamts13	49.9148	-1.01453	0.536996	-1.88927	0.058856	0.999719	38	10	60	31	50	52	92	65
Adamts14	30.9621	-0.355538	0.581666	-0.61124	0.541041	0.999719	24	11	54	25	34	21	29	51
Adamts15	17.6473	0.30877	0.93555	0.330042	0.741369	0.999719	14	24	38	6	22	44	0	7
Adamts16	3.14143	-1.07693	1.67294	-0.64373	0.519748	0.999719	0	0	9	0	3	4	2	8
Adamts17	0.332314	1.88575	3.49379	0.539745	0.589373	0.999719	0	0	3	0	0	0	0	0
Adamts19	0.777676	3.08752	3.00802	1.02643	0.304689	0.999719	0	2	1	3	0	0	0	0
Adamts2	64.9038	-0.54963	0.510142	-1.07741	0.281299	0.999719	79	42	52	45	106	152	58	19
Adamts20	0.533183	2.53934	3.45399	0.735189	0.462224	0.999719	0	2	0	2	0	0	0	0
Adamts3	2.12418	-0.990913	1.82872	-0.54186	0.587913	0.999719	5	1	0	0	0	3	4	4
Adamts4	2.37505	-0.423309	1.5513	-0.27287	0.78495	0.999719	2	4	0	2	2	7	3	0
Adamts5	66.5322	-0.252126	0.498926	-0.50534	0.613321	0.999719	44	60	77	66	140	36	52	58
Adamts6	150.244	0.362665	0.772973	0.469182	0.638939	0.999719	281	319	45	38	340	146	23	49
Adamts7	109.577	-0.416039	0.515729	-0.8067	0.419839	0.999719	114	85	150	45	262	154	51	61
Adamts8	4.02254	1.62541	1.8633	0.872325	0.383031	0.999719	8	14	0	2	8	0	0	0
Adamts9	32.9952	0.239322	0.54969	0.435377	0.663289	0.999719	61	28	36	24	54	42	10	22
Adamtsl1	24.4283	0.907859	0.511499	1.7749	0.075914	0.999719	38	20	40	34	22	29	13	8
Adamtsl2	121.736	0.0924692	0.335381	0.275714	0.782768	0.999719	87	107	161	156	102	175	116	93
Adamtsl3	4.50629	0.228625	1.58506	0.144238	0.885313	0.999719	0	10	10	0	2	10	6	0
Adamtsl4	79.8388	0.0688718	0.532733	0.12928	0.897136	0.999719	92	40	130	79	37	43	97	118
Adamtsl5	27.3711	-0.606231	0.623144	-0.97286	0.330623	0.999719	10	28	30	20	50	30	9	45
Adap1	20.8222	-0.0188822	1.02669	-0.01839	0.985327	0.999719	41	26	2	15	48	35	0	9
Adap2	338.264	-0.554706	0.524782	-1.05702	0.290502	0.999719	105	141	467	408	151	675	447	387
Adar	595.177	-0.236578	0.579869	-0.40798	0.683285	0.999719	939	771	263	258	938	1532	237	193
Adarb1	249.847	-0.303061	0.39662	-0.76411	0.444801	0.999719	185	104	291	334	198	384	312	230
Adarb2	1.15908	-0.96946	3.22839	-0.30029	0.763954	0.999719	0	3	0	0	0	8	0	0
Adat1	80.2614	-0.906233	0.346153	-2.61801	0.008844	0.999719	51	57	85	38	83	148	102	96
Adat2	28.3003	-0.225062	0.553654	-0.4065	0.684373	0.999719	22	25	40	21	11	67	25	28
Adck1	254.472	0.0100694	0.293406	0.034319	0.972623	0.999719	305	250	183	295	250	392	193	222
Adck2	129.702	-0.593579	0.539389	-1.10047	0.271129	0.999719	75	71	198	88	36	344	147	141
Adck5	319.529	-0.216692	0.412041	-0.5259	0.598958	0.999719	322	430	295	159	553	507	164	230
Adcy1	17.2437	-0.188199	0.703115	-0.26767	0.788957	0.999719	37	11	12	8	17	46	10	9
Adcy10	1.67467	-0.502962	2.5401	-0.19801	0.843038	0.999719	6	0	0	0	0	0	3	4
Adcy2	5.89162	1.30674	1.14467	1.14159	0.253625	0.999719	4	20	6	3	0	3	6	4
Adcy3	6.73986	-0.927251	1.05566	-0.87836	0.379749	0.999719	14	1	4	1	8	15	12	2
Adcy4	37.5643	-0.468513	0.439548	-1.0659	0.286469	0.999719	31	22	46	31	47	34	39	52
Adcy5	39.8574	-0.439725	0.551438	-0.79741	0.42521	0.999719	48	50	24	16	81	48	38	21
Adcy6	402.457	-0.223937	0.313443	-0.71444	0.474953	0.999719	291	389	537	309	496	749	260	339
Adcy7	92.5089	0.0217792	0.362944	0.060007	0.95215	0.999719	80	77	150	79	121	82	71	94
Adcy8	0.0950588	-0.736774	3.53381	-0.20849	0.834844	0.999719	0	0	0	0	0	1	0	0
Adcy9	197.026	-1.02428	0.492432	-2.08004	0.037521	0.999719	189	68	187	102	233	721	127	119
Adcyap1r1	32.3174	0.441073	0.637524	0.691854	0.489029	0.999719	16	19	82	39	19	66	12	24
Add1	804.424	0.0535131	0.31026	0.172478	0.863062	0.999719	1046	721	783	806	1111	1264	490	484
Add2	0.435443	-2.29033	3.46956	-0.66012	0.509176	0.999719	0	0	0	0	2	2	0	0
Add3	236.273	0.213723	0.301358	0.7092	0.478201	0.999719	183	230	301	315	181	331	186	207
Adgb	11.4033	-0.474289	0.738869	-0.64191	0.52093	0.999719	21	5	7	7	22	19	7	8
Adgra2	107.325	-0.151749	0.339204	-0.44737	0.65461	0.999719	99	69	150	103	93	194	104	83
Adgra3	962.146	-0.0304063	0.278215	-0.10929	0.912972	0.999719	853	808	1165	1063	662	1251	954	1065
Adgrb1	0.39861	2.11707	3.47766	0.608763	0.542682	0.999719	0	3	0	0	0	0	0	0
Adgrb2	0.788171	1.41104	3.08246	0.457763	0.647123	0.999719	0	2	3	0	0	2	0	0
Adgrd1	18.62	0.291657	0.836715	0.348575	0.727409	0.999719	2	32	33	16	34	26	6	6
Adgre1	81.2902	-0.85154	0.533119	-1.59728	0.110204	0.999719	45	38	112	48	49	283	77	59
Adgre4	92.7011	-1.7134	0.453614	-3.77721	0.000159	0.765442	52	18	55	54	224	144	136	73
Adgre5	146.543	-0.0738311	0.354408	-0.20832	0.834977	0.999719	183	90	197	125	229	192	102	101
Adgrf1	122.589	-0.779505	0.746085	-1.04479	0.296118	0.999719	144	72	15	131	104	556	43	40
Adgrf2	0.521562	-2.52764	3.45665	-0.73124	0.464633	0.999719	0	0	0	0	2	0	0	2
Adgrf4	3.89211	-3.82939	2.21645	-1.72772	0.084039	0.999719	0	0	0	2	28	2	0	0
Adgrf5	358.496	0.168295	0.385834	0.436185	0.662702	0.999719	248	230	753	354	265	405	321	370
Adgrg1	63.9417	0.143374	0.514587	0.27862	0.780537	0.999719	85	68	70	53	130	69	34	21
Adgrg2	61.1943	0.194858	0.645602	0.301824	0.762786	0.999719	46	78	100	45	102	118	26	7
Adgrg3	57.2854	-0.180068	0.504219	-0.35712	0.720999	0.999719	94	52	40	36	99	93	21	46
Adgrg5	12.2378	-0.40433	0.793641	-0.50946	0.610429	0.999719	20	4	10	10	33	10	6	8
Adgrg6	30.7258	0.17087	0.588693	0.290254	0.771622	0.999719	29	38	34	31	49	28	34	6
Adgrl1	101.132	0.146525	0.372435	0.393423	0.694007	0.999719	140	61	153	90	138	93	80	77
Adgrl2	915.207	-0.0111009	0.29747	-0.03732	0.970232	0.999719	837	812	1107	971	644	1784	776	707
Adgrl3	2.10337	-0.276127	1.94719	-0.14181	0.887232	0.999719	2	1	4	1	0	0	8	0
Adgrl4	111.828	-0.374993	0.428528	-0.87507	0.381534	0.999719	68	77	198	65	85	143	123	154
Adgrv1	52.7813	0.307739	0.541792	0.568002	0.570034	0.999719	63	80	25	65	34	113	21	40
Adh1	38630	0.16515	0.376264	0.438921	0.660719	0.999719	42286	22904	55086	48196	31561	23404	43308	42039
Adh4	1239.27	-0.239077	0.394475	-0.60607	0.544472	0.999719	1387	1231	1014	1004	1189	3355	791	657
Adh5	6096.82	0.171404	0.283469	0.604667	0.5454	0.999719	5729	5092	7599	7902	3965	7415	5860	5957
Adh6-ps1	460.85	-0.293172	0.602897	-0.48627	0.626774	0.999719	327	814	161	328	509	1467	198	166
Adh6a	1.57606	1.59754	2.98662	0.5349	0.592719	0.999719	0	9	0	0	0	4	0	0
Adh6b	1.69734	-4.2272	2.85744	-1.47937	0.139041	0.999719	0	0	0	0	0	1	11	0
Adh7	878.201	0.165261	0.261246	0.632589	0.527002	0.999719	897	882	1157	870	858	784	666	994
Adhfe1	1467.29	0.0192977	0.259642	0.074325	0.940752	0.999719	1446	1205	1399	1932	1649	1654	1250	1355
Adi1	4444.98	0.0459839	0.332492	0.138301	0.890003	0.999719	3370	4211	5170	5540	2517	5349	4325	5357
Adig	3.24267	1.76922	1.98995	0.889077	0.373962	0.999719	1	3	18	0	6	0	0	0
Adipoq	42.5873	6.4844	2.09434	3.09615	0.001961	0.999719	0	41	319	10	0	2	0	2
Adipor1	2419.06	0.0233635	0.24038	0.097194	0.922572	0.999719	2607	2298	2669	2397	1833	2795	2534	2463
Adipor2	11874.9	-0.151818	0.372239	-0.40785	0.683384	0.999719	8895	7594	18072	11955	6301	23546	11763	11041
Adk	13433	0.318236	0.345486	0.921126	0.356984	0.999719	16892	15491	13902	14410	18767	7908	8326	12397
Adm	22.8467	0.0416901	0.578054	0.072122	0.942505	0.999719	25	6	33	32	24	31	16	22
Adnp2	202.708	-0.660084	0.335825	-1.96556	0.049349	0.999719	151	210	154	123	205	475	205	173
Ado	456.473	-0.182768	0.34539	-0.52916	0.596691	0.999719	412	303	615	436	255	622	529	545
Adora1	231.471	-0.327609	0.542009	-0.60443	0.545555	0.999719	219	270	221	130	144	837	92	131
Adora2a	41.0387	-0.499678	0.538321	-0.92822	0.353295	0.999719	51	14	55	24	28	95	53	28
Adora2b	1.02562	3.48998	3.22359	1.08264	0.27897	0.999719	2	6	0	0	0	0	0	0
Adora3	2.44033	1.26346	2.08079	0.607202	0.543717	0.999719	0	4	1	8	0	0	5	0
Adpgk	525.741	-0.0910754	0.21785	-0.41806	0.6759	0.999719	476	457	630	521	541	655	500	505
Adprh	228.678	0.393027	0.460628	0.853242	0.393525	0.999719	404	379	131	141	268	303	163	97
Adprhl1	1.59444	4.12645	3.35863	1.22861	0.219217	0.999719	0	12	0	0	0	0	0	0
Adprm	336.118	-0.20987	0.303682	-0.69108	0.489513	0.999719	375	237	390	286	236	411	391	401
Adprs	381.717	0.251169	0.299718	0.838017	0.402021	0.999719	537	401	365	392	518	397	227	289
Adra1a	126.299	-0.565314	0.459541	-1.23017	0.218633	0.999719	109	107	122	81	82	409	106	79
Adra1b	1476.33	-0.169364	0.278157	-0.60888	0.542603	0.999719	1396	1277	1225	1721	2131	1754	1296	1191
Adra2a	0.800626	3.12903	3.43047	0.91213	0.361701	0.999719	0	2	0	4	0	0	0	0
Adra2b	77.328	-0.0455759	0.538369	-0.08466	0.932535	0.999719	60	22	168	72	42	110	85	82
Adra2c	0.190118	-1.31885	3.52802	-0.37382	0.708538	0.999719	0	0	0	0	0	2	0	0
Adrb1	19.5964	-0.773337	0.937127	-0.82522	0.409246	0.999719	28	16	16	1	1	57	26	22
Adrb2	41.0293	-0.376669	0.634789	-0.59338	0.552929	0.999719	45	6	60	39	47	27	71	33
Adrb3	98.9203	-0.434606	0.721837	-0.60208	0.547119	0.999719	145	100	44	55	339	64	45	19
Adrm1	91.7121	-0.0518566	0.394844	-0.13133	0.895511	0.999719	134	93	94	52	147	107	70	60
Adsl	227.919	0.219474	0.2702	0.812267	0.416638	0.999719	271	202	230	294	200	246	215	189
Adss	1155.29	0.0800298	0.278949	0.286898	0.77419	0.999719	1259	1308	1117	1139	1466	954	972	1083
Adssl1	199.734	0.267881	0.282809	0.947215	0.343529	0.999719	235	188	237	232	250	184	139	161
Adtrp	2884.02	0.345588	0.264554	1.30631	0.191449	0.999719	2886	4115	2969	3056	2672	2666	2237	2629
Aebp1	44.3115	1.62875	0.504974	3.22542	0.001258	0.999719	34	94	86	57	33	28	10	19
Aebp2	555.225	0.0681002	0.345167	0.197297	0.843596	0.999719	465	475	830	568	300	672	494	713
Aen	426.356	-0.101492	0.286138	-0.3547	0.722817	0.999719	565	406	377	340	623	524	324	342
Afap1	36.7275	0.325801	0.58044	0.5613	0.574593	0.999719	52	29	60	30	54	53	26	6
Afap1l1	49.1567	0.123185	0.444898	0.276884	0.781869	0.999719	49	49	83	32	72	37	42	37
Afap1l2	26.8483	0.202628	0.49423	0.409987	0.681816	0.999719	41	21	27	29	37	20	17	26
Afdn	1168.64	-0.230714	0.211851	-1.08904	0.276137	0.999719	1186	1094	1033	1066	1400	1709	934	1163
Aff1	581.805	-0.58153	0.310941	-1.87022	0.061453	0.999719	455	359	589	510	445	1307	621	575
Aff2	0.570353	-2.69016	3.44893	-0.78	0.435391	0.999719	0	0	0	0	0	6	0	0
Aff3	9.19182	0.257908	0.808404	0.319034	0.749701	0.999719	2	9	12	17	10	13	6	6
Aff4	1587.36	-0.510626	0.410842	-1.24288	0.213913	0.999719	999	1168	1715	1462	821	4504	1342	1508
Afg1l	259.899	-0.156685	0.276808	-0.56604	0.571363	0.999719	233	252	267	248	229	279	293	288
Afg3l1	945.711	-0.0334501	0.231573	-0.14445	0.885148	0.999719	983	865	944	1015	841	1556	762	841
Afg3l2	1215.93	-0.0569449	0.18958	-0.30037	0.763892	0.999719	1224	1115	1325	1206	1225	1614	1133	1095
Afm	4052.43	-0.0138504	0.259338	-0.05341	0.957408	0.999719	4753	2618	4786	4454	3808	4606	4253	3704
Afmid	283.364	-0.198153	0.670145	-0.29569	0.76747	0.999719	70	67	336	582	185	143	414	397
Afp	61.1776	0.419994	0.361055	1.16324	0.244731	0.999719	72	42	96	79	51	72	49	43
Aftph	941.306	-0.18246	0.232718	-0.78404	0.433016	0.999719	964	848	974	825	769	1584	922	877
Aga	107.07	-0.197541	0.466836	-0.42315	0.672187	0.999719	58	92	140	116	42	160	105	156
Agap1	214.41	-0.045705	0.343734	-0.13297	0.89422	0.999719	167	188	272	234	123	278	241	234
Agap2	41.0893	-0.376404	0.500267	-0.75241	0.451807	0.999719	41	35	55	18	72	33	50	29
Agap3	524.074	0.186334	0.24319	0.766208	0.443552	0.999719	568	617	587	501	482	509	439	534
Agbl2	1.03073	3.49674	3.21913	1.08624	0.277375	0.999719	2	0	0	6	0	0	0	0
Agbl3	88.7949	-0.414685	0.371065	-1.11755	0.263758	0.999719	85	78	62	83	62	115	115	112
Agbl5	78.4962	-0.171709	0.487163	-0.35247	0.724488	0.999719	91	91	67	53	75	201	65	27
Ager	5.80186	-0.119247	0.974389	-0.12238	0.902597	0.999719	7	8	7	1	12	3	4	5
Agfg1	439.009	-0.202557	0.289707	-0.69918	0.48444	0.999719	498	410	394	368	327	864	366	429
Agfg2	571.582	-0.319166	0.329476	-0.96871	0.332691	0.999719	578	394	539	570	349	860	539	827
Aggf1	439.997	-0.333092	0.342799	-0.97168	0.331209	0.999719	323	310	587	386	274	835	510	420
Agk	81.0907	0.0793988	0.355148	0.223566	0.823095	0.999719	94	82	60	100	85	82	85	64
Agl	986.511	-0.00593068	0.322311	-0.0184	0.985319	0.999719	869	618	1388	1175	653	1478	1017	909
Agmat	2518.95	0.223912	0.29248	0.765565	0.443935	0.999719	3015	1992	2632	3413	2150	2144	2219	2688
Agmo	1260.45	0.0685132	0.44946	0.152435	0.878844	0.999719	1192	485	2043	1632	648	1127	1502	1520
Ago1	582.298	-0.484588	0.352229	-1.37577	0.168892	0.999719	467	380	663	490	472	1526	525	435
Ago2	460.959	-0.528316	0.396269	-1.33323	0.182458	0.999719	321	256	583	400	226	958	510	573
Ago3	238.126	-0.249126	0.391557	-0.63624	0.524618	0.999719	218	92	408	198	230	430	205	220
Ago4	106.852	0.0789603	0.363264	0.217363	0.827925	0.999719	99	160	103	82	140	135	66	89
Agpat1	406.742	0.0754799	0.376907	0.200261	0.841276	0.999719	545	362	424	384	710	268	278	326
Agpat2	4873.39	0.0203939	0.277572	0.073473	0.94143	0.999719	4946	4138	5556	5412	4068	4377	5163	5448
Agpat3	3656.29	0.00246271	0.275241	0.008947	0.992861	0.999719	3911	3664	3941	3438	2308	6300	3474	3175
Agpat4	16.7005	-0.386151	0.774617	-0.49851	0.618128	0.999719	19	4	17	20	37	31	3	11
Agpat5	176.984	0.103525	0.295648	0.350165	0.726215	0.999719	207	170	226	152	218	160	175	130
Agps	329.511	-0.159767	0.279894	-0.57081	0.568127	0.999719	314	288	406	273	239	494	382	304
Agrn	1225.31	0.100755	0.540803	0.186306	0.852205	0.999719	1888	1978	740	551	2509	1506	492	497
Agrp	1.5634	-3.27105	2.15492	-1.51795	0.129028	0.999719	0	1	0	0	5	4	3	0
Agt	22692.4	0.0557872	0.314736	0.177251	0.859311	0.999719	32691	19285	20097	22760	26375	16120	21440	23432
Agtpbp1	218.583	-0.130604	0.402365	-0.32459	0.74549	0.999719	209	165	272	212	101	233	322	238
Agtr1a	1934.77	-0.0281018	0.218034	-0.12889	0.897447	0.999719	2355	1850	2000	1658	1652	3011	1638	1805
Agtrap	106.887	-0.280112	0.394387	-0.71025	0.477552	0.999719	137	59	157	55	158	152	87	88
Agxt	2450.67	0.265518	0.509834	0.520793	0.602511	0.999719	5394	2349	1098	2154	4641	1894	1196	1371
Agxt2	2335.85	0.0928666	0.354681	0.261832	0.793451	0.999719	2670	2315	1959	2812	4030	2257	1414	1560
Ahctf1	1225.94	-0.257706	0.398026	-0.64746	0.517334	0.999719	781	667	2026	1167	796	1390	1415	1678
Ahcy	32355.4	-0.112127	0.521004	-0.21521	0.829601	0.999719	22733	19126	41059	43850	15440	13547	41864	54493
Ahcyl	49165.7	-0.359066	0.635194	-0.56529	0.571879	0.999719	19301	15861	68629	71982	9277	42772	76487	81679
Ahcyl1	2298.77	-0.0312386	0.24613	-0.12692	0.899004	0.999719	2365	1854	2712	2393	2036	2404	2232	2596
Ahcyl2	273.534	-0.328072	0.389012	-0.84335	0.399035	0.999719	155	234	395	215	159	534	247	333
Ahdc1	295.781	-0.196299	0.237687	-0.82587	0.408875	0.999719	290	281	320	239	257	466	282	297
Ahi1	24.0659	-0.207526	0.550835	-0.37675	0.70636	0.999719	15	37	29	10	28	34	19	25
Ahnak	481.048	0.0278642	0.322426	0.086421	0.931132	0.999719	391	471	787	362	670	531	409	333
Ahr	1282.78	-0.290047	0.273705	-1.05971	0.289277	0.999719	1118	1083	997	1460	1199	2339	1164	1206
Ahrr	3.52916	-2.53861	1.5825	-1.60418	0.108675	0.999719	0	2	0	2	8	12	6	0
Ahsa1	1039.57	0.0686514	0.262508	0.261522	0.79369	0.999719	1042	1099	1178	1021	914	937	1043	1118
Ahsa2	114.362	-0.54186	0.427534	-1.26741	0.205009	0.999719	67	55	157	106	73	171	158	142
Ahsg	174038	0.378217	0.282885	1.337	0.181223	0.999719	231450	167997	191115	212657	114222	147048	165003	171260
AI182371	5598.87	-0.10423	0.222785	-0.46785	0.639891	0.999719	6339	4576	5490	5671	5190	8858	5441	4556
AI197445	0.899892	3.31155	3.32526	0.995877	0.31931	0.999719	4	0	4	0	0	0	0	0
AI314278	1.15819	-0.648869	2.11303	-0.30708	0.758782	0.999719	1	0	3	0	2	2	0	2
AI413582	12.7822	0.394458	1.3185	0.299172	0.764808	0.999719	32	17	11	1	38	9	0	0
AI429214	13.7792	-0.0618915	0.80163	-0.07721	0.938459	0.999719	10	26	12	6	24	4	18	8
AI463170	9.30167	0.219838	0.870401	0.252571	0.8006	0.999719	8	12	9	11	7	3	19	3
AI463229	188.492	0.681017	0.633609	1.07482	0.282454	0.999719	225	516	141	47	188	325	56	74
AI467606	25.6196	0.335775	0.545286	0.615778	0.538041	0.999719	25	42	30	19	40	21	18	13
AI504432	21.4535	0.0303843	0.809398	0.037539	0.970055	0.999719	23	38	7	18	56	15	12	4
AI506816	126.406	0.249036	0.457305	0.544574	0.586047	0.999719	133	77	239	125	44	181	143	104
AI597479	282.575	-0.209464	0.283537	-0.73875	0.460057	0.999719	215	253	355	251	220	453	272	303
AI661453	533.521	-0.350088	0.356188	-0.98287	0.325669	0.999719	501	510	448	449	316	1293	483	484
AI662270	35.405	-0.311261	0.765485	-0.40662	0.684287	0.999719	82	27	16	8	98	32	17	15
AI837181	479.236	-0.015685	0.342953	-0.04574	0.963521	0.999719	710	555	293	382	617	678	373	336
AI847159	1.71728	-4.25351	3.28464	-1.29497	0.195331	0.999719	0	0	0	0	14	0	0	0
AI854703	1.40681	2.42727	2.62136	0.925959	0.354467	0.999719	6	4	0	0	0	2	0	0
AI987944	376.583	-0.0308856	0.242921	-0.12714	0.898827	0.999719	398	347	415	365	299	614	335	336
Aicda	25.0291	0.598637	1.18721	0.504238	0.614094	0.999719	46	69	6	0	29	35	21	0
Aida	350.474	0.231268	0.417365	0.554115	0.5795	0.999719	582	478	278	213	564	304	204	242
Aif1	44.2443	-0.144793	0.711568	-0.20348	0.838756	0.999719	114	19	24	21	107	51	20	17
Aif1l	4.5883	0.976616	1.43505	0.680546	0.496159	0.999719	4	0	4	16	8	0	2	2
Aifm1	948.62	0.0238323	0.274378	0.08686	0.930783	0.999719	843	795	1158	1107	664	1262	945	951
Aifm2	515.722	-0.0344407	0.323393	-0.1065	0.915187	0.999719	529	311	736	534	427	492	590	550
Aifm3	36.7101	0.0185659	0.581736	0.031915	0.97454	0.999719	22	60	40	27	53	67	27	10
Aig1	306.436	0.384455	0.308861	1.24475	0.213223	0.999719	511	362	249	295	311	294	257	213
Aim2	28.8608	-0.119717	0.722376	-0.16573	0.868372	0.999719	64	11	19	22	73	15	14	19
Aimp1	262.671	0.229453	0.305541	0.750974	0.452669	0.999719	383	336	263	181	290	259	218	210
Aimp2	128.648	0.107712	0.276842	0.389074	0.697221	0.999719	129	106	161	150	125	151	101	127
Aip	479.622	0.200044	0.208652	0.958747	0.337686	0.999719	596	506	515	479	470	547	372	430
Airn	11.563	-0.401078	1.05834	-0.37897	0.70471	0.999719	10	4	6	20	26	31	0	3
Ajap1	2.01519	0.522997	2.08474	0.250869	0.801915	0.999719	0	0	6	4	2	6	0	0
Ajm1	3.3826	-0.622268	1.94638	-0.3197	0.749192	0.999719	0	0	0	10	8	2	6	0
Ajuba	211.54	-0.19968	0.370132	-0.53948	0.589553	0.999719	282	117	188	223	295	163	220	213
AK157302	335.648	-0.454191	0.53384	-0.8508	0.39488	0.999719	181	104	471	411	112	689	405	404
Ak2	5245.33	0.441353	0.289451	1.52479	0.12731	0.999719	4833	5683	7390	6693	3532	4338	4611	5122
Ak3	12562.6	-0.0149183	0.350668	-0.04254	0.966066	0.999719	10224	9263	17289	14472	7916	11546	13947	16028
Ak4	1772.98	-0.0834534	0.581069	-0.14362	0.8858	0.999719	645	935	3656	1929	378	2355	2338	2182
Ak5	1.33586	0.235387	2.67822	0.087889	0.929965	0.999719	4	2	0	0	5	0	0	0
Ak7	10.0214	-1.43653	1.3313	-1.07904	0.28057	0.999719	14	5	4	0	29	38	1	0
Ak9	0.291323	-1.60343	3.51831	-0.45574	0.648578	0.999719	0	0	0	0	0	0	2	0
Akain1	0.267443	1.51621	3.52365	0.430297	0.66698	0.999719	0	0	0	2	0	0	0	0
Akap1	2127.29	-0.37593	0.292584	-1.28486	0.19884	0.999719	1441	1786	2639	1733	2386	4415	1747	1698
Akap10	184.734	-0.106815	0.350653	-0.30462	0.760658	0.999719	228	175	210	123	122	386	167	143
Akap11	799.917	-0.2899	0.310131	-0.93477	0.349909	0.999719	756	553	944	715	654	1803	685	641
Akap12	47.3629	0.197701	0.586878	0.336869	0.736215	0.999719	36	33	111	34	68	89	15	22
Akap13	1022.84	-0.76996	0.33355	-2.30838	0.020978	0.999719	666	548	1139	771	870	2584	1075	983
Akap17b	145.703	-0.444975	0.331371	-1.34283	0.179327	0.999719	185	84	148	97	190	196	108	191
Akap3	0.145662	-0.736774	3.53381	-0.20849	0.834844	0.999719	0	0	0	0	0	0	1	0
Akap5	17.015	-0.808289	0.778441	-1.03834	0.29911	0.999719	18	3	19	12	50	8	12	16
Akap6	6.60922	0.324136	1.24866	0.259588	0.795182	0.999719	2	14	12	2	18	6	1	0
Akap7	127.801	-0.0316365	0.416063	-0.07604	0.939389	0.999719	145	129	122	120	223	190	82	52
Akap8	1049.27	-0.130733	0.376316	-0.3474	0.728289	0.999719	1187	862	1297	801	2063	1003	550	868
Akap8l	563.434	-0.0727786	0.404622	-0.17987	0.857256	0.999719	710	709	467	356	1055	517	298	484
Akap9	554.061	-0.243586	0.310032	-0.78568	0.432056	0.999719	536	542	555	442	535	1204	496	347
Akip1	259.849	0.221224	0.382515	0.578341	0.563034	0.999719	305	353	258	221	402	197	130	239
Akirin1	773.434	-0.000246987	0.336692	-0.00073	0.999415	0.999719	726	715	974	754	395	939	741	1022
Akirin2	552.764	0.0700256	0.271349	0.258064	0.796357	0.999719	638	647	551	473	704	625	347	531
Akna	43.1567	-0.536964	0.582222	-0.92227	0.356389	0.999719	65	24	44	16	77	105	22	21
Aknad1	0.228404	1.40512	3.52884	0.398182	0.690496	0.999719	2	0	0	0	0	0	0	0
Akp-ps1	1.49407	-2.24361	3.04427	-0.737	0.461125	0.999719	0	0	0	2	10	0	0	0
Akr1a1	5072.55	-0.0195106	0.234016	-0.08337	0.933555	0.999719	5470	4959	5408	4760	3688	7711	4719	4928
Akr1b10	17	0.683523	0.764513	0.894063	0.371288	0.999719	24	7	42	16	21	11	2	19
Akr1b3	31.2853	0.176023	0.701033	0.251092	0.801743	0.999719	46	18	54	22	58	19	36	4
Akr1b7	10.7821	-0.0849583	1.24782	-0.06809	0.945717	0.999719	25	0	14	6	16	0	21	4
Akr1b8	18.7189	0.706594	0.641345	1.10174	0.270576	0.999719	29	12	43	14	10	10	22	13
Akr1c12	791.116	-0.00887336	0.309087	-0.02871	0.977097	0.999719	708	714	944	853	440	1243	739	847
Akr1c13	687.123	-0.246541	0.426267	-0.57837	0.563012	0.999719	487	384	876	827	276	1109	846	799
Akr1c14	9729.97	-0.244989	0.36963	-0.6628	0.507462	0.999719	6027	7967	11176	10978	6245	9553	12255	13162
Akr1c18	4.14513	0.856881	1.60137	0.535091	0.592587	0.999719	14	0	0	8	3	4	5	0
Akr1c19	876.856	-0.345848	0.498292	-0.69407	0.48764	0.999719	345	488	1324	1011	337	1147	1181	1219
Akr1c20	1650.33	0.463601	0.268023	1.72971	0.083682	0.999719	2247	1729	1924	1922	1423	1189	1529	1329
Akr1c21	2.75593	-0.500337	1.57307	-0.31806	0.750436	0.999719	1	0	2	6	5	0	5	2
Akr1c6	9378.06	0.0680134	0.252324	0.269548	0.787508	0.999719	10076	7604	8772	12465	8490	11998	8416	8476
Akr1d1	7049.48	-0.100954	0.575389	-0.17545	0.860724	0.999719	5742	1827	9216	11083	4659	2482	9665	10374
Akr1e1	603.8	0.0724986	0.256995	0.282101	0.777866	0.999719	707	562	560	688	692	583	501	587
Akr7a5	1344.68	0.00112112	0.245754	0.004562	0.99636	0.999719	1684	1409	1105	1277	1270	2091	1049	1192
Akt1	1055.77	-0.0165576	0.285089	-0.05808	0.953686	0.999719	1250	610	1348	1134	967	1164	1019	1110
Akt1s1	1222.11	0.194349	0.292615	0.664179	0.506576	0.999719	1552	1615	1071	1060	1572	1436	783	916
Akt2	1493.5	0.215978	0.214724	1.00584	0.314492	0.999719	2050	1566	1557	1405	1447	1754	1070	1382
Akt3	58.5346	-0.602763	0.457696	-1.31695	0.187855	0.999719	69	35	64	27	111	99	53	33
Aktip	139.439	-0.0691694	0.343977	-0.20109	0.84063	0.999719	93	137	184	141	106	215	159	107
Alad	1385.86	0.244986	0.396793	0.617416	0.53696	0.999719	2251	1654	960	1260	2266	1488	772	741
Alas1	10685.2	0.686872	0.924671	0.742828	0.457586	0.999719	3766	1231	22933	25852	3704	16839	8376	5931
Alb	990752	0.241478	0.383785	0.629201	0.529217	0.999719	882748	782485	1450769	1280675	365065	1327981	1019127	974173
Albfm1	504.119	0.160235	0.477031	0.3359	0.736946	0.999719	712	729	422	308	909	723	190	218
Alcam	850.884	0.174146	0.315841	0.551371	0.581379	0.999719	902	805	1085	905	476	1591	700	638
Aldh16a1	1056.41	0.177155	0.25473	0.695463	0.486765	0.999719	1396	1207	986	984	1290	1140	814	801
Aldh18a1	23.9923	-0.00776186	0.716905	-0.01083	0.991362	0.999719	49	22	11	17	31	62	10	6
Aldh1a1	22634.5	0.0618099	0.310278	0.199208	0.8421	0.999719	20417	27296	18612	26469	17505	22410	20807	27271
Aldh1a2	5.0307	0.589134	1.35569	0.434563	0.66388	0.999719	2	14	5	3	10	8	0	0
Aldh1a3	5.98021	0.0429611	1.30489	0.032923	0.973736	0.999719	6	4	13	3	6	23	0	0
Aldh1a7	3014.76	-0.115711	0.213987	-0.54074	0.588687	0.999719	2878	3027	2977	2890	3241	4801	2575	2452
Aldh1b1	1468.7	0.0908027	0.588461	0.154305	0.877369	0.999719	1090	295	2255	2572	599	1103	2322	1410
Aldh1l1	10741.9	-0.0318144	0.338118	-0.09409	0.925035	0.999719	11968	4951	12501	14226	9688	11557	11314	10826
Aldh1l2	5.62077	0.526882	1.35563	0.388663	0.697526	0.999719	7	8	11	2	0	21	0	2
Aldh2	27944.5	0.100856	0.288276	0.34986	0.726443	0.999719	28106	23124	35623	31649	16954	33380	27230	30880
Aldh3a1	0.224973	1.39242	3.52945	0.394514	0.693201	0.999719	1	0	1	0	0	0	0	0
Aldh3a2	10341.6	0.0723302	0.392684	0.184195	0.853861	0.999719	6419	9705	13692	13170	4606	12108	11510	11937
Aldh3b1	51.838	0.0343901	0.508143	0.067678	0.946042	0.999719	90	68	35	23	61	93	36	29
Aldh3b2	8.1647	0.453024	1.59122	0.284703	0.775872	0.999719	17	0	19	5	27	0	0	1
Aldh3b3	98.1208	0.471708	1.28407	0.367354	0.713355	0.999719	221	4	125	130	209	2	50	58
Aldh4a1	6050.92	-0.0400894	0.331108	-0.12108	0.903631	0.999719	6186	3038	6375	8728	5621	7051	6034	6001
Aldh5a1	987.743	-0.0777386	0.384752	-0.20205	0.839879	0.999719	720	569	1396	1257	523	1498	1111	1005
Aldh6a1	11989.3	-0.0769705	0.357022	-0.21559	0.829307	0.999719	8931	8799	15183	14686	6758	13779	12619	15767
Aldh7a1	3263.98	-0.184647	0.319467	-0.57798	0.563275	0.999719	2668	2404	3354	3979	2010	5302	3455	3493
Aldh8a1	8228.01	0.0676401	0.214618	0.315164	0.752637	0.999719	9524	7535	8850	8534	7101	9208	8055	7950
Aldh9a1	6837.45	0.215267	0.224111	0.960536	0.336785	0.999719	7198	6889	7545	8227	5663	7409	6276	6162
Aldoa	724.092	0.684643	0.385385	1.77652	0.075648	0.999719	932	1436	707	530	843	685	334	438
Aldoart1	1644.64	0.583761	0.341568	1.70906	0.087439	0.999719	1814	3197	1686	1255	1451	1930	896	1203
Aldoart2	252.438	0.287465	0.428528	0.67082	0.502335	0.999719	183	414	359	173	114	452	190	210
Aldob	93203.1	0.183716	0.379072	0.484646	0.627927	0.999719	77260	67013	161158	104588	56365	71405	102694	108446
Aldoc	152.079	0.100521	0.416376	0.241419	0.80923	0.999719	160	99	181	204	79	320	137	96
Alg1	82.2471	-0.246171	0.400697	-0.61436	0.538981	0.999719	67	44	120	81	57	152	89	74
Alg10b	843.585	-0.533411	0.493084	-1.08179	0.279348	0.999719	499	415	1064	858	258	2225	886	917
Alg11	956.439	-0.0840229	0.253759	-0.33111	0.740559	0.999719	1029	607	1284	926	926	1213	870	989
Alg12	207.568	-0.137191	0.388645	-0.353	0.724089	0.999719	295	185	155	175	382	182	159	155
Alg13	130.928	-0.131413	0.366619	-0.35845	0.720009	0.999719	142	109	129	131	236	149	96	82
Alg14	304.27	0.379599	0.271473	1.39829	0.162025	0.999719	399	289	399	328	178	395	248	266
Alg2	512.608	0.201018	0.297227	0.676313	0.498842	0.999719	419	617	464	695	449	582	422	482
Alg3	191.036	0.389754	0.298503	1.3057	0.191656	0.999719	281	231	168	202	196	230	108	152
Alg5	317.75	0.337418	0.278759	1.21043	0.226114	0.999719	476	376	284	311	299	335	207	302
Alg6	199.116	0.0338453	0.2571	0.131642	0.895267	0.999719	205	153	251	218	195	242	162	202
Alg8	96.4366	0.000327173	0.320116	0.001022	0.999185	0.999719	98	102	96	96	133	94	79	83
Alg9	345.015	0.131609	0.330598	0.398095	0.69056	0.999719	462	455	255	291	441	357	305	233
Alkal2	0.797219	3.12324	3.43066	0.91039	0.362617	0.999719	0	6	0	0	0	0	0	0
Alkbh1	216.061	0.39888	0.313704	1.27152	0.203544	0.999719	248	200	308	253	279	176	128	171
Alkbh2	54.3605	0.597378	0.451793	1.32224	0.186089	0.999719	75	91	42	56	58	71	32	22
Alkbh3	138.289	0.183825	0.34625	0.530904	0.595485	0.999719	180	156	126	137	206	137	99	87
Alkbh3os1	2.53221	0.529462	1.50835	0.35102	0.725574	0.999719	0	6	4	2	3	4	0	2
Alkbh4	105.555	0.153489	0.341351	0.449653	0.652961	0.999719	169	99	130	65	88	136	79	107
Alkbh5	1955.09	-0.434393	0.358634	-1.21124	0.225802	0.999719	1492	1330	2415	1622	1107	4568	2011	1887
Alkbh6	159.496	0.171155	0.331301	0.516614	0.605425	0.999719	241	170	139	142	215	180	95	128
Alkbh7	166.658	-0.306991	0.473516	-0.64832	0.516776	0.999719	217	185	94	110	349	104	125	154
Alkbh8	264.628	-0.259344	0.24333	-1.06581	0.286508	0.999719	267	209	289	225	296	310	298	254
Alms1	59.9409	-0.393399	0.453908	-0.86669	0.38611	0.999719	66	34	61	53	128	59	40	50
Alms1-ps1	2.57161	1.47772	1.74848	0.845149	0.398028	0.999719	5	5	1	4	0	0	0	5
Alms1-ps2	4.333	1.11607	1.10399	1.01095	0.312041	0.999719	9	4	9	3	7	1	1	2
Alox12	16.2764	0.473616	0.883914	0.535817	0.592085	0.999719	27	29	18	4	34	11	10	1
Alox12e	1.99684	0.108158	2.51057	0.043081	0.965637	0.999719	9	0	0	0	0	1	6	0
Alox15	5.56711	3.15157	1.83904	1.7137	0.086584	0.999719	0	33	3	2	0	0	4	0
Alox5	1.62025	4.15134	2.43094	1.70771	0.08769	0.999719	1	8	4	0	0	0	0	0
Alox5ap	13.0544	-0.178338	0.650724	-0.27406	0.784038	0.999719	12	14	19	6	13	25	6	15
Aloxe3	1.02115	-3.50909	3.19827	-1.09718	0.272561	0.999719	0	0	0	0	6	3	0	0
Alpk1	112.346	-0.597593	0.816615	-0.73179	0.464295	0.999719	278	36	58	13	342	170	38	29
Alpk2	1.99305	4.4487	3.16287	1.40654	0.159564	0.999719	0	15	0	0	0	0	0	0
Alpl	548.828	0.527336	0.363997	1.44874	0.147412	0.999719	472	761	804	597	319	354	577	493
Als2	1000.46	-0.419383	0.384595	-1.09045	0.275513	0.999719	645	624	1144	1083	700	2574	928	772
Als2cl	930.673	-0.0945902	0.329199	-0.28733	0.773856	0.999719	1028	1133	972	557	1496	1037	699	700
Alx4	0.533183	2.53934	3.45399	0.735189	0.462224	0.999719	0	2	0	2	0	0	0	0
Alyref	81.5517	-0.123995	0.480552	-0.25803	0.796387	0.999719	123	31	98	75	126	145	37	57
Alyref2	47.9401	0.340546	0.538067	0.632907	0.526795	0.999719	96	66	37	22	71	36	26	38
Amacr	2822.84	0.176339	0.289574	0.60896	0.542551	0.999719	3151	3580	2612	2788	1983	4721	2493	1955
Ambp	38320.4	0.137366	0.207206	0.662945	0.507366	0.999719	52790	36216	42688	33669	36541	43249	32937	35171
Ambra1	588.787	-0.062918	0.218548	-0.28789	0.77343	0.999719	666	535	602	555	530	935	517	518
Amd1	1042.05	-0.0482355	0.334624	-0.14415	0.885383	0.999719	841	617	1674	1113	742	1525	916	1161
Amd2	415.017	0.183085	0.383323	0.477626	0.632917	0.999719	344	204	712	564	317	641	281	388
Amdhd1	3116.13	0.0839653	0.326231	0.25738	0.796885	0.999719	5216	3388	2526	2077	4141	3553	2281	2424
Amdhd2	169.368	0.00760079	0.339628	0.02238	0.982145	0.999719	182	169	166	175	198	322	113	94
Amer1	128.376	-0.562292	0.314707	-1.78671	0.073984	0.999719	88	84	145	109	115	243	141	136
Amer2	12.553	-0.490166	1.29585	-0.37826	0.705238	0.999719	2	0	28	14	0	6	20	28
Amfr	7693.89	0.0153833	0.283032	0.054352	0.956655	0.999719	6859	8005	8706	7898	4765	10314	7211	8769
Amh	4.07613	-0.156302	1.38698	-0.11269	0.910274	0.999719	9	5	2	0	6	0	6	4
Amhr2	6.30978	0.0126257	1.00893	0.012514	0.990016	0.999719	11	10	4	1	12	4	7	2
Amigo1	302.996	0.04065	0.330455	0.123012	0.902097	0.999719	380	301	441	160	237	503	233	279
Amigo2	442.547	-0.243216	0.388117	-0.62666	0.530883	0.999719	444	251	611	380	306	364	592	591
Amigo3	50.9082	-0.179753	0.415364	-0.43276	0.665188	0.999719	34	42	67	52	56	56	68	36
Ammecr1	56.1427	-0.522459	0.51346	-1.01753	0.308903	0.999719	46	56	42	43	21	154	48	64
Ammecr1l	289.977	-0.683014	0.386166	-1.7687	0.076943	0.999719	193	141	358	231	228	741	330	233
Amn	1.12093	-0.970106	2.17791	-0.44543	0.65601	0.999719	1	0	0	2	3	1	0	2
Amn1	198.972	0.143345	0.347217	0.412841	0.679723	0.999719	187	293	189	174	279	243	129	133
Amot	140.024	-0.233201	0.423264	-0.55096	0.581662	0.999719	136	118	198	84	62	301	137	141
Amotl1	113.108	-0.0258493	0.436612	-0.0592	0.952789	0.999719	148	152	118	44	131	166	119	57
Amotl2	737.85	-0.0350756	0.292031	-0.12011	0.904397	0.999719	621	706	1049	624	551	857	676	912
Ampd1	3.32175	5.18637	2.80694	1.8477	0.064646	0.999719	0	25	0	0	0	0	0	0
Ampd2	571.412	-0.327782	0.318002	-1.03075	0.302657	0.999719	705	392	589	415	989	579	478	522
Ampd3	21.9447	-0.186783	0.505544	-0.36947	0.711777	0.999719	30	16	23	16	15	31	20	29
Amph	0.110771	0.705899	3.53381	0.199756	0.841672	0.999719	0	0	1	0	0	0	0	0
Amt	878.156	-0.0685921	0.276124	-0.24841	0.803817	0.999719	1046	1017	723	703	1153	1082	616	836
Amy1	3485.61	-0.0948319	0.361604	-0.26225	0.793126	0.999719	2480	2708	4090	4408	1781	4872	3754	4139
Amy2b	1.99305	4.4487	3.16287	1.40654	0.159564	0.999719	0	15	0	0	0	0	0	0
Amz1	17.5714	-0.432723	0.802106	-0.53948	0.589553	0.999719	29	14	16	4	37	31	16	2
Amz2	237.707	-0.0249392	0.244698	-0.10192	0.918821	0.999719	303	219	227	217	249	346	209	188
Anapc1	540.353	-0.446417	0.258963	-1.72387	0.084732	0.999719	570	478	471	359	650	1047	475	457
Anapc10	27.585	-0.16497	0.485076	-0.34009	0.733789	0.999719	24	18	28	36	35	47	15	26
Anapc11	437.117	0.279445	0.340086	0.821689	0.411254	0.999719	575	457	473	455	658	305	322	296
Anapc13	123.116	0.106173	0.424087	0.250357	0.802311	0.999719	170	133	126	95	144	59	98	158
Anapc15	35.5711	-1.07098	0.590658	-1.81321	0.0698	0.999719	28	12	25	29	68	15	55	46
Anapc16	717.826	0.238226	0.236397	1.00774	0.313581	0.999719	865	658	946	728	639	673	600	722
Anapc2	680.657	-0.0938001	0.286267	-0.32767	0.743164	0.999719	816	714	595	564	836	1193	453	502
Anapc4	158.093	0.101757	0.484082	0.210207	0.833506	0.999719	257	144	120	150	332	109	78	100
Anapc5	393.113	-0.188498	0.312005	-0.60415	0.545744	0.999719	318	256	564	381	324	712	385	332
Anapc7	325.182	0.083916	0.254767	0.329384	0.741866	0.999719	350	280	383	357	268	471	323	240
Ang	14699.9	0.251046	0.503859	0.498246	0.618311	0.999719	30334	16552	7644	11050	28955	11905	6902	7409
Angel1	86.0586	-0.0118591	0.319755	-0.03709	0.970415	0.999719	104	101	84	62	94	126	61	78
Angel2	453.225	-0.205936	0.294639	-0.69894	0.484587	0.999719	350	304	543	523	381	627	455	508
Angpt1	26.72	0.141426	0.573114	0.246768	0.805087	0.999719	36	14	48	20	39	14	20	27
Angpt2	18.9974	-0.889041	0.792553	-1.12174	0.261971	0.999719	3	2	34	17	33	29	21	18
Angpt4	2.835	-0.115458	2.02033	-0.05715	0.954427	0.999719	2	0	3	6	12	0	0	0
Angptl1	4.32426	1.50379	1.14606	1.31213	0.189476	0.999719	4	2	15	6	5	1	2	1
Angptl2	260.809	0.0436289	0.504592	0.086464	0.931098	0.999719	149	108	575	279	120	469	267	219
Angptl3	13152.3	-0.0982445	0.438244	-0.22418	0.822619	0.999719	10000	7921	15092	18591	10510	6959	14944	19350
Angptl4	3601.05	-0.353002	0.544229	-0.64863	0.516579	0.999719	1886	2167	6168	2952	712	5237	5268	4831
Angptl6	228.807	0.0743391	0.34725	0.214079	0.830485	0.999719	321	137	353	174	219	209	247	209
Angptl7	4.49956	2.85717	1.54223	1.85262	0.063937	0.999719	0	8	9	14	0	0	2	2
Angptl8	1965.27	0.540235	0.959584	0.562989	0.573442	0.999719	3542	4057	873	929	3648	324	348	1968
Ank	904.434	0.0414433	0.353824	0.11713	0.906757	0.999719	701	681	1173	1183	513	1072	1081	894
Ank1	6.06801	1.02052	1.65813	0.615462	0.53825	0.999719	0	29	2	0	10	5	2	0
Ank2	75.0969	0.321615	0.501664	0.641096	0.52146	0.999719	98	104	52	82	135	58	50	29
Ank3	213.835	-0.172189	0.461131	-0.37341	0.708846	0.999719	298	144	128	249	262	524	114	106
Ankef1	3.25656	5.16423	2.43259	2.12293	0.03376	0.999719	0	2	27	0	0	0	0	0
Ankfy1	858.343	-0.167165	0.298292	-0.56041	0.575201	0.999719	1027	915	744	622	839	1739	628	682
Ankhd1	290.022	-0.895745	0.369457	-2.42449	0.01533	0.999719	187	173	298	180	589	602	203	214
Ankib1	783.467	-0.0352273	0.203764	-0.17288	0.862743	0.999719	805	723	939	710	712	1105	659	783
Ankle1	8.12888	0.192618	1.30419	0.147692	0.882586	0.999719	8	3	15	10	5	0	22	0
Ankle2	711.674	-0.0367683	0.226794	-0.16212	0.87121	0.999719	733	751	832	566	621	1093	606	666
Ankmy1	0.433759	0.116731	3.52232	0.03314	0.973563	0.999719	0	1	1	0	0	2	0	0
Ankmy2	209.928	0.223668	0.284743	0.785507	0.432156	0.999719	277	222	230	198	276	214	142	159
Ankra2	182.331	0.203229	0.304587	0.667229	0.504626	0.999719	163	195	262	179	168	152	174	177
Ankrd1	6.35381	1.03792	1.48362	0.699587	0.484186	0.999719	20	7	0	8	13	5	0	0
Ankrd10	298.562	-0.247434	0.423458	-0.58432	0.559007	0.999719	289	260	335	238	620	186	180	305
Ankrd11	1004.18	-0.542024	0.332061	-1.6323	0.102616	0.999719	819	708	1129	720	833	2620	835	886
Ankrd12	146.078	-0.076315	0.410738	-0.1858	0.852602	0.999719	92	81	236	177	104	202	176	126
Ankrd13a	787.783	-0.188634	0.277456	-0.67987	0.496586	0.999719	785	732	864	639	871	678	818	936
Ankrd13b	77.2984	0.632848	0.473454	1.33666	0.181333	0.999719	156	116	56	57	85	104	35	35
Ankrd13c	735.722	-0.212959	0.254307	-0.83741	0.402362	0.999719	690	540	805	755	694	839	758	867
Ankrd13d	3.06743	-0.679065	1.26416	-0.53717	0.591152	0.999719	4	0	4	2	7	2	3	3
Ankrd16	333.472	-0.145124	0.45434	-0.31942	0.749411	0.999719	348	344	325	276	772	218	187	235
Ankrd17	988.114	-0.208517	0.292406	-0.71311	0.47578	0.999719	844	865	1155	892	929	2117	772	738
Ankrd2	8.8913	1.23525	0.846398	1.45942	0.144451	0.999719	14	20	6	10	10	6	1	5
Ankrd22	0.519727	-0.182882	3.51332	-0.05205	0.958486	0.999719	2	0	0	0	0	0	2	0
Ankrd23	4.77217	0.238827	0.985847	0.242256	0.808582	0.999719	5	7	5	4	9	4	1	4
Ankrd24	124.852	-0.061812	0.510409	-0.1211	0.90361	0.999719	142	112	138	110	299	88	46	87
Ankrd26	101.641	-0.182114	0.364573	-0.49953	0.617408	0.999719	80	78	170	69	134	110	89	103
Ankrd27	548.346	0.163466	0.265014	0.616821	0.537353	0.999719	696	696	485	479	617	678	417	418
Ankrd28	860.393	-0.183389	0.326423	-0.56182	0.574242	0.999719	752	509	1016	1023	587	1156	966	977
Ankrd29	8.21312	2.07489	1.14168	1.8174	0.069155	0.999719	2	22	24	6	2	2	8	0
Ankrd31	0.854745	1.57398	3.43342	0.458429	0.646644	0.999719	0	0	6	0	0	2	0	0
Ankrd33b	711.334	-0.494178	0.391789	-1.26134	0.207187	0.999719	525	365	755	772	370	1163	1007	821
Ankrd34a	1.06296	3.53992	3.41886	1.03541	0.300478	0.999719	0	8	0	0	0	0	0	0
Ankrd34b	1.27577	-0.496423	2.35471	-0.21082	0.833027	0.999719	0	2	0	2	0	2	0	4
Ankrd35	2.19519	-0.807961	2.12007	-0.3811	0.703129	0.999719	0	4	0	2	0	0	2	8
Ankrd37	9.08517	-0.505497	0.82908	-0.60971	0.542055	0.999719	6	4	12	9	21	7	3	12
Ankrd39	25.6948	-0.0809105	0.548149	-0.14761	0.882653	0.999719	18	25	40	20	17	43	36	13
Ankrd40	1148.99	-0.00868616	0.249096	-0.03487	0.972183	0.999719	1082	1075	1392	1138	828	1700	1146	1058
Ankrd40cl	5.14374	0.578458	1.18069	0.489933	0.624182	0.999719	2	12	8	3	2	13	0	4
Ankrd42	13.5454	-0.881855	0.629798	-1.40022	0.161448	0.999719	11	4	10	14	22	22	16	12
Ankrd44	67.8216	-0.103235	0.421579	-0.24488	0.806552	0.999719	68	43	117	47	72	136	47	47
Ankrd45	1.04435	1.47373	2.86353	0.514656	0.606794	0.999719	0	4	2	0	0	0	2	0
Ankrd46	1237.77	-0.158636	0.371313	-0.42723	0.669212	0.999719	928	935	1659	1278	565	1989	1472	1304
Ankrd49	205.093	0.0258192	0.323862	0.079723	0.936458	0.999719	237	196	197	214	257	328	169	103
Ankrd50	199.749	-0.302603	0.39259	-0.77079	0.440833	0.999719	199	187	230	123	197	467	199	92
Ankrd52	292.448	-1.06828	0.554745	-1.92572	0.054139	0.999719	128	203	270	172	145	1309	174	220
Ankrd54	251.181	-0.194121	0.270854	-0.7167	0.473558	0.999719	270	273	201	208	322	323	199	252
Ankrd55	7.56123	1.24303	0.921015	1.34963	0.177133	0.999719	6	2	14	21	6	4	4	4
Ankrd6	4.6087	2.17589	1.41191	1.5411	0.123294	0.999719	4	2	23	4	0	7	0	1
Ankrd61	2.4491	-3.11238	2.00141	-1.5551	0.119923	0.999719	0	2	0	0	10	7	2	0
Ankrd63	0.245325	-1.51026	3.52234	-0.42877	0.668094	0.999719	0	0	0	0	2	0	0	0
Ankrd66	0.267443	1.51621	3.52365	0.430297	0.66698	0.999719	0	0	0	2	0	0	0	0
Ankrd7	0.122663	-0.736774	3.53381	-0.20849	0.834844	0.999719	0	0	0	0	1	0	0	0
Ankrd9	92.7339	0.331661	0.557158	0.595273	0.551661	0.999719	43	82	182	117	82	30	78	122
Anks1	354.281	-0.245826	0.247103	-0.99483	0.319817	0.999719	335	311	338	337	293	523	373	378
Anks1b	0.837502	1.50635	2.65646	0.567052	0.570679	0.999719	1	2	0	2	0	2	0	0
Anks3	200.125	-0.0663475	0.296356	-0.22388	0.822853	0.999719	227	195	244	141	253	214	137	225
Anks4b	2202.12	-0.0717991	0.274289	-0.26176	0.793503	0.999719	2256	1299	2705	2571	1962	3296	1927	2127
Anks6	15.5219	-0.481767	0.716065	-0.6728	0.501076	0.999719	21	9	14	10	41	20	5	10
Ankub1	7.18155	0.123874	1.3124	0.094387	0.924802	0.999719	11	10	1	8	17	14	0	0
Ankzf1	309.699	-0.180048	0.253924	-0.70906	0.478285	0.999719	295	315	332	246	431	390	251	275
Anln	11.3746	-0.110213	0.647574	-0.17019	0.864858	0.999719	9	12	16	8	18	12	10	8
Ano1	28.609	0.226828	0.511999	0.443025	0.657748	0.999719	14	26	49	37	21	37	24	26
Ano10	175.143	0.0451609	0.361253	0.125012	0.900514	0.999719	230	193	141	161	160	361	123	103
Ano2	1.75134	0.983682	1.89898	0.518006	0.604454	0.999719	4	2	4	0	4	1	0	0
Ano3	0.122663	-0.736774	3.53381	-0.20849	0.834844	0.999719	0	0	0	0	1	0	0	0
Ano4	0.316601	0.658279	3.53008	0.186477	0.852071	0.999719	0	0	2	0	0	1	0	0
Ano5	1.86188	4.34888	2.74532	1.58411	0.113169	0.999719	0	12	0	2	0	0	0	0
Ano6	129.442	-0.50505	0.430906	-1.17207	0.241171	0.999719	129	91	189	43	140	297	92	124
Ano8	89.3626	0.15022	0.5213	0.288163	0.773222	0.999719	138	101	80	67	182	63	68	30
Ano9	1.61523	-1.87011	2.55717	-0.73132	0.464583	0.999719	3	0	0	0	8	0	2	0
Anp32a	1279.79	-0.0800632	0.251459	-0.31839	0.750185	0.999719	1355	1202	1244	1270	1615	1209	1255	1172
Anp32b	422.147	0.560341	0.227081	2.46759	0.013603	0.999719	561	506	486	497	386	432	251	330
Anp32e	522.885	-0.0679806	0.28338	-0.23989	0.810414	0.999719	480	466	513	611	376	667	561	553
Anpep	2506.24	0.166685	0.254854	0.654043	0.513084	0.999719	2641	3269	2472	2361	1883	3628	2115	2149
Antkmt	232.022	0.119734	0.312813	0.382766	0.701894	0.999719	324	214	221	231	327	217	155	202
Antxr1	39.2316	0.902023	0.553765	1.62889	0.103336	0.999719	22	65	101	24	26	37	28	21
Antxr2	470.324	-0.238794	0.316301	-0.75496	0.450274	0.999719	555	276	398	535	527	460	495	537
Anxa1	31.139	0.0880278	0.711818	0.123666	0.90158	0.999719	25	38	41	27	86	18	8	12
Anxa11	276.469	-0.162286	0.340936	-0.476	0.634073	0.999719	198	185	379	309	207	496	287	229
Anxa13	16.3678	0.230604	0.56986	0.404667	0.685722	0.999719	20	14	25	14	13	12	20	14
Anxa2	96.4499	0.511964	0.396482	1.29127	0.196612	0.999719	117	107	120	118	131	51	68	65
Anxa3	26.8018	-0.364189	0.566545	-0.64282	0.520338	0.999719	26	33	19	17	60	26	17	20
Anxa4	832.086	0.284309	0.216608	1.31255	0.189336	0.999719	1104	805	898	930	828	871	619	729
Anxa5	595.293	0.265052	0.312952	0.846941	0.397028	0.999719	872	630	641	528	860	547	411	384
Anxa6	939.261	0.197361	0.31524	0.626068	0.531271	0.999719	1171	823	976	1125	1171	632	743	910
Anxa7	1877.64	0.310291	0.291807	1.06334	0.287626	0.999719	2249	2723	1687	1750	1728	2881	1202	1283
Anxa8	1.8674	3.56698	2.85982	1.24727	0.212297	0.999719	0	0	16	0	0	1	0	0
Anxa9	17.2489	-0.748786	0.951599	-0.78687	0.431357	0.999719	26	9	18	2	67	14	4	5
Aoah	26.3863	-0.821073	0.667041	-1.23092	0.218353	0.999719	40	10	23	8	68	34	25	12
Aoc1	2.53527	0.71292	1.75734	0.40568	0.684978	0.999719	2	0	6	5	2	0	5	0
Aoc2	29.9129	-0.773387	0.590255	-1.31026	0.190108	0.999719	29	19	24	19	86	25	20	22
Aoc3	40.7209	0.421818	1.59955	0.26371	0.792004	0.999719	0	77	94	20	120	10	10	2
Aopep	615.355	-0.25718	0.395033	-0.65103	0.515024	0.999719	582	339	682	697	900	351	628	723
Aox1	829.208	0.0425765	0.461318	0.092293	0.926465	0.999719	614	1669	552	507	889	1638	493	520
Aox2	3.99608	-0.659356	1.38199	-0.47711	0.633286	0.999719	2	6	0	4	10	4	0	6
Aox3	3562.33	-0.261374	0.899809	-0.29048	0.771451	0.999719	2374	7106	1306	1947	2369	13940	1127	1174
Ap1ar	540.61	0.0354971	0.224084	0.15841	0.874134	0.999719	621	434	664	534	482	650	516	514
Ap1b1	952.921	0.11193	0.238874	0.468575	0.639373	0.999719	1224	1042	996	796	1100	1306	671	732
Ap1g1	1087.48	-0.155378	0.30764	-0.50506	0.613514	0.999719	979	824	1448	993	660	1747	1029	1275
Ap1g2	110.902	0.038893	0.394893	0.09849	0.921543	0.999719	181	104	119	64	154	171	62	76
Ap1m1	458.328	0.0965415	0.221685	0.435489	0.663208	0.999719	535	417	577	422	502	616	380	333
Ap1m2	7.82742	-1.85229	1.01274	-1.82899	0.067402	0.999719	4	4	4	2	32	11	7	1
Ap1s1	653.973	0.320201	0.301701	1.06132	0.288544	0.999719	937	760	499	747	781	674	478	444
Ap1s2	77.0675	-0.0870014	0.423357	-0.2055	0.837179	0.999719	98	49	119	48	117	65	78	57
Ap1s3	17.8285	0.229346	0.560781	0.408976	0.682557	0.999719	25	20	20	14	18	18	22	8
Ap2a1	238.748	-0.323366	0.33799	-0.95673	0.338702	0.999719	213	245	236	173	194	562	200	190
Ap2a2	1392.93	-0.124844	0.210613	-0.59277	0.553337	0.999719	1724	1091	1461	1216	1360	1875	1351	1338
Ap2b1	1187.43	-0.0663992	0.204177	-0.3252	0.745027	0.999719	1342	1077	1149	1170	1144	1662	978	1206
Ap2m1	1634.56	0.47285	0.367529	1.28656	0.198246	0.999719	2707	2084	1324	1625	2258	1056	1029	1139
Ap2s1	1383.45	0.327198	0.492458	0.664418	0.506423	0.999719	2310	2018	874	1055	2649	734	732	813
Ap3b1	637.444	0.0744714	0.302771	0.245966	0.805708	0.999719	745	921	490	488	687	804	518	538
Ap3d1	1114.53	-0.0858563	0.266044	-0.32271	0.746911	0.999719	1293	1260	1030	834	1526	1299	849	1010
Ap3m1	2090.21	0.0594687	0.395518	0.150356	0.880483	0.999719	1921	1345	3118	2416	1118	1720	2157	2960
Ap3m2	69.8047	0.175378	0.631379	0.277769	0.78119	0.999719	131	105	30	36	135	86	38	18
Ap3s1	595.012	0.225214	0.369806	0.609007	0.54252	0.999719	643	990	617	354	711	474	416	590
Ap3s2	656.588	0.0157456	0.240011	0.065604	0.947693	0.999719	718	733	701	547	593	1079	530	535
Ap4b1	30.932	-0.284177	0.451271	-0.62972	0.528875	0.999719	21	31	26	34	37	31	33	34
Ap4e1	94.4371	-0.444232	0.472072	-0.94103	0.346691	0.999719	49	104	91	79	176	149	34	99
Ap4m1	64.0818	-0.435843	0.375701	-1.16008	0.246017	0.999719	66	55	57	46	73	144	42	58
Ap4s1	163.743	0.377385	0.31751	1.18858	0.234606	0.999719	225	194	165	170	201	126	123	121
Ap5b1	72.2245	0.476406	0.550947	0.864704	0.387201	0.999719	107	139	45	48	96	110	22	34
Ap5m1	456.235	-0.0703836	0.267402	-0.26321	0.792387	0.999719	429	512	484	389	523	714	280	440
Ap5s1	534.541	0.134012	0.265187	0.505351	0.613313	0.999719	732	652	485	417	494	731	406	475
Ap5z1	242.215	-0.119436	0.326358	-0.36597	0.714391	0.999719	293	260	223	175	384	289	203	159
Apaf1	59.5486	-0.0447721	0.383237	-0.11683	0.906998	0.999719	79	53	76	36	83	73	38	55
Apba1	6.85144	0.211084	1.13331	0.186254	0.852245	0.999719	6	15	2	6	14	12	2	0
Apba2	2.31917	0.228784	1.85627	0.123249	0.90191	0.999719	2	2	1	5	0	11	0	0
Apba3	525.92	-0.182474	0.20829	-0.87606	0.381	0.999719	548	456	499	508	560	746	516	469
Apbb1	12.563	-0.261955	0.82411	-0.31786	0.750588	0.999719	4	19	21	3	11	20	20	5
Apbb1ip	33.4726	-0.307292	0.592038	-0.51904	0.603732	0.999719	65	13	20	27	52	66	24	17
Apbb2	222.758	-0.0980051	0.339236	-0.2889	0.772658	0.999719	164	159	281	274	157	356	186	253
Apbb3	272.368	-0.0193822	0.388963	-0.04983	0.960258	0.999719	307	182	336	290	497	201	185	218
Apc	911.925	-0.487262	0.263484	-1.84931	0.064414	0.999719	810	527	1060	746	906	1747	850	950
Apc2	4.91039	0.343381	1.00354	0.342168	0.732225	0.999719	10	6	5	2	2	11	4	2
Apcdd1	6.0438	0.89501	1.2484	0.716924	0.473421	0.999719	2	6	26	0	2	2	6	6
Apcs	6267.55	0.882166	0.524766	1.68107	0.09275	0.999719	17676	8507	2596	4686	7630	6038	2500	2392
Apeh	562.095	0.0297603	0.210476	0.141395	0.887558	0.999719	577	520	611	608	540	748	518	473
Apex1	13.5759	-0.597642	0.860892	-0.69421	0.487549	0.999719	2	9	6	25	8	33	21	7
Apex2	207.979	0.142109	0.329794	0.430901	0.66654	0.999719	180	256	215	230	198	248	111	252
Aph1a	1255.48	0.0697159	0.25425	0.274203	0.783929	0.999719	1377	1001	1395	1481	1205	1235	1091	1365
Aph1b	85.8671	-0.0810283	0.494988	-0.1637	0.869969	0.999719	73	57	76	130	30	110	116	95
Aph1c	37.098	0.116087	0.507503	0.228742	0.81907	0.999719	43	32	33	48	32	18	46	40
Api5	1968.39	0.0165994	0.295554	0.056164	0.955211	0.999719	1805	1885	2422	1981	1304	2126	1831	2533
Api5-ps	0.50464	-0.182882	3.51332	-0.05205	0.958486	0.999719	2	0	0	0	0	0	0	2
Apip	174.517	0.56008	0.354077	1.5818	0.113695	0.999719	239	248	192	168	228	125	95	122
Aplf	57.7888	-0.423838	0.35958	-1.1787	0.238517	0.999719	52	48	63	40	45	86	70	67
Apln	7.46607	2.54788	1.20748	2.11008	0.034852	0.999719	8	28	4	10	0	8	2	0
Aplnr	6.71287	2.22493	1.59528	1.3947	0.163108	0.999719	0	34	2	6	8	2	0	0
Aplp1	8.31573	0.640811	1.06662	0.600785	0.547983	0.999719	10	11	20	2	14	13	0	2
Aplp2	6819.3	-0.0748163	0.260539	-0.28716	0.77399	0.999719	6071	5860	7817	7354	4973	8880	6785	7643
Apmap	864.619	0.139966	0.231522	0.604547	0.54548	0.999719	968	808	983	945	777	856	821	834
Apoa1	292133	0.654272	0.490577	1.33368	0.182309	0.999719	440421	571249	164082	256181	458627	255044	106047	127094
Apoa2	116366	0.221279	0.446003	0.496139	0.619796	0.999719	161602	162090	94163	91337	214268	57559	69446	85869
Apoa4	1659.2	0.0209144	0.460684	0.045398	0.96379	0.999719	1041	904	2446	2435	755	1479	2031	2133
Apoa5	19668.2	0.0665391	0.540169	0.123182	0.901963	0.999719	9648	11438	37612	24475	5272	16846	26294	25553
Apob	87741.3	-0.503184	0.446923	-1.12588	0.260214	0.999719	48086	53427	100943	93663	32751	210045	98694	94736
Apobec1	202.587	-0.390482	0.392676	-0.99441	0.320022	0.999719	176	195	151	187	309	347	78	236
Apobec3	85.2752	0.185376	0.549637	0.337269	0.735914	0.999719	189	93	50	44	151	65	39	69
Apobr	31.927	-1.02007	0.571734	-1.78416	0.074397	0.999719	37	9	35	9	67	48	29	32
Apoc1	35749.8	0.117249	0.417207	0.281034	0.778685	0.999719	42854	41464	35149	32186	60134	15118	25263	33709
Apoc2	48.7972	-0.148012	0.443638	-0.33363	0.738657	0.999719	46	33	71	42	80	44	29	54
Apoc3	41256.7	0.158056	0.468135	0.33763	0.735642	0.999719	58727	43431	36329	39302	74537	13332	28272	35992
Apoc4	11050.1	0.240835	0.471686	0.510583	0.609643	0.999719	17563	14467	7511	9162	20909	5189	6256	7933
Apod	4.30491	3.01536	1.58327	1.90452	0.056843	0.999719	8	16	0	6	3	1	0	0
Apoe	537339	0.248382	0.341481	0.727366	0.467002	0.999719	822349	670677	418993	465902	739682	414201	364490	451799
Apof	28234.1	0.351037	0.319534	1.09859	0.271946	0.999719	42463	39955	19161	26514	30748	28025	20284	21849
Apoh	32898.2	0.14	0.262284	0.533774	0.593498	0.999719	40084	30356	35620	35071	31991	26601	30326	34620
Apol10b	67.1197	0.127656	1.70303	0.074958	0.940248	0.999719	187	92	6	6	214	49	8	0
Apol11b	5.5335	-1.27761	1.31397	-0.97232	0.330889	0.999719	2	8	3	0	17	10	6	0
Apol6	1.68339	4.2093	2.75469	1.52805	0.1265	0.999719	0	6	8	0	0	0	0	0
Apol7a	2568.16	0.341763	0.289423	1.18084	0.237665	0.999719	2866	2446	2412	3859	2958	2742	1911	1671
Apol7b	6.39862	1.7299	1.04833	1.65015	0.098913	0.999719	14	14	8	4	2	0	4	5
Apol7c	8.53869	0.466674	0.901869	0.517452	0.604841	0.999719	19	4	7	11	14	6	8	1
Apol7d	5.7357	-0.0110301	1.3684	-0.00806	0.993569	0.999719	11	5	6	2	19	0	0	4
Apol7e	9.38243	1.22445	1.01692	1.20408	0.228557	0.999719	12	15	19	8	0	2	4	15
Apol8	0.110771	0.705899	3.53381	0.199756	0.841672	0.999719	0	0	1	0	0	0	0	0
Apol9a	6553.97	0.705992	0.899553	0.784826	0.432556	0.999719	13554	14745	1137	3217	9320	8559	2141	1608
Apol9b	10544.4	0.697686	0.639696	1.09065	0.275426	0.999719	20912	23898	2368	5212	16558	10085	3740	3527
Apold1	23.102	-0.207596	0.635114	-0.32686	0.743771	0.999719	23	8	44	16	27	38	30	8
Apom	1242.15	-0.442634	0.54312	-0.81498	0.415082	0.999719	910	236	1854	1390	511	2497	1811	1099
Apon	13820.1	0.285872	0.356746	0.801332	0.422939	0.999719	21099	20237	7905	12103	15160	17893	8655	10183
Apoo	25.6078	-0.217029	0.651573	-0.33308	0.739071	0.999719	32	21	21	23	69	17	12	14
Apoo-ps	616.351	0.128363	0.381186	0.336747	0.736308	0.999719	572	536	797	725	361	422	691	793
Apool	230.783	0.288634	0.337843	0.854343	0.392915	0.999719	294	287	232	220	255	148	171	244
App	1169.82	0.249357	0.256219	0.973218	0.330445	0.999719	1133	1373	1787	939	1001	1529	1016	857
Appbp2	792.238	-0.091368	0.210181	-0.43471	0.663772	0.999719	736	679	894	825	852	1095	644	769
Appbp2os	6.29989	0.687105	0.978877	0.701932	0.482722	0.999719	1	9	15	7	6	10	2	3
Appl1	231.536	-0.14736	0.299689	-0.49171	0.622925	0.999719	256	197	199	243	246	414	218	147
Appl2	363.81	-0.219683	0.352936	-0.62244	0.53365	0.999719	384	340	319	327	694	349	247	300
Aprt	354.977	0.210314	0.504986	0.416474	0.677063	0.999719	553	456	271	274	760	188	187	190
Aprt-ps	79.1157	0.41757	0.560201	0.745393	0.456034	0.999719	166	110	51	45	141	53	47	34
Aptx	171.756	0.0181298	0.400884	0.045224	0.963928	0.999719	187	186	137	189	251	303	104	76
Aqp1	833.086	0.271055	0.381593	0.710323	0.477504	0.999719	698	522	1751	841	485	972	845	743
Aqp11	895.439	0.115257	0.482694	0.238778	0.811278	0.999719	677	635	1298	1197	248	799	1125	1156
Aqp12	0.53148	2.53512	3.4542	0.733923	0.462995	0.999719	0	4	0	0	0	0	0	0
Aqp2	1.24398	-0.0925072	2.35665	-0.03925	0.968688	0.999719	0	0	3	2	3	0	0	2
Aqp3	1.66603	-0.109508	1.94087	-0.05642	0.955006	0.999719	2	1	4	0	0	6	2	0
Aqp4	69.9412	-0.0925726	0.634847	-0.14582	0.884064	0.999719	12	143	76	38	43	109	54	91
Aqp5	2.52378	0.786108	2.05937	0.381723	0.702667	0.999719	0	10	0	2	4	0	3	0
Aqp6	1.5508	4.09449	3.37609	1.21279	0.225211	0.999719	0	0	14	0	0	0	0	0
Aqp7	2.88688	4.98419	2.01157	2.47776	0.013221	0.999719	0	6	8	9	0	0	0	0
Aqp8	1417.11	-0.0801505	0.294362	-0.27229	0.785402	0.999719	1704	881	1611	1486	1415	1792	1720	969
Aqp9	11679.4	0.150516	0.23661	0.636137	0.524687	0.999719	13153	12305	10954	13414	10651	18025	8699	9037
Aqr	319.895	-0.172566	0.304685	-0.56637	0.57114	0.999719	300	233	386	317	206	490	352	336
Ar	607.69	0.27798	0.313949	0.885431	0.375924	0.999719	658	439	761	862	755	647	489	357
Araf	1008.88	-0.169214	0.315665	-0.53605	0.591922	0.999719	1026	1029	972	848	1712	1404	622	723
Arap1	899.702	-0.292131	0.454016	-0.64344	0.519939	0.999719	1287	963	449	597	1856	1261	589	448
Arap2	302.109	-0.172359	0.326444	-0.52799	0.597508	0.999719	297	211	419	252	220	592	310	229
Arap3	174.307	-0.28692	0.442736	-0.64806	0.516945	0.999719	221	126	216	94	374	137	117	144
Arc	2.47296	0.485463	1.7447	0.27825	0.78082	0.999719	8	0	0	4	3	4	0	2
Arcn1	3489.47	0.215514	0.243917	0.883555	0.376936	0.999719	4144	3820	3718	3606	2336	5024	2741	3267
Areg	0.0950588	-0.736774	3.53381	-0.20849	0.834844	0.999719	0	0	0	0	0	1	0	0
Arel1	649.9	-0.568609	0.439859	-1.29271	0.196112	0.999719	567	542	652	395	363	2142	517	468
Arf1	3918.99	0.267349	0.212441	1.25846	0.208224	0.999719	4872	3838	4533	4278	2901	4911	3095	3656
Arf2	212.464	0.276904	0.299826	0.923546	0.355723	0.999719	312	236	241	170	143	303	144	208
Arf3	1525.58	0.0581062	0.322435	0.180211	0.856987	0.999719	1679	1985	1393	1260	1200	3077	1082	1086
Arf4	3932.41	0.507895	0.232013	2.18908	0.028591	0.999719	5520	5216	4188	3899	3523	3668	2736	3217
Arf5	1484.77	0.220808	0.493705	0.447246	0.654698	0.999719	2412	2118	831	1123	2971	972	730	887
Arf6	381.469	-0.758271	0.506537	-1.49697	0.134401	0.999719	221	200	402	340	211	1453	289	243
Arfgap1	450.18	0.316896	0.387496	0.817804	0.413469	0.999719	632	594	356	443	708	501	227	238
Arfgap2	67.7014	0.01547	0.452979	0.034152	0.972756	0.999719	78	27	105	74	99	84	57	38
Arfgap3	121.321	-0.0272729	0.332631	-0.08199	0.934653	0.999719	125	171	106	85	107	163	110	120
Arfgef1	1454.66	-0.278258	0.333912	-0.83333	0.404659	0.999719	1138	885	1987	1419	928	2662	1483	1552
Arfgef2	1335.47	-0.347239	0.24289	-1.42961	0.152829	0.999719	1294	919	1347	1261	1188	1880	1335	1657
Arfgef3	3.14445	-0.646723	1.33279	-0.48524	0.627506	0.999719	4	2	2	2	2	0	4	8
Arfip1	50.2539	0.183499	0.466647	0.393229	0.69415	0.999719	64.5	72.5	38.5	42	69.5	31	35.5	51.5
Arfip2	348.405	0.0088328	0.376699	0.023448	0.981293	0.999719	443	316	389	292	634	271	201	296
Arfrp1	255.419	-0.106345	0.369022	-0.28818	0.773208	0.999719	273	183	241	305	417	193	252	190
Arg1	27789.3	0.237536	0.355308	0.668536	0.503791	0.999719	31542	22583	32138	36442	20871	16734	26654	34175
Arg2	1.80538	-0.751574	2.14894	-0.34974	0.726532	0.999719	0	0	6	0	3	2	4	0
Arglu1	530.48	0.0220392	0.242742	0.090793	0.927657	0.999719	555	461	680	503	676	567	411	482
Arhgap1	216.638	-0.0848767	0.287622	-0.2951	0.767919	0.999719	229	183	236	213	293	224	224	157
Arhgap10	18.7478	-0.0656344	0.568359	-0.11548	0.908064	0.999719	28	18	21	9	13	19	20	24
Arhgap11a	38.1836	-0.0476245	0.48182	-0.09884	0.921263	0.999719	46	16	57	38	52	56	33	21
Arhgap12	454.08	-0.180968	0.254358	-0.71147	0.476794	0.999719	470	473	411	380	613	593	328	448
Arhgap15	15.2781	-0.605476	0.66694	-0.90784	0.363962	0.999719	17	8	19	7	37	18	11	10
Arhgap15os	0.911715	0.433314	3.3995	0.127464	0.898573	0.999719	0	4	0	0	0	4	0	0
Arhgap17	200.033	-0.114458	0.289936	-0.39477	0.693012	0.999719	185	162	291	158	173	299	214	168
Arhgap18	226.583	0.133047	0.334973	0.397187	0.69123	0.999719	244	310	218	190	262	363	169	121
Arhgap19	73.1664	0.0181475	0.44922	0.040398	0.967776	0.999719	50	44	159	57	71	104	50	76
Arhgap20	1.20983	3.73282	2.57091	1.45194	0.146518	0.999719	4	4	2	0	0	0	0	0
Arhgap20os	0.266591	1.51621	3.52365	0.430297	0.66698	0.999719	0	1	0	1	0	0	0	0
Arhgap21	721.609	-0.200752	0.351385	-0.57132	0.567786	0.999719	563	356	1012	838	556	1293	695	677
Arhgap22	0.798923	3.12614	3.43056	0.911261	0.362158	0.999719	0	4	0	2	0	0	0	0
Arhgap23	126.515	-0.198963	0.319563	-0.62261	0.533542	0.999719	120	109	157	100	152	225	116	77
Arhgap24	133.402	-0.0629393	0.308495	-0.20402	0.838337	0.999719	153	163	130	88	133	214	104	118
Arhgap25	35.4984	-1.03495	0.650736	-1.59043	0.111739	0.999719	39	15	37	8	63	68	58	9
Arhgap26	377.583	0.333173	0.383165	0.869527	0.384559	0.999719	453	347	232	651	362	558	211	281
Arhgap27	53.8376	0.145148	0.366617	0.39591	0.692171	0.999719	42	68	57	61	54	65	40	50
Arhgap27os3	2.21506	-3.06739	2.41775	-1.2687	0.204549	0.999719	0	0	2	0	14	0	0	2
Arhgap28	6.78469	-1.47135	1.25521	-1.17219	0.241119	0.999719	4	0	12	0	12	25	6	2
Arhgap29	1629.79	-0.217633	0.283886	-0.76662	0.443308	0.999719	1869	1066	2247	1118	2305	2077	1356	1438
Arhgap30	105.055	-0.133155	0.417075	-0.31926	0.74953	0.999719	135	85	158	44	152	162	81	66
Arhgap31	114.014	-0.213429	0.352586	-0.60532	0.544964	0.999719	106	104	163	66	91	214	111	98
Arhgap32	307.674	-0.667662	0.285476	-2.33877	0.019348	0.999719	217	221	367	180	345	620	309	308
Arhgap33	11.6369	-0.508656	1.09834	-0.46311	0.643283	0.999719	2	6	22	10	46	2	5	2
Arhgap33os	0.893031	3.30098	3.35377	0.984259	0.324988	0.999719	2	0	6	0	0	0	0	0
Arhgap35	2206.33	-0.488501	0.404315	-1.20822	0.226963	0.999719	1601	1469	2554	1924	1012	5804	2103	2215
Arhgap36	1.75422	-0.284051	2.19067	-0.12966	0.896832	0.999719	0	6	0	0	4	2	0	2
Arhgap39	78.974	-0.0141039	0.394975	-0.03571	0.971515	0.999719	59	106	95	60	100	133	44	60
Arhgap4	67.1354	-0.213935	0.440397	-0.48578	0.627125	0.999719	65	49	98	47	131	75	39	52
Arhgap42	881.136	-0.56954	0.35173	-1.61925	0.105393	0.999719	576	471	1057	817	581	1542	975	1206
Arhgap44	16.7326	-0.029407	0.58841	-0.04998	0.960141	0.999719	15	24	21	8	12	30	14	15
Arhgap45	237.695	0.156913	0.380877	0.411977	0.680357	0.999719	342	204	268	220	401	163	159	178
Arhgap5	3164.92	-0.119042	0.301444	-0.39491	0.692911	0.999719	2434	2751	4368	2915	2221	3785	3255	3920
Arhgap6	147.479	0.146531	0.294366	0.497785	0.618636	0.999719	202	99	167	170	152	173	127	119
Arhgap8	2.04442	2.31205	2.23439	1.03476	0.300782	0.999719	1	12	0	0	0	2	1	0
Arhgap9	23.4892	-0.322571	0.533329	-0.60482	0.545295	0.999719	17	16	32	21	44	21	20	20
Arhgdia	1963.42	0.107501	0.297379	0.361495	0.717729	0.999719	3228	1904	1996	1313	2104	2986	1468	1371
Arhgdib	47.4892	-0.209343	0.680808	-0.30749	0.758468	0.999719	82	19	71	17	43	118	54	8
Arhgef1	396.658	-0.209503	0.386637	-0.54186	0.587915	0.999719	451	422	336	293	808	415	250	273
Arhgef10	52.2075	0.103997	0.632619	0.164391	0.869423	0.999719	67	59	37	56	116	56	7	33
Arhgef10l	419.543	0.139214	0.402945	0.34549	0.729726	0.999719	701	530	277	290	603	597	252	233
Arhgef11	234.225	-0.677268	0.525019	-1.28999	0.197055	0.999719	142	88	301	216	83	671	306	185
Arhgef12	2320.94	-0.328853	0.332297	-0.98963	0.322353	0.999719	2147	2407	2237	1616	1957	5729	1806	1769
Arhgef15	104.902	-0.0467669	0.318411	-0.14688	0.88323	0.999719	120	87	136	84	150	111	84	88
Arhgef16	96.2442	0.167093	0.354717	0.471059	0.637598	0.999719	117	66	128	109	92	122	105	52
Arhgef17	103.119	-0.22027	0.373495	-0.58975	0.555355	0.999719	74	74	150	95	161	111	102	75
Arhgef18	698.52	-0.258469	0.227644	-1.13541	0.256203	0.999719	666	586	777	583	701	822	771	754
Arhgef19	1216.47	-0.163276	0.325084	-0.50226	0.615485	0.999719	1462	794	1015	1413	1937	1217	1023	1016
Arhgef2	102.684	-0.569413	0.507841	-1.12124	0.262185	0.999719	132	52	125	41	250	123	67	67
Arhgef25	25.6259	0.216093	0.53989	0.400254	0.68897	0.999719	37	15	39	24	40	20	13	23
Arhgef26	1222.28	0.0235427	0.461022	0.051066	0.959273	0.999719	669	536	2106	1759	643	1828	1017	1487
Arhgef28	5.20406	-0.248886	1.4011	-0.17764	0.859009	0.999719	2	12	5	0	12	2	8	0
Arhgef3	546.958	-0.0931703	0.269286	-0.34599	0.72935	0.999719	577	507	689	412	403	943	492	518
Arhgef33	0.245325	-1.51026	3.52234	-0.42877	0.668094	0.999719	0	0	0	0	2	0	0	0
Arhgef37	379.788	-0.177745	0.534845	-0.33233	0.73964	0.999719	188	148	649	487	220	243	463	609
Arhgef38	0.664627	2.87738	3.43937	0.836603	0.402816	0.999719	0	0	6	0	0	0	0	0
Arhgef39	10.6329	0.0367552	0.733551	0.050106	0.960038	0.999719	13	6	18	8	8	9	18	6
Arhgef4	2.71015	1.44451	1.75235	0.824324	0.409756	0.999719	8	0	0	8	2	2	2	0
Arhgef40	161.704	-0.122754	0.267284	-0.45926	0.646044	0.999719	133	174	175	148	165	251	137	146
Arhgef5	405.051	-0.450904	0.342164	-1.3178	0.187571	0.999719	383	376	350	290	455	1009	316	261
Arhgef6	75.4823	0.119286	0.441066	0.270448	0.786815	0.999719	89	59	106	71	118	39	69	58
Arhgef7	519.639	-0.0559249	0.256867	-0.21772	0.827648	0.999719	708	442	502	445	582	555	538	452
Arhgef9	41.815	0.170557	0.652268	0.261483	0.79372	0.999719	17	36	54	71	62	81	22	8
Arid1a	946.716	-0.509246	0.408556	-1.24645	0.212598	0.999719	1147	697	735	641	1817	1964	495	538
Arid1b	561.886	-0.249623	0.263215	-0.94836	0.342945	0.999719	450	544	579	516	507	1064	499	500
Arid2	532.085	-0.129531	0.246894	-0.52464	0.599833	0.999719	563	520	534	461	714	785	415	400
Arid3a	21.7959	-0.128785	0.651134	-0.19779	0.843213	0.999719	10	35	31	9	11	43	17	25
Arid3b	78.7715	-0.269162	0.383799	-0.70131	0.483109	0.999719	64	72	91	65	78	61	91	105
Arid4a	300.165	-0.216626	0.273629	-0.79168	0.428549	0.999719	232	211	393	305	323	460	284	265
Arid4b	614.195	-0.11629	0.240257	-0.48402	0.628371	0.999719	657	506	729	536	841	709	502	549
Arid5a	102	-0.0181749	0.511719	-0.03552	0.971667	0.999719	162	99	67	87	214	124	54	39
Arid5b	1801.54	-0.29856	0.384586	-0.77632	0.437563	0.999719	1425	722	2929	1681	1498	3690	1577	1661
Arih1	1106.94	-0.604921	0.311044	-1.94481	0.051798	0.999719	721	781	1145	944	876	2541	1024	1228
Arih2	807.737	0.0720185	0.216324	0.332919	0.739196	0.999719	801	937	889	744	817	943	688	751
Arl1	2879.4	0.444706	0.241394	1.84224	0.06544	0.999719	3460	3967	3317	2768	2208	2802	2156	2667
Arl10	34.342	-0.721351	0.687725	-1.04889	0.294227	0.999719	11	21	47	28	9	122	29	32
Arl11	8.60828	-0.746644	0.735248	-1.0155	0.309868	0.999719	8	6	5	7	10	8	14	10
Arl13a	0.145662	-0.736774	3.53381	-0.20849	0.834844	0.999719	0	0	0	0	0	0	1	0
Arl13b	227.397	-0.154112	0.350407	-0.43981	0.660076	0.999719	309	191	174	207	372	220	154	223
Arl14	0.494143	2.4386	3.45904	0.704992	0.480815	0.999719	2	2	0	0	0	0	0	0
Arl14ep	281.833	-0.133484	0.239893	-0.55643	0.577916	0.999719	286	221	303	290	263	366	260	308
Arl15	247.977	-0.438357	0.390072	-1.12379	0.261104	0.999719	193	130	283	259	131	469	273	306
Arl16	111.193	0.213388	0.402382	0.530312	0.595896	0.999719	80	179	161	67	81	151	89	103
Arl2	90.0681	0.119975	0.322116	0.37246	0.709551	0.999719	117	96	92	79	114	86	79	69
Arl2bp	158.948	0.188752	0.436201	0.432717	0.66522	0.999719	161	222	193	116	155	346	96	60
Arl3	185.635	0.116964	0.272919	0.428568	0.668238	0.999719	223	197	208	163	171	174	181	183
Arl4a	1012.2	0.24419	0.424696	0.574976	0.565308	0.999719	694	1771	1202	756	459	1079	875	1282
Arl4c	56.9309	-0.458831	0.45211	-1.01487	0.31017	0.999719	39	46	82	32	94	53	73	42
Arl4d	1102.65	-0.549272	0.52259	-1.05106	0.293232	0.999719	614	310	1231	1495	618	1109	2137	1177
Arl5a	3171.39	-0.270983	0.407007	-0.66579	0.505543	0.999719	2268	1854	4145	3535	1328	5553	3747	3603
Arl5b	651.898	-0.43696	0.402016	-1.08692	0.277071	0.999719	444	452	756	617	315	1616	701	583
Arl5c	8.48109	0.318589	1.03983	0.306387	0.75931	0.999719	11	8	12	8	23	7	0	2
Arl6	59.9315	0.446099	0.497636	0.896435	0.37002	0.999719	100	60	31	88	72	63	21	54
Arl6ip1	4657.65	0.191287	0.301733	0.63396	0.526107	0.999719	4772	7285	4535	3498	3678	6214	3469	4543
Arl6ip4	589.053	0.0197584	0.236709	0.083471	0.933477	0.999719	799	538	521	569	630	718	499	538
Arl6ip5	969.42	0.235253	0.267457	0.879592	0.37908	0.999719	1046	1014	1106	1102	657	970	923	1000
Arl6ip6	403.523	0.0543531	0.247308	0.219779	0.826044	0.999719	348	383	499	446	452	452	364	337
Arl8a	267.665	0.35798	0.297949	1.20148	0.229566	0.999719	339	386	257	239	204	374	169	232
Arl8b	1623.48	-0.124361	0.323823	-0.38404	0.700949	0.999719	1618	1270	2149	1385	889	2831	1398	1918
Arl9	4.4109	0.672858	1.68106	0.400257	0.688967	0.999719	18	0	1	4	8	0	5	0
Armc1	854.677	-0.21291	0.432386	-0.49241	0.622432	0.999719	640	546	1235	848	297	1398	1120	915
Armc10	229.247	0.308982	0.235442	1.31235	0.189403	0.999719	300	256	270	214	209	246	198	178
Armc12	0.13287	0.705899	3.53381	0.199756	0.841672	0.999719	0	1	0	0	0	0	0	0
Armc2	1.94706	0.965413	1.64406	0.587214	0.55706	0.999719	4	3	4	0	1	4	1	0
Armc3	1.42481	3.10532	2.25342	1.37805	0.168189	0.999719	7	2	2	0	0	0	0	1
Armc5	226.525	0.0345099	0.297442	0.116022	0.907635	0.999719	265	290	192	184	228	328	213	157
Armc6	77.8008	-0.235885	0.442336	-0.53327	0.593847	0.999719	78	73	84	58	37	89	127	77
Armc7	86.687	-0.107866	0.415824	-0.2594	0.795325	0.999719	124	81	57	79	99	178	65	46
Armc8	261.386	-0.167486	0.292948	-0.57173	0.567508	0.999719	284	220	181	310	272	384	254	227
Armc9	39.3175	-0.850702	0.438197	-1.94137	0.052214	0.999719	37	21	38	21	67	84	32	32
Armcx1	24.6361	0.588508	0.607186	0.96924	0.332426	0.999719	46	40	24	12	32	32	10	10
Armcx2	39.1267	0.24926	0.532723	0.467898	0.639857	0.999719	30	26	91	32	60	42	24	22
Armcx3	147.1	-0.00883344	0.45855	-0.01926	0.984631	0.999719	202	159	178	71	138	366	75	80
Armcx4	28.2566	0.0691469	0.538798	0.128335	0.897884	0.999719	42	34	20	22	36	35	32	10
Armcx5	54.3715	-0.0296719	0.467716	-0.06344	0.949416	0.999719	55	79	40	43	93	73	30	34
Armcx6	6.33619	-1.62424	1.09855	-1.47853	0.139267	0.999719	7	0	2	4	4	26	3	10
Armh2	0.276237	-1.60343	3.51831	-0.45574	0.648578	0.999719	0	0	0	0	0	0	0	2
Armh3	166.702	0.169929	0.253994	0.66903	0.503476	0.999719	180	180	173	184	164	180	138	153
Armh4	2.07568	2.29786	1.6805	1.36736	0.171511	0.999719	2	7	4	1	2	1	0	0
Armt1	322.701	-0.371364	0.318675	-1.16534	0.243883	0.999719	308	174	356	321	253	486	419	317
Arnt	574.338	-0.427956	0.337622	-1.26756	0.204956	0.999719	421	283	726	589	446	937	613	698
Arnt2	0.267443	1.51621	3.52365	0.430297	0.66698	0.999719	0	0	0	2	0	0	0	0
Arntl	128.219	-0.496145	0.499538	-0.99321	0.320609	0.999719	83	160	125	64	116	66	167	219
Arntl2	13.0649	-0.334825	0.968384	-0.34576	0.729526	0.999719	5	15	23	5	30	18	13	0
Arpc1a	502.713	0.217976	0.272196	0.800806	0.423244	0.999719	666	360	622	579	428	497	424	514
Arpc1b	147.454	0.131891	0.386247	0.341467	0.732752	0.999719	244	169	143	82	197	208	93	93
Arpc2	848.134	0.192904	0.23806	0.810315	0.417759	0.999719	1228	879	900	715	926	923	641	732
Arpc3	560.341	0.318166	0.335991	0.946947	0.343666	0.999719	694	722	596	521	688	341	393	546
Arpc4	489.745	0.0346504	0.313861	0.110401	0.912092	0.999719	421	422	627	555	281	737	454	516
Arpc5	1825.62	0.193489	0.200743	0.963863	0.335114	0.999719	2127	2119	1956	1741	1622	2231	1526	1581
Arpc5l	846.248	0.293011	0.317266	0.923549	0.355721	0.999719	944	712	1224	956	494	754	817	935
Arpin	157.088	0.0439484	0.416024	0.105639	0.915869	0.999719	269	132	128	130	178	326	91	81
Arpp19	741.06	0.0144591	0.245243	0.058958	0.952985	0.999719	922	813	723	591	900	987	537	624
Arpp21	0.351066	0.683785	3.52884	0.193771	0.846355	0.999719	2	0	0	0	1	0	0	0
Arrb1	197.886	0.137507	0.376645	0.365084	0.715049	0.999719	213	100	345	208	138	310	191	145
Arrb2	190.023	-0.14039	0.330024	-0.42539	0.670551	0.999719	262	145	187	153	304	199	158	148
Arrdc1	77.7048	-0.00241962	0.512974	-0.00472	0.996237	0.999719	105	97	62	53	168	66	33	52
Arrdc2	560.179	0.0841899	0.439162	0.191706	0.847973	0.999719	361	448	489	997	592	352	437	740
Arrdc3	2643.57	0.0111894	0.403902	0.027703	0.977899	0.999719	4775	2900	1452	1761	2265	4742	1452	2726
Arrdc4	326.424	-0.408853	0.353761	-1.15573	0.24779	0.999719	381	184	340	258	317	281	475	373
Arrdc5	0.56756	-2.63952	3.45125	-0.7648	0.44439	0.999719	0	0	0	0	0	0	2	2
Arsb	544.353	-0.40415	0.392663	-1.02926	0.30336	0.999719	377	363	642	538	272	1265	592	508
Arsg	301.897	0.284354	0.638851	0.445102	0.656246	0.999719	285	709	125	189	204	816	166	67
Arsi	0.685211	2.91843	3.43781	0.848922	0.395925	0.999719	6	0	0	0	0	0	0	0
Arsj	0.534886	2.54355	3.45379	0.736451	0.461456	0.999719	0	0	0	4	0	0	0	0
Arsk	232.927	0.0826641	0.3484	0.237268	0.812449	0.999719	227	189	222	330	156	232	241	267
Art2a	1.06954	0.360885	2.16738	0.166508	0.867757	0.999719	1	0	2	2	0	2	0	2
Art2b	15.7421	-0.797808	0.744643	-1.0714	0.283991	0.999719	31	4	9	5	28	32	10	15
Art3	19.2663	0.216142	0.580163	0.372554	0.70948	0.999719	22	32	19	11	21	15	12	23
Art4	91.368	0.250695	0.496175	0.505255	0.61338	0.999719	73	73	134	125	26	88	106	107
Artn	2.90818	-1.49659	1.74802	-0.85617	0.391906	0.999719	2	2	0	2	8	0	8	0
Arv1	32.5755	0.355039	0.609915	0.582112	0.560491	0.999719	54	42	22	31	56	45	8	14
Arxes1	0.88617	3.29012	3.42553	0.960473	0.336817	0.999719	0	0	8	0	0	0	0	0
Arxes2	5.22807	5.84597	2.19074	2.66849	0.007619	0.999719	0	6	40	0	0	0	0	0
As3mt	810.201	0.0256132	0.447673	0.057214	0.954375	0.999719	632	377	1116	1217	528	569	896	1102
Asah1	831.506	-0.0216927	0.229456	-0.09454	0.92468	0.999719	861	779	866	859	704	1149	874	695
Asah2	489.946	0.166101	0.275953	0.601916	0.54723	0.999719	479	417	626	596	376	806	391	370
Asap1	235.529	0.0354741	0.32009	0.110826	0.911755	0.999719	235	181	365	209	182	441	176	191
Asap2	146.909	-0.666924	0.343935	-1.9391	0.05249	0.999719	151	70	145	106	138	333	161	131
Asap3	320.224	0.748769	0.508703	1.47192	0.141043	0.999719	505	771	173	161	315	375	142	177
Asb1	129.163	-0.0181263	0.349405	-0.05188	0.958626	0.999719	132	75	194	132	95	219	117	112
Asb10	2.39166	4.71198	3.02186	1.5593	0.118926	0.999719	0	18	0	0	0	0	0	0
Asb11	1.6912	3.40337	2.53191	1.34419	0.178886	0.999719	0	10	0	2	0	1	0	0
Asb12	1.06296	3.53992	3.41886	1.03541	0.300478	0.999719	0	8	0	0	0	0	0	0
Asb13	1226.66	0.109794	0.256322	0.428342	0.668402	0.999719	1603	1485	1319	824	1214	1646	963	1045
Asb14	1.35915	1.54664	2.35496	0.656759	0.511336	0.999719	0	6	2	0	2	1	0	0
Asb15	1.3304	3.86323	2.99269	1.29089	0.196742	0.999719	0	8	0	2	0	0	0	0
Asb16	7.51177	1.77485	0.97232	1.82538	0.067944	0.999719	4	23	4	14	6	4	2	2
Asb18	0.797219	3.12324	3.43066	0.91039	0.362617	0.999719	0	6	0	0	0	0	0	0
Asb2	69.5287	0.119603	0.564782	0.211769	0.832287	0.999719	103	117	31	41	106	82	65	22
Asb3	116.503	0.319508	0.305078	1.0473	0.294962	0.999719	142	147	148	94	127	146	86	71
Asb4	5.17435	1.61543	1.49072	1.08366	0.278518	0.999719	20	4	10	0	4	8	0	0
Asb5	2.82498	0.187505	2.11604	0.088611	0.929391	0.999719	12	1	0	0	10	1	0	0
Asb6	181.538	-0.0869393	0.322069	-0.26994	0.787206	0.999719	222	210	165	124	209	312	111	159
Asb7	279.931	-0.000157017	0.289201	-0.00054	0.999567	0.99977	253	318	272	290	282	452	260	177
Asb8	567.193	0.0830855	0.342437	0.24263	0.808292	0.999719	645	611	682	459	255	924	526	577
Asb9	0.138118	-0.736774	3.53381	-0.20849	0.834844	0.999719	0	0	0	0	0	0	0	1
Ascc1	194.094	0.00499722	0.358235	0.01395	0.98887	0.999719	223	172	208	193	302	132	141	194
Ascc2	588.531	-0.18572	0.237329	-0.78254	0.433895	0.999719	677	565	503	503	768	750	515	526
Ascc3	502.695	-0.0667057	0.358159	-0.18625	0.852252	0.999719	567	565	511	368	307	1147	386	392
Ascl1	0.664627	2.87738	3.43937	0.836603	0.402816	0.999719	0	0	6	0	0	0	0	0
Ascl2	0.53148	2.53512	3.4542	0.733923	0.462995	0.999719	0	4	0	0	0	0	0	0
Ascl3	1.20623	0.129307	2.45533	0.052664	0.958	0.999719	1	3	1	0	0	0	4	0
Ascl4	0.133722	0.705899	3.53381	0.199756	0.841672	0.999719	0	0	0	1	0	0	0	0
Asf1a	138.659	0.319347	0.336023	0.950372	0.341924	0.999719	167	193	134	130	158	108	95	132
Asf1b	25.6819	-0.657799	0.618126	-1.06418	0.287246	0.999719	22	18	25	17	8	48	51	20
Asgr1	6642.2	0.335863	0.317821	1.05677	0.290617	0.999719	9444	6975	7130	6811	8420	4071	4943	5767
Asgr2	2644.26	0.323228	0.247992	1.30338	0.192445	0.999719	3791	2525	2819	2908	2993	2383	2066	2028
Ash1l	625.606	-0.493952	0.36269	-1.36191	0.173226	0.999719	469	394	710	563	427	1624	554	567
Ash2l	243.018	-0.00304872	0.233773	-0.01304	0.989595	0.999719	272	217	247	255	238	292	211	246
Asic1	38.608	0.179992	0.383163	0.469753	0.638531	0.999719	50	32	54	34	31	52	34	32
Asic2	0.190118	-1.31885	3.52802	-0.37382	0.708538	0.999719	0	0	0	0	0	2	0	0
Asic3	2.50975	1.02676	2.07156	0.495648	0.620143	0.999719	10	4	0	0	0	0	1	5
Asic5	53.4301	0.150531	0.50014	0.300977	0.763432	0.999719	31	40	71	85	42	44	35	79
Asl	3262.73	-0.250246	0.573462	-0.43638	0.662562	0.999719	1552	1013	4831	4810	1851	1602	4727	5102
Asnsd1	161.249	0.190996	0.358662	0.532524	0.594363	0.999719	219	167	162	155	184	96	133	176
Aspa	163.206	-0.391024	0.531983	-0.73503	0.46232	0.999719	73	67	240	200	72	175	244	229
Aspdh	2085.73	0.148789	0.391863	0.379697	0.70417	0.999719	2849	2448	1614	1998	3624	1384	1274	1647
Aspg	3300.96	-0.260869	0.470463	-0.55449	0.579241	0.999719	5384	2453	2988	1719	7812	2683	1849	2293
Asph	669.618	0.170786	0.236289	0.722785	0.469812	0.999719	746	618	869	681	490	985	576	560
Asphd1	0.26574	1.51621	3.52365	0.430297	0.66698	0.999719	0	2	0	0	0	0	0	0
Asphd2	0.26574	1.51621	3.52365	0.430297	0.66698	0.999719	0	2	0	0	0	0	0	0
Aspm	12.8335	-0.538972	1.02249	-0.52711	0.598114	0.999719	29	0	16	1	15	28	10	12
Aspn	11.0857	0.661256	0.940708	0.702934	0.482097	0.999719	4	36	8	5	18	4	6	6
Asprv1	3.17718	-5.14387	2.04985	-2.50938	0.012094	0.999719	0	0	0	0	19	6	0	2
Aspscr1	383.227	-0.195144	0.241726	-0.80729	0.419498	0.999719	347	281	470	371	379	520	344	424
Asrgl1	337.644	-0.0429038	0.439138	-0.0977	0.922171	0.999719	275	161	470	459	204	271	427	423
Ass1	1168.25	0.18819	0.401227	0.469036	0.639044	0.999719	1411	889	1353	1443	1528	496	932	1273
Aste1	93.0001	-0.101938	0.341784	-0.29825	0.76551	0.999719	88	86	142	57	117	121	84	73
Astn1	1.74408	-0.856545	1.92538	-0.44487	0.656414	0.999719	2	2	0	1	6	4	0	0
Astn2	21.0672	-0.201909	0.55252	-0.36543	0.714788	0.999719	32	12	24	14	22	33	27	11
Asxl1	461.36	-0.53196	0.271155	-1.96183	0.049782	0.999719	387	355	514	302	605	915	351	437
Asxl2	520.672	-0.511752	0.299141	-1.71074	0.08713	0.999719	388	334	610	437	790	967	388	439
Asxl3	0.53148	2.53512	3.4542	0.733923	0.462995	0.999719	0	4	0	0	0	0	0	0
Asz1	0.114202	0.705899	3.53381	0.199756	0.841672	0.999719	1	0	0	0	0	0	0	0
Atad1	1544.48	0.084116	0.235437	0.357276	0.720885	0.999719	1640	1485	1842	1541	1185	1915	1247	1743
Atad2	98.867	-0.0667064	0.450876	-0.14795	0.882383	0.999719	79	118	174	32	97	121	92	100
Atad2b	480.362	-0.252148	0.230794	-1.09252	0.274603	0.999719	395	490	484	415	492	769	435	465
Atad3a	695.292	0.289917	0.327974	0.883963	0.376716	0.999719	818	763	763	771	978	450	513	546
Atad3aos	11.2095	-0.0176342	0.72056	-0.02447	0.980475	0.999719	8	15	5	16	10	19	12	6
Atad5	35.6326	-1.08752	0.579888	-1.87539	0.060739	0.999719	31	20	10	31	74	90	26	20
Atat1	212.029	-0.0940774	0.329292	-0.2857	0.775111	0.999719	271	235	228	113	295	247	160	192
Atcay	0.664349	2.85892	3.44008	0.831061	0.405939	0.999719	0	5	0	0	0	0	0	0
Ate1	543.209	-0.136201	0.244559	-0.55692	0.577579	0.999719	443	539	585	537	464	786	531	546
Atf1	484.599	-0.0631478	0.238924	-0.2643	0.791548	0.999719	466	430	627	427	434	570	469	521
Atf1-ps	178.713	-0.809738	0.536343	-1.50974	0.13111	0.999719	111	72	213	143	70	647	149	159
Atf2	636.761	-0.207826	0.270588	-0.76805	0.442457	0.999719	531	628	659	587	495	1177	578	611
Atf3	76.1388	0.0775069	0.498925	0.155348	0.876547	0.999719	126	43	101	58	130	45	39	81
Atf4	2636.7	0.0259686	0.230946	0.112444	0.910471	0.999719	3082	2652	2723	2425	3274	3199	1751	2503
Atf5	6963.91	0.477569	0.421713	1.13245	0.257445	0.999719	10904	13490	4121	4180	6614	9243	3906	4720
Atf6	1520.46	-0.315367	0.40625	-0.77629	0.437579	0.999719	1163	1054	1941	1418	588	3200	1496	1801
Atf6b	191.823	-0.00973774	0.256696	-0.03793	0.96974	0.999719	224	187	191	179	185	212	202	174
Atf7	452.281	-0.495966	0.343253	-1.4449	0.148485	0.999719	308	306	550	381	332	1072	420	440
Atf7ip	489.686	-0.54874	0.307938	-1.78198	0.074752	0.999719	497	447	420	271	536	1119	386	452
Atg10	66.6649	0.265584	0.404628	0.656367	0.511588	0.999719	101	85	45	64	78	54	53	57
Atg101	755.544	0.085163	0.289937	0.293729	0.768965	0.999719	1061	812	805	528	916	665	675	672
Atg12	758.752	-0.210357	0.367691	-0.5721	0.567253	0.999719	620	658	913	691	330	1326	768	931
Atg13	650.217	-0.46284	0.313216	-1.4777	0.139487	0.999719	700	571	533	438	430	1257	642	804
Atg14	357.475	-0.645079	0.276501	-2.33301	0.019648	0.999719	334	189	317	307	332	645	384	435
Atg16l1	541.963	0.0221169	0.268802	0.082279	0.934424	0.999719	644	423	607	569	757	648	394	413
Atg16l2	141.335	-0.125918	0.466604	-0.26986	0.787268	0.999719	145	215	131	60	191	292	70	89
Atg2a	851.394	0.129055	0.33196	0.388766	0.697449	0.999719	1074	1203	682	649	920	1405	615	511
Atg2b	427.66	-0.368694	0.265168	-1.39042	0.164403	0.999719	395	351	449	338	331	788	429	456
Atg3	948.464	0.217834	0.298501	0.729761	0.465536	0.999719	947	1016	1080	1100	869	683	836	1052
Atg4a	219.081	0.441492	0.42376	1.04184	0.297483	0.999719	235	357	156	259	305	148	107	187
Atg4a-ps	110.068	-0.41815	0.514128	-0.81332	0.416036	0.999719	85	60	121	120	31	253	147	99
Atg4b	462.838	0.20863	0.234969	0.887901	0.374594	0.999719	585	556	474	411	401	601	396	367
Atg4c	324.152	-0.0572071	0.346134	-0.16527	0.868728	0.999719	337	251	348	362	182	351	385	388
Atg4d	408.901	-0.0820898	0.267731	-0.30661	0.759138	0.999719	491	300	448	397	317	649	331	445
Atg5	1264.24	-0.044688	0.275477	-0.16222	0.871132	0.999719	1281	1226	1282	1279	1099	1153	1423	1378
Atg7	696.6	0.0784393	0.271483	0.288929	0.772636	0.999719	826	753	586	737	866	899	436	605
Atg9a	287.575	-1.18725	0.579805	-2.04767	0.040593	0.999719	127	64	348	196	128	1121	338	205
Atg9b	3.42814	0.183764	1.2327	0.149074	0.881495	0.999719	4	1	4	6	4	7	3	0
Atic	356.104	0.44801	0.290498	1.54221	0.123022	0.999719	479	355	446	405	186	415	331	291
Atl1	19.1816	0.100627	0.770513	0.130598	0.896094	0.999719	20	35	8	16	39	27	10	3
Atl2	3341.1	-0.19621	0.503316	-0.38983	0.696659	0.999719	1883	1498	5008	4399	1433	2717	4305	5234
Atl3	2645.38	-0.326778	0.31798	-1.02767	0.304106	0.999719	2017	2175	2809	2566	1809	5894	2412	2449
Atm	69.5487	-1.22879	0.628056	-1.9565	0.050406	0.999719	39	36	60	37	20	303	81	41
Atmin	214.39	-0.139163	0.359485	-0.38712	0.698669	0.999719	190	167	321	169	136	420	230	161
Atn1	61.6013	1.13494	0.527247	2.15258	0.031352	0.999719	92	142	71	38	71	29	29	26
Atoh8	737.89	-0.135277	0.502699	-0.2691	0.787851	0.999719	961	602	972	405	500	270	791	1333
Atox1	697.832	0.264675	0.350966	0.754132	0.45077	0.999719	876	794	762	679	849	358	593	670
Atp10a	26.9411	0.376796	0.606309	0.621459	0.534297	0.999719	40	51	11	20	37	26	18	15
Atp10b	0.456807	2.33649	3.46452	0.674406	0.500053	0.999719	4	0	0	0	0	0	0	0
Atp10d	45.9465	0.33688	0.473223	0.711884	0.476536	0.999719	64	45	40	59	18	45	42	56
Atp11a	695.303	-0.0448071	0.928342	-0.04827	0.961504	0.999719	1276	1065	293	169	1196	1682	204	121
Atp11b	835.742	-0.0459836	0.299328	-0.15362	0.877907	0.999719	706	712	1238	739	557	1228	733	961
Atp11c	5585.58	-0.0202919	0.233808	-0.08679	0.93084	0.999719	5196	6258	5626	5423	5064	8763	4179	5426
Atp13a1	762.414	-0.0932536	0.281571	-0.33119	0.740501	0.999719	875	709	726	706	1151	1054	514	559
Atp13a2	260.598	-0.196293	0.34001	-0.57732	0.563726	0.999719	357	241	261	148	345	461	155	220
Atp13a3	3720.21	-0.199284	0.269994	-0.73811	0.46045	0.999719	3002	2907	4693	3611	2980	5182	3321	4681
Atp13a4	1.12068	2.76728	2.78189	0.994749	0.319858	0.999719	2	6	0	0	0	1	0	0
Atp13a5	0.436985	-2.25358	3.47175	-0.64912	0.516261	0.999719	0	0	0	0	0	0	3	0
Atp1a1	3088.49	-0.294618	0.466505	-0.63154	0.527686	0.999719	2073	1289	4930	3238	1178	6112	3710	3153
Atp1a2	85.5222	1.25724	0.846256	1.48565	0.137373	0.999719	17	305	102	49	148	31	13	16
Atp1a3	6.49331	-0.440305	1.09786	-0.40106	0.688377	0.999719	5	3	16	0	13	8	2	8
Atp1a4	1.21897	1.62198	2.38133	0.681125	0.495792	0.999719	1	2	5	0	0	3	0	0
Atp1b1	1160.77	-0.0331639	0.427354	-0.0776	0.938144	0.999719	802	627	1689	1583	526	1425	1314	1417
Atp1b2	35.5347	-0.126189	0.748445	-0.1686	0.86611	0.999719	24	51	47	17	107	17	9	18
Atp1b3	758.538	0.182752	0.26078	0.70079	0.483434	0.999719	1070	753	940	574	686	723	703	725
Atp1b4	1.06296	3.53992	3.41886	1.03541	0.300478	0.999719	0	8	0	0	0	0	0	0
Atp23	68.641	-0.238403	0.491402	-0.48515	0.627571	0.999719	51	27	107	76	66	49	75	98
Atp2a2	4929.33	0.0576016	0.31273	0.184189	0.853865	0.999719	4922	7113	4847	3513	3496	6667	3900	5682
Atp2a3	61.3259	-0.0273651	0.524696	-0.05215	0.958406	0.999719	24	76	93	54	105	46	60	36
Atp2b1	811.771	0.0201596	0.225055	0.089576	0.928624	0.999719	828	802	948	767	642	1072	721	850
Atp2b2	70.2859	0.261161	0.593914	0.439728	0.660134	0.999719	78	78	81	75	107	21	97	20
Atp2b3	0.550916	-0.18157	3.50082	-0.05187	0.958636	0.999719	0	2	0	0	0	3	0	0
Atp2b4	71.9192	-0.0669753	0.430643	-0.15552	0.876408	0.999719	36	86	107	58	88	105	70	42
Atp2c1	615.906	0.123681	0.261176	0.473552	0.635819	0.999719	618	767	738	500	664	605	483	619
Atp4a	4.20405	-1.15894	1.4625	-0.79243	0.428108	0.999719	6	2	2	1	12	15	0	0
Atp5a1	12163.6	-0.00241376	0.356183	-0.00678	0.994593	0.999719	10489	7723	17847	14027	6435	15669	14018	12788
Atp5b	10615	-0.168243	0.409695	-0.41065	0.681326	0.999719	8789	5152	15729	11724	4798	15418	13042	12039
Atp5c1	425.421	-0.0459953	0.504779	-0.09112	0.927397	0.999719	249	248	706	521	136	413	586	542
Atp5c1-ps	1686.51	-0.130209	0.412227	-0.31587	0.752102	0.999719	1106	1158	2633	1745	726	2224	2153	1935
Atp5d	4284.96	0.16153	0.255245	0.632843	0.526836	0.999719	5320	4042	4630	4522	3454	3938	4056	4590
Atp5e	1138.79	0.307839	0.453407	0.678947	0.497172	0.999719	1565	1551	1086	933	1816	392	789	970
Atp5g1	166.899	0.0740807	0.352327	0.210261	0.833464	0.999719	179	171	224	131	202	108	177	149
Atp5g2	52.3033	0.315297	0.36591	0.86168	0.388863	0.999719	55	48	88	49	57	51	42	39
Atp5g3	3744	0.131533	0.354756	0.370771	0.710808	0.999719	3644	3026	5015	4363	3395	2124	3975	4268
Atp5h	88.6036	0.473895	0.400001	1.18474	0.236122	0.999719	105	96	152	74	123	61	47	68
Atp5j	2339.84	0.189484	0.309279	0.612665	0.540098	0.999719	2821	2466	2649	2268	2700	1453	2048	2358
Atp5j2	29.8254	-0.279318	0.59653	-0.46824	0.639614	0.999719	28	18	55	13	52	16	29	31
Atp5k	21.5113	0.00908654	0.775356	0.011719	0.99065	0.999719	27	5	21	35	19	4	23	34
Atp5l	71.6852	0.18967	0.401898	0.471937	0.636972	0.999719	66	63	115	71	100	49	61	56
Atp5md	48.7543	-0.456327	0.533087	-0.85601	0.391992	0.999719	27	29	90	27	98	44	39	46
Atp5mpl	782.421	0.163247	0.37004	0.441159	0.659098	0.999719	968	681	1004	755	905	371	826	743
Atp5o	8.04287	0.893896	0.806961	1.10773	0.267978	0.999719	5	10	13	14	8	3	6	5
Atp5pb	995.427	0.0179891	0.316149	0.056901	0.954624	0.999719	1094	918	1072	1010	1193	643	984	1042
ATP6	328027	0.0399033	0.474452	0.084104	0.932974	0.999719	410193	455973	268428	217748	705480	178116	176809	235478
Atp6ap1	2006.34	-0.0245326	0.229993	-0.10667	0.915054	0.999719	2026	1617	2560	1980	1665	2521	1917	2090
Atp6ap2	958.61	0.118339	0.257172	0.460155	0.645405	0.999719	956	914	1277	948	744	974	910	1038
Atp6v0a1	1020.54	0.0303721	0.336845	0.090166	0.928155	0.999719	1216	1239	688	1017	1555	1185	670	752
Atp6v0a2	638.245	-0.111969	0.222177	-0.50396	0.614286	0.999719	662	545	712	597	540	908	656	604
Atp6v0a4	0.683805	0.911712	3.26006	0.279661	0.779738	0.999719	0	0	4	0	0	1	1	0
Atp6v0b	910.371	0.0872556	0.332088	0.262748	0.792745	0.999719	1180	1116	938	613	1342	766	626	817
Atp6v0c	2030.58	0.399048	0.341055	1.17004	0.241985	0.999719	3047	3144	1650	1543	2431	1830	1267	1586
Atp6v0d1	1469.5	0.111458	0.243713	0.457334	0.647431	0.999719	1640	1364	1720	1526	994	2034	1295	1466
Atp6v0d2	455.976	0.316922	1.12768	0.281039	0.778681	0.999719	909	42	272	848	774	23	439	304
Atp6v0e	538.24	0.286298	0.229401	1.24803	0.212021	0.999719	660	672	558	518	455	623	419	481
Atp6v0e2	26.0439	0.332433	0.704253	0.472037	0.6369	0.999719	24	52	9	29	44	16	24	8
Atp6v1a	873.821	-0.0733625	0.278125	-0.26378	0.791953	0.999719	797	853	940	878	602	1576	747	836
Atp6v1b1	0.133722	0.705899	3.53381	0.199756	0.841672	0.999719	0	0	0	1	0	0	0	0
Atp6v1b2	837.07	-0.0133791	0.250854	-0.05333	0.957466	0.999719	1029	687	953	764	612	1105	857	837
Atp6v1c1	364.783	0.0627513	0.210469	0.29815	0.765589	0.999719	447	329	409	346	387	449	298	325
Atp6v1c2	3.19756	-0.943044	1.42548	-0.66156	0.508251	0.999719	2	2	3	2	14	1	2	0
Atp6v1d	517.295	0.371711	0.267513	1.38951	0.164679	0.999719	545	587	720	536	447	406	443	490
Atp6v1e1	1195.82	0.322422	0.241737	1.33377	0.182279	0.999719	1452	1359	1300	1301	1113	1049	904	1184
Atp6v1f	768.496	0.257228	0.425166	0.605006	0.545175	0.999719	1191	983	589	647	1287	412	500	581
Atp6v1g1	1223.41	0.326816	0.360703	0.906054	0.364907	0.999719	1561	1623	1222	1132	1727	700	808	1062
Atp6v1g2	47.6584	0.369533	0.508698	0.726429	0.467576	0.999719	55	62	53	48	58	18	56	28
Atp6v1h	663.127	0.17343	0.319789	0.542326	0.587594	0.999719	823	815	684	549	990	580	497	454
Atp7a	21.0109	-1.7906	0.959986	-1.86524	0.062148	0.999719	4	2	24	10	9	128	16	5
Atp7b	528.667	-0.106553	0.363821	-0.29287	0.769619	0.999719	381	331	737	639	362	863	641	393
ATP8	5134.66	0.188579	1.05187	0.17928	0.857718	0.999719	8188	10625	1643	1541	14813	2475	1025	1435
Atp8a1	115.325	-0.4045	0.399695	-1.01202	0.311528	0.999719	164	65	121	66	183	162	126	69
Atp8a2	3.66298	0.225063	1.38572	0.162416	0.870978	0.999719	2	1	12	2	6	1	6	0
Atp8b1	1039.27	0.0999488	0.343933	0.290606	0.771353	0.999719	1214	1202	1060	912	578	2114	916	697
Atp8b2	50.8035	-0.260225	0.488786	-0.53239	0.594455	0.999719	43	43	43	58	110	51	27	39
Atp8b4	26.7972	-0.34598	0.862037	-0.40135	0.688161	0.999719	20	57	6	10	25	101	8	8
Atp8b5	22.1915	-0.299126	1.00767	-0.29685	0.766582	0.999719	30	20	0	29	71	13	10	6
Atp9a	779.956	0.145203	0.279415	0.519667	0.603296	0.999719	813	1042	739	722	901	1122	500	581
Atp9b	557.472	-0.037639	0.295679	-0.1273	0.898705	0.999719	714	564	528	450	815	742	433	353
Atpaf1	255.238	0.380947	0.263556	1.44541	0.148342	0.999719	348	285	268	278	199	372	187	172
Atpaf2	339.808	0.268366	0.256953	1.04441	0.296294	0.999719	375	291	424	428	265	458	298	251
Atpif1	131.648	0.49996	0.503131	0.993698	0.32037	0.999719	262	107	138	132	219	48	84	79
Atpsckmt	287.001	-0.181805	0.276878	-0.65662	0.511422	0.999719	309	227	291	275	380	362	308	193
Atr	116.941	-0.350568	0.369635	-0.94842	0.342917	0.999719	85	98	127	110	118	280	78	94
Atraid	727.488	0.260696	0.248276	1.05003	0.293706	0.999719	904	602	883	863	755	664	574	664
Atrip	108.146	0.0286517	0.315105	0.090927	0.92755	0.999719	141	96	128	87	100	193	83	78
Atrn	1686.07	-0.0785482	0.321777	-0.24411	0.807147	0.999719	1189	1438	2009	2025	1163	3203	1427	1527
Atrnl1	395.419	-0.187154	0.424305	-0.44108	0.659153	0.999719	335	270	485	427	153	928	352	378
Atrx	1036.55	-0.345847	0.215967	-1.60139	0.109291	0.999719	1046	769	1082	860	1366	1636	872	941
Atxn1	435.387	-0.718408	0.363474	-1.9765	0.048098	0.999719	331	211	483	338	269	731	531	659
Atxn10	612.971	-0.0324285	0.280023	-0.11581	0.907806	0.999719	605	584	659	624	420	1117	541	531
Atxn1l	346.194	-0.72915	0.427391	-1.70605	0.087999	0.999719	215	224	329	296	209	1100	332	270
Atxn2	1096.32	-0.0893206	0.334709	-0.26686	0.789577	0.999719	1186	1586	915	626	1368	1498	739	1066
Atxn2l	767.343	-0.0443329	0.29529	-0.15013	0.880659	0.999719	852	843	896	518	1095	1091	491	579
Atxn3	405.752	-0.205168	0.260909	-0.78636	0.431657	0.999719	366	308	477	396	334	698	363	413
Atxn7	549.263	-0.342173	0.338708	-1.01023	0.312385	0.999719	467	274	868	421	503	989	566	499
Atxn7l1	253.808	-0.150484	0.28817	-0.52221	0.601526	0.999719	372	220	239	165	243	363	244	244
Atxn7l1os2	0.386382	-2.09033	3.48217	-0.6003	0.548309	0.999719	0	0	0	0	0	1	2	0
Atxn7l2	43.4939	-0.270691	0.592508	-0.45686	0.647774	0.999719	45	35	46	36	102	20	17	50
Atxn7l3	751.978	-0.104839	0.222672	-0.47082	0.637768	0.999719	793	731	783	658	810	1140	523	765
Atxn7l3b	3087.02	0.0666871	0.237225	0.281113	0.778624	0.999719	3650	2859	3477	2971	2150	4272	2923	2985
AU021092	13.0704	0.0215786	0.697759	0.030926	0.975329	0.999719	18	10	12	14	26	12	11	4
AU022252	1281.9	-0.462103	0.213262	-2.16684	0.030247	0.999719	1340	1067	1054	954	1379	1827	1423	1395
AU040320	383.965	-0.340985	0.259987	-1.31155	0.189672	0.999719	412	283	395	307	413	736	361	299
AU040972	1.69677	-1.13282	2.95747	-0.38304	0.701691	0.999719	0	4	0	0	0	0	8	0
AU041133	83.0339	-0.414612	0.478896	-0.86577	0.386618	0.999719	67	90	42	85	173	83	45	85
Auh	568.024	0.303418	0.258024	1.17593	0.239624	0.999719	652	670	550	668	527	525	435	553
Aunip	2.24231	-0.767269	1.5529	-0.49409	0.621245	0.999719	2	0	3	2	0	6	2	4
Aup1	986.548	0.100635	0.283162	0.355396	0.722293	0.999719	1099	1002	1057	1007	1123	753	804	1084
Aurka	82.1272	-0.639052	0.400627	-1.59513	0.110683	0.999719	58	68	84	53	63	88	129	110
Aurkaip1	1391.5	0.264747	0.315072	0.840275	0.400754	0.999719	1947	1781	1139	1303	1794	1194	906	1206
Aurkb	9.86682	-0.950021	0.958845	-0.9908	0.321784	0.999719	17	4	8	0	17	27	8	5
Auts2	5.29368	-0.489387	1.21622	-0.40238	0.687401	0.999719	4	8	4	2	4	24	2	0
AV039307	0.870886	-3.28262	3.35617	-0.97809	0.328032	0.999719	0	0	0	0	4	4	0	0
Aven	288.667	0.094308	0.280653	0.33603	0.736848	0.999719	332	256	354	283	192	347	256	332
Avil	3.4953	0.145015	1.44144	0.100604	0.919865	0.999719	4	5	4	2	10	0	3	0
Avl9	409.775	-0.391489	0.406492	-0.96309	0.335501	0.999719	369	349	442	298	189	1091	353	392
Avpi1	633.572	0.352951	0.288159	1.22485	0.220631	0.999719	893	563	617	824	745	560	486	455
Avpr1a	1171.05	0.379098	0.326032	1.16276	0.244926	0.999719	1853	1569	821	1129	863	1237	820	1203
Avpr2	2.6422	0.817646	2.03728	0.401343	0.688168	0.999719	0	0	8	6	7	1	0	0
AW011738	313.367	1.43373	0.693199	2.06827	0.038614	0.999719	761	909	91	82	322	203	75	108
AW112010	2633.7	0.124678	0.361359	0.345025	0.730075	0.999719	4731	1910	2219	2496	3489	1872	2345	2263
AW146154	173.302	-0.225959	0.392649	-0.57547	0.564971	0.999719	241	114	104	192	267	160	133	189
AW209491	395.845	-0.00496541	0.334095	-0.01486	0.988142	0.999719	401	246	564	423	240	509	411	439
AW495222	4.78835	0.830722	1.31578	0.631355	0.527809	0.999719	16	0	4	6	5	7	3	0
AW549877	773.834	-0.336879	0.301753	-1.1164	0.264249	0.999719	619	441	963	793	780	1489	605	771
AW551984	0.664627	2.87738	3.43937	0.836603	0.402816	0.999719	0	0	6	0	0	0	0	0
AW554918	51.2639	-0.220374	0.524777	-0.41994	0.67453	0.999719	69	59	42	25	96	88	30	22
AW822252	0.344205	0.658279	3.53008	0.186477	0.852071	0.999719	0	0	2	0	1	0	0	0
Awat2	15.8518	0.464529	0.810968	0.572808	0.566775	0.999719	13	14	20	27	2	16	29	5
Axin1	416.995	-0.0739234	0.390432	-0.18934	0.849829	0.999719	349	291	658	387	187	764	372	464
Axin2	194.65	-0.0330873	0.510948	-0.06476	0.948368	0.999719	254	283	95	143	380	236	64	145
Axl	392.634	-0.347423	0.368772	-0.94211	0.346137	0.999719	558	219	448	227	452	825	355	248
AY074887	3.3497	-0.511356	1.30734	-0.39114	0.695691	0.999719	3	4	1	3	2	5	0	9
AY358078	0.519252	-1.36899	3.48216	-0.39314	0.694213	0.999719	0	1	0	0	0	1	2	0
Azgp1	47554.1	0.202113	0.272451	0.74183	0.458191	0.999719	54807	51591	45627	54379	44940	38684	39998	51394
Azi2	1466.61	0.279005	0.253361	1.10122	0.270803	0.999719	1921	1905	1541	1203	1216	2040	989	1270
Azin1	2012.67	-0.0964922	0.293727	-0.32851	0.742526	0.999719	1743	1431	2305	2454	1459	2751	2246	1972
Azin2	21.7133	-0.324855	0.639687	-0.50783	0.611569	0.999719	42	12	15	12	35	46	10	14
B130024G19Rik	14.214	0.431097	0.696514	0.618935	0.535959	0.999719	27	14	11	15	22	14	11	3
B130034C11Rik	9.97557	0.550949	1.2065	0.456653	0.647921	0.999719	5	0	12	30	1	5	20	4
B230110C06Rik	0.13287	0.705899	3.53381	0.199756	0.841672	0.999719	0	1	0	0	0	0	0	0
B230206H07Rik	6.55572	0.904194	1.25876	0.71832	0.47256	0.999719	3	18	13	1	2	18	2	0
B230206L02Rik	9.83908	1.88331	1.00467	1.87456	0.060853	0.999719	12	15	35	4	2	13	4	0
B230208H11Rik	19.8796	0.58308	0.657885	0.886294	0.375459	0.999719	20	20	48	12	19	6	19	17
B230216N24Rik	2.04108	-1.11283	1.9567	-0.56873	0.569542	0.999719	0	1	1	3	0	0	2	8
B230217O12Rik	21.5249	0.0158023	0.546936	0.028892	0.97695	0.999719	14	29	23	21	13	24	28	20
B230219D22Rik	1146.99	-0.221052	0.357181	-0.61888	0.535995	0.999719	817	898	1597	1048	615	2173	1022	1350
B230220B15Rik	0.93531	-0.0569818	2.59663	-0.02194	0.982492	0.999719	4	0	0	0	2	1	0	1
B230303A05Rik	0.31278	-1.82616	3.50162	-0.52152	0.602006	0.999719	0	0	0	0	1	2	0	0
B230307C23Rik	42.0139	-0.123084	0.558716	-0.2203	0.82564	0.999719	44	61	41	18	68	19	43	40
B230311B06Rik	0.552473	-2.60398	3.45292	-0.75414	0.450767	0.999719	0	0	0	0	0	0	0	4
B230319C09Rik	4.25532	-0.300041	1.19052	-0.25203	0.801021	0.999719	10	0	2	4	4	6	7	2
B230354K17Rik	103.351	-0.294566	0.391586	-0.75224	0.451908	0.999719	130	66	125	67	67	219	109	87
B2m	57266.5	0.132924	0.35457	0.374889	0.707743	0.999719	74271	78650	45922	44364	84040	41749	43688	48323
B3galnt1	16.2355	-0.125279	0.668431	-0.18742	0.85133	0.999719	6	16	28	14	16	30	6	20
B3galnt2	361.798	-0.267161	0.279992	-0.95417	0.339995	0.999719	321	217	421	389	394	434	356	407
B3galt1	776.443	-0.564314	0.476242	-1.18493	0.236045	0.999719	427	494	625	970	438	2472	725	498
B3galt2	6.74307	1.67439	1.57538	1.06285	0.287849	0.999719	0	6	39	0	4	0	4	4
B3galt4	9.21644	-0.605101	1.0635	-0.56897	0.569375	0.999719	10	8	6	6	29	18	0	2
B3galt5	0.599224	-1.65659	3.32178	-0.4987	0.617988	0.999719	0	1	0	0	0	2	0	2
B3galt6	87.4666	0.589595	0.484608	1.21664	0.22374	0.999719	146	148	44	85	36	122	67	66
B3galt9	0.725004	1.24014	3.44787	0.359683	0.719084	0.999719	0	0	0	4	0	2	0	0
B3gat1	0.190118	-1.31885	3.52802	-0.37382	0.708538	0.999719	0	0	0	0	0	2	0	0
B3gat2	4.88452	-0.724462	1.13737	-0.63696	0.52415	0.999719	2	8	5	0	12	6	4	3
B3gat3	823.419	0.0414858	0.328629	0.126239	0.899543	0.999719	1141	1074	672	525	1116	968	577	672
B3glct	61.1204	0.0475127	0.376367	0.12624	0.899542	0.999719	46	55	103	53	54	86	46	62
B3gnt2	27.9717	0.0474903	0.570421	0.083255	0.933649	0.999719	48	23	19	27	12	63	24	20
B3gnt3	49.5081	0.0508946	0.424126	0.119999	0.904484	0.999719	71	41	62	36	59	91	31	28
B3gnt5	4.14346	1.35467	1.79567	0.754407	0.450605	0.999719	10	4	12	0	0	12	0	0
B3gnt6	2.00391	-0.0296501	2.11551	-0.01402	0.988818	0.999719	4	0	0	4	6	0	0	2
B3gnt7	1.34906	1.05086	2.68446	0.391459	0.695458	0.999719	8	0	0	0	2	2	0	0
B3gnt8	34.0689	0.525542	0.586016	0.896805	0.369823	0.999719	43	66	41	14	45	21	14	32
B3gnt9	12.3705	0.183136	1.01385	0.180634	0.856655	0.999719	21	0	21	14	4	35	3	11
B3gntl1	51.2387	-0.0892123	0.435787	-0.20472	0.837794	0.999719	78	50	31	44	69	80	29	44
B430010I23Rik	1.42866	-0.846558	2.07892	-0.40721	0.683854	0.999719	0	2	1	1	0	2	5	0
B430306N03Rik	70.044	-0.267345	0.678337	-0.39412	0.693494	0.999719	163	41	47	19	117	175	27	24
B430319F04Rik	0.228404	1.40512	3.52884	0.398182	0.690496	0.999719	2	0	0	0	0	0	0	0
B430319G15Rik	1.20474	-0.367569	2.37676	-0.15465	0.877096	0.999719	0	2	0	2	0	4	2	0
B4galnt1	788.357	-0.339212	0.333016	-1.01861	0.30839	0.999719	722	597	772	754	468	1748	764	763
B4galnt2	2.74836	-4.1516	1.97746	-2.09946	0.035777	0.999719	1	0	0	0	16	4	2	0
B4galnt3	16.086	-1.83512	0.78108	-2.34946	0.018801	0.999719	15	3	2	9	24	62	16	10
B4galnt4	6.09843	-0.758727	1.41025	-0.53801	0.590572	0.999719	14	3	0	2	24	5	0	3
B4galt1	1620.92	0.100249	0.326187	0.307336	0.758587	0.999719	1405	894	2633	2002	1400	2353	1342	1386
B4galt2	7.49876	-1.9916	1.09924	-1.8118	0.070016	0.999719	4	7	0	1	22	14	2	12
B4galt3	93.7399	-0.522186	0.452874	-1.15305	0.24889	0.999719	47	54	109	104	60	228	102	82
B4galt4	38.5672	0.235964	0.607583	0.388366	0.697745	0.999719	69	43	51	12	74	30	17	24
B4galt5	1011.61	-0.563079	0.498246	-1.13012	0.258424	0.999719	575	331	1642	873	442	1336	1469	1507
B4galt6	61.4799	-0.103068	0.423909	-0.24314	0.807899	0.999719	85	68	49	41	99	75	53	35
B4galt7	278.314	0.0655096	0.246602	0.265649	0.79051	0.999719	273	293	316	278	310	290	219	279
B4gat1	1.34464	0.261745	1.84268	0.142046	0.887044	0.999719	0	1	3	2	0	2	1	2
B630019K06Rik	28.7652	0.988623	0.503615	1.96305	0.04964	0.999719	36	50	40	30	12	42	13	16
B930025P03Rik	29.3469	-0.0225331	0.552489	-0.04078	0.967468	0.999719	25	30	54	13	20	56	32	17
B9d1	4.32517	1.03133	1.07698	0.957617	0.338256	0.999719	5	12	2	4	3	5	1	3
B9d2	133.952	0.273182	0.458976	0.5952	0.55171	0.999719	236	178	113	76	220	96	88	85
Baalc	0.190118	-1.31885	3.52802	-0.37382	0.708538	0.999719	0	0	0	0	0	2	0	0
Baat	7599.22	-0.195606	0.25521	-0.76645	0.443408	0.999719	7243	6475	7680	7509	6326	8593	8777	8584
Babam1	776.608	0.00722042	0.235362	0.030678	0.975526	0.999719	988	636	730	831	856	1080	650	615
Babam2	377.667	0.363685	0.367282	0.990206	0.322074	0.999719	531	564	300	327	529	348	206	269
Bace1	442.16	-0.363072	0.372018	-0.97595	0.329088	0.999719	353	281	618	354	278	1047	426	384
Bace2	67.8342	-0.327597	0.338361	-0.96819	0.332951	0.999719	62	44	92	52	84	107	58	64
Bach1	989.993	-0.37878	0.305676	-1.23916	0.215287	0.999719	871	985	910	743	834	2255	735	983
Bach2	144.34	-0.22695	0.313227	-0.72456	0.468725	0.999719	165	166	121	91	159	170	157	140
Bach2os	14.2975	-0.422382	0.71576	-0.59012	0.555112	0.999719	6	10	14	19	24	8	9	23
Bad	413.829	-0.00862623	0.248198	-0.03476	0.972275	0.999719	569	365	456	316	487	493	332	381
Bag1	662.049	-0.0331189	0.220793	-0.15	0.880764	0.999719	806	588	673	617	561	957	591	644
Bag2	55.8226	0.0284312	0.61831	0.045982	0.963325	0.999719	33	10	120	73	35	61	60	64
Bag3	780.056	-0.226852	0.277991	-0.81604	0.414476	0.999719	716	493	1040	725	650	1319	703	819
Bag4	586.726	-0.330553	0.302641	-1.09223	0.274731	0.999719	448	441	799	461	450	1084	522	670
Bag5	449.003	0.273481	0.283096	0.966034	0.334027	0.999719	432	476	596	502	302	573	296	497
Bag6	916.336	-0.20505	0.327218	-0.62665	0.530892	0.999719	1038	897	796	747	1159	1928	575	589
Bahcc1	163.351	-0.6723	0.351414	-1.91313	0.055731	0.999719	146	131	117	120	206	417	128	121
Bahd1	384.079	0.0726889	0.259075	0.280571	0.779039	0.999719	392	417	380	409	300	585	288	382
[truncated: 17,720 more rows]

## Sheet: Kidney DEG
Gene	baseMean	log2FoldChange	lfcSE	stat	pvalue	padj	WT-1	WT-2	WT-3	KO-1	KO-2	KO-3
0610005C13Rik	3061.57	0.00839552	0.282987	0.0296675	0.976332	0.999982	3343	2953	2621	3629	3314	2523
0610009B22Rik	710.83	0.238269	0.326328	0.730154	0.465296	0.999982	973	549	740	847	495	688
0610009E02Rik	32.3568	-0.101996	0.566733	-0.179972	0.857175	0.999982	49	21	22	41	27	37
0610009L18Rik	73.1397	0.154878	0.438756	0.352994	0.724093	0.999982	68	92	61	77	85	53
0610010K14Rik	24.8417	-0.0240409	0.633192	-0.0379678	0.969713	0.999982	31	13	29	24	15	42
0610012G03Rik	1959	0.112535	0.285936	0.393568	0.6939	0.999982	2070	2137	1677	2088	2205	1568
0610030E20Rik	695.251	0.149982	0.276949	0.54155	0.588129	0.999982	592	610	929	555	622	946
0610038B21Rik	36.3238	-0.377612	0.630479	-0.59893	0.54922	0.999982	48	30	14	59	33	34
0610039K10Rik	3.26919	0.318087	1.92265	0.165442	0.868596	0.999982	6	0	5	2	7	0
0610040B10Rik	41.3975	-0.0153437	0.631012	-0.0243161	0.9806	0.999982	70	16	37	46	56	27
0610040F04Rik	315.586	-0.15286	0.370812	-0.41223	0.680171	0.999982	397	253	224	344	451	239
0610040J01Rik	1333.54	0.030694	0.221199	0.138762	0.889638	0.999982	1576	1113	1251	1420	1251	1488
0610043K17Rik	37.7491	0.304931	0.700545	0.435278	0.663361	0.999982	83	24	17	43	38	23
1110002E22Rik	4.57459	-1.03233	2.1907	-0.471234	0.637474	0.999982	0	0	9	0	16	4
1110002L01Rik	14.2946	0.458075	0.827374	0.553649	0.579819	0.999982	9	15	24	12	5	22
1110004F10Rik	1040.55	0.194089	0.244817	0.792794	0.427898	0.999982	1265	1053	910	1031	1057	958
1110006O24Rik	60.1167	-0.392858	0.452238	-0.868697	0.385013	0.999982	68	53	30	61	62	96
1110017D15Rik	2.68822	-1.4351	2.05334	-0.698912	0.484607	0.999982	0	3	1	7	0	5
1110019D14Rik	126.717	0.162876	0.302567	0.538313	0.590361	0.999982	163	97	133	118	124	137
1110020A21Rik	48.2099	0.136081	0.568936	0.239186	0.810962	0.999982	69	38	41	62	55	23
1110032A03Rik	1259.12	-0.0372517	0.323899	-0.11501	0.908437	0.999982	1626	877	1154	1543	1396	1007
1110032F04Rik	117.526	-0.242396	0.679559	-0.356696	0.72132	0.999982	34	141	131	33	211	176
1110038B12Rik	151.098	0.0412927	0.296125	0.139444	0.8891	0.999982	161	120	167	163	158	146
1110038F14Rik	269.578	0.0757492	0.283332	0.267351	0.789199	0.999982	257	216	336	213	253	381
1110046J04Rik	14.5393	-0.852988	0.82405	-1.03512	0.300614	0.999982	3	9	18	20	18	21
1110051M20Rik	366.409	-0.172193	0.217742	-0.790815	0.429052	0.999982	354	308	341	366	446	417
1110059E24Rik	348.851	0.0525855	0.26841	0.195915	0.844677	0.999982	419	278	343	381	360	331
1110059G10Rik	304.896	-0.00293705	0.240994	-0.0121872	0.990276	0.999982	305	290	289	320	326	314
1110065P20Rik	276.193	0.274718	0.251264	1.09335	0.274242	0.999982	327	300	250	244	270	277
1190005I06Rik	2.80112	-1.58049	1.63073	-0.969192	0.33245	0.999982	1	2	1	3	9	1
1190007I07Rik	178.452	0.367648	0.31282	1.17527	0.239888	0.999982	255	186	145	136	158	205
1300002E11Rik	279.927	-0.0494692	0.278493	-0.177632	0.859012	0.999982	210	264	323	246	323	339
1300017J02Rik	2.24681	-1.12916	2.13727	-0.528318	0.597278	0.999982	0	2	2	0	8	2
1500004A13Rik	39.2907	0.206383	0.541815	0.38091	0.70327	0.999982	35	51	35	21	34	65
1500009L16Rik	22.2019	-0.213059	0.616733	-0.345464	0.729746	0.999982	18	18	24	12	30	36
1500011B03Rik	385.25	-0.181326	0.297384	-0.609738	0.542035	0.999982	463	304	289	324	548	432
1500015A07Rik	97.3841	-0.151636	0.477085	-0.317839	0.750607	0.999982	83	72	115	44	114	182
1500026H17Rik	57.5932	-0.126191	0.507957	-0.248428	0.803803	0.999982	41	49	70	67	32	93
1500035N22Rik	0.472037	-2.3151	3.99526	-0.579462	0.562278	0.999982	0	0	0	0	3	0
1600002D24Rik	0.278342	-1.57761	4.05315	-0.389231	0.697105	0.999982	0	0	0	0	0	2
1600010M07Rik	2.62038	1.37349	1.67885	0.818113	0.413293	0.999982	3	4	4	0	1	4
1600012H06Rik	857.735	0.194937	0.201106	0.969325	0.332383	0.999982	951	759	963	826	812	887
1600014C10Rik	1167.87	-0.131554	0.510504	-0.257695	0.796642	0.999982	1902	589	826	2014	699	990
1600014C23Rik	0.940721	3.42446	3.95549	0.865748	0.386628	0.999982	0	5	0	0	0	0
1600020E01Rik	191.707	0.285402	0.300256	0.950529	0.341843	0.999982	170	172	272	163	175	212
1600023N17Rik	9.60849	0.623429	0.936144	0.665954	0.505441	0.999982	8	10	16	2	11	12
1600029I14Rik	0.180174	-0.839208	4.08047	-0.205664	0.837053	0.999982	0	0	0	1	0	0
1600029O15Rik	0.815964	3.23083	3.89219	0.83008	0.406494	0.999982	4	0	1	0	0	0
1700001C19Rik	1.55635	-1.89724	2.27292	-0.834714	0.403879	0.999982	2	0	0	2	2	4
1700001D01Rik	2.3542	0.318623	2.04972	0.155447	0.876469	0.999982	6	0	2	0	4	3
1700001G11Rik	3.65033	-0.684199	1.93517	-0.353561	0.723668	0.999982	4	4	0	2	12	0
1700001G17Rik	16.6492	-0.324288	0.953993	-0.339927	0.733912	0.999982	26	15	2	29	16	11
1700001J03Rik	18.7599	0.643011	0.684492	0.939399	0.347526	0.999982	24	26	16	8	24	15
1700001J11Rik	115.596	-0.109356	0.469381	-0.232979	0.815778	0.999982	141	57	132	93	81	219
1700001K19Rik	6.91253	-0.905569	1.07651	-0.841206	0.400233	0.999982	5	5	4	2	13	15
1700001K23Rik	9.01776	-0.24966	0.944156	-0.264426	0.791451	0.999982	8	7	9	13	3	15
1700001L19Rik	2.56646	0.200653	1.71509	0.116993	0.906866	0.999982	4	3	1	0	4	4
1700001O22Rik	12.7178	-0.0883943	0.96174	-0.0919108	0.926769	0.999982	7	10	19	2	18	24
1700001P01Rik	1.67301	-1.27563	2.63354	-0.484378	0.628118	0.999982	3	0	0	0	4	4
1700003D09Rik	0.917032	-3.27389	3.69896	-0.885085	0.376111	0.999982	0	0	0	2	0	4
1700003E16Rik	131.527	0.051344	0.362757	0.141539	0.887445	0.999982	178	91	125	156	113	135
1700003L19Rik	0.703604	1.72149	3.98787	0.431682	0.665973	0.999982	0	3	0	0	0	1
1700003P14Rik	0.931418	0.173879	2.71389	0.0640701	0.948914	0.999982	1	0	2	0	1	2
1700007F19Rik	0.556683	-2.56587	3.98128	-0.644482	0.519263	0.999982	0	0	0	0	0	4
1700007J10Rik	4.47431	0.359722	1.85384	0.194041	0.846143	0.999982	4	2	9	0	0	14
1700007K13Rik	10.7414	-0.945758	0.91231	-1.03666	0.299893	0.999982	9	10	2	15	18	11
1700007L15Rik	36.633	0.0703008	0.6418	0.109537	0.912777	0.999982	61	22	28	57	23	29
1700008J07Rik	165.681	0.277059	0.281263	0.985052	0.324599	0.999982	211	146	174	139	181	154
1700008O03Rik	4.19027	0.973156	1.19466	0.814588	0.415308	0.999982	4	6	6	3	2	4
1700009J07Rik	21.954	0.482682	0.859374	0.561667	0.574343	0.999982	7	48	16	13	13	34
1700010I14Rik	20.3692	0.344436	0.672905	0.511865	0.608746	0.999982	20	31	14	13	27	17
1700011L22Rik	0.556683	-2.56587	3.98128	-0.644482	0.519263	0.999982	0	0	0	0	0	4
1700012C14Rik	0.360349	-1.90151	4.02418	-0.472523	0.636554	0.999982	0	0	0	2	0	0
1700012D01Rik	138.597	0.00826545	0.308624	0.0267816	0.978634	0.999982	168	118	120	143	119	177
1700012D14Rik	36.848	0.352276	0.664925	0.529799	0.596252	0.999982	38	15	70	30	19	56
1700013F07Rik	0.324628	1.90784	4.04458	0.471704	0.637138	0.999982	2	0	0	0	0	0
1700016A09Rik	0.720698	-2.91234	3.9655	-0.734418	0.462694	0.999982	0	0	0	4	0	0
1700016C15Rik	248.415	-0.0644078	0.5882	-0.1095	0.912806	0.999982	446	122	156	437	178	146
1700016H13Rik	0.188144	1.08435	4.08047	0.26574	0.790439	0.999982	0	1	0	0	0	0
1700016K05Rik	2.29268	2.6543	2.23709	1.18649	0.235427	0.999982	10	1	1	0	2	0
1700016K19Rik	0.99904	-3.39062	3.60708	-0.93999	0.347223	0.999982	0	0	0	4	0	2
1700016L21Rik	0.688269	2.98046	3.9729	0.750198	0.453136	0.999982	0	1	3	0	0	0
1700017B05Rik	469.982	0.119646	0.274365	0.436081	0.662778	0.999982	478	550	382	437	518	467
1700018A04Rik	0.139171	-0.839208	4.08047	-0.205664	0.837053	0.999982	0	0	0	0	0	1
1700019A02Rik	0.633194	0.31152	3.6154	0.0861647	0.931335	0.999982	0	1	1	0	0	2
1700019D03Rik	65.0874	-0.0382049	0.642874	-0.0594283	0.952611	0.999982	20	49	118	39	71	106
1700020G17Rik	0.157346	-0.839208	4.08047	-0.205664	0.837053	0.999982	0	0	0	0	1	0
1700020L24Rik	21.3422	-0.920365	0.750151	-1.22691	0.219858	0.999982	8	12	23	11	46	34
1700020N01Rik	8.14448	0.262576	0.881243	0.297961	0.765733	0.999982	8	7	11	6	6	12
1700021N21Rik	3.861	2.35463	2.18135	1.07944	0.280394	0.999982	6	12	0	0	4	0
1700022I11Rik	0.157346	-0.839208	4.08047	-0.205664	0.837053	0.999982	0	0	0	0	1	0
1700022N22Rik	64.6314	0.0955627	0.540432	0.176827	0.859645	0.999982	109	37	52	89	44	60
1700025G04Rik	187.685	-0.453143	0.480461	-0.943143	0.345608	0.999982	85	178	192	98	283	332
1700025N23Rik	1.45526	2.95955	2.74699	1.07738	0.281312	0.999982	4	0	4	0	0	1
1700026J14Rik	0.360349	-1.90151	4.02418	-0.472523	0.636554	0.999982	0	0	0	2	0	0
1700027A15Rik	0.139171	-0.839208	4.08047	-0.205664	0.837053	0.999982	0	0	0	0	0	1
1700027F09Rik	0.360349	-1.90151	4.02418	-0.472523	0.636554	0.999982	0	0	0	2	0	0
1700027J07Rik	1.84694	0.228872	2.24189	0.102089	0.918686	0.999982	3	0	3	4	0	1
1700028B04Rik	397.671	0.0761429	0.257875	0.295271	0.767787	0.999982	367	451	358	388	410	425
1700028E10Rik	57.5896	0.297145	0.567956	0.523183	0.600847	0.999982	97	61	27	68	37	56
1700028I16Rik	1.85561	4.40611	3.06881	1.43577	0.151068	0.999982	1	9	0	0	0	0
1700028J19Rik	261.105	-0.0429155	0.387372	-0.110786	0.911786	0.999982	191	249	305	137	322	410
1700028K03Rik	2.19397	-0.940911	3.07408	-0.306079	0.759545	0.999982	0	4	0	8	0	0
1700028P14Rik	0.99904	-3.39062	3.60708	-0.93999	0.347223	0.999982	0	0	0	4	0	2
1700029I15Rik	38.4345	-0.255433	0.487141	-0.524352	0.600034	0.999982	26	30	46	31	54	49
1700029J07Rik	139.977	-0.107363	0.320843	-0.334629	0.737905	0.999982	129	115	149	102	194	170
1700029N11Rik	2.48557	-1.94749	2.0912	-0.931279	0.351709	0.999982	2	1	0	0	9	4
1700030C10Rik	37.3801	-0.0917664	0.483963	-0.189614	0.849611	0.999982	41	26	39	46	41	33
1700030C12Rik	0.376289	2.09337	4.02821	0.519677	0.603289	0.999982	0	2	0	0	0	0
1700030J22Rik	48.06	-0.516421	0.587296	-0.87932	0.379228	0.999982	49	28	39	94	30	48
1700030K09Rik	115.565	0.090807	0.364088	0.249409	0.803044	0.999982	113	83	154	78	122	163
1700030N03Rik	0.709705	3.02158	3.97106	0.760902	0.446716	0.999982	0	2	2	0	0	0
1700031P21Rik	0.872019	3.31981	3.11409	1.06606	0.286396	0.999982	1	2	2	0	0	0
1700034H15Rik	23.9074	-0.555525	0.70792	-0.784729	0.432612	0.999982	12	28	15	13	47	32
1700036G14Rik	0.502835	-0.768789	4.03869	-0.190356	0.84903	0.999982	0	1	0	0	2	0
1700037C18Rik	246.665	-0.198759	0.330167	-0.601994	0.547178	0.999982	281	235	150	275	293	260
1700037H04Rik	571.766	-0.095955	0.333829	-0.287438	0.773777	0.999982	713	468	435	763	446	631
1700039E22Rik	1.70492	-0.0710721	2.66894	-0.0266294	0.978755	0.999982	0	0	5	0	2	4
1700039M10Rik	0.166708	1.08435	4.08047	0.26574	0.790439	0.999982	0	0	1	0	0	0
1700040D17Rik	3.11425	-2.38102	2.25405	-1.05633	0.290817	0.999982	0	0	3	0	6	12
1700042O10Rik	0.278342	-1.57761	4.05315	-0.389231	0.697105	0.999982	0	0	0	0	0	2
1700045H11Rik	0.44505	-0.615834	4.05315	-0.151939	0.879235	0.999982	0	0	1	0	0	2
1700047M11Rik	0.700916	3.00467	3.97181	0.756499	0.44935	0.999982	2	2	0	0	0	0
1700048M11Rik	7.67256	1.4343	1.12039	1.28018	0.200481	0.999982	16	9	8	2	1	11
1700048O20Rik	12.1793	-0.211042	0.943041	-0.223788	0.822922	0.999982	13	10	10	2	25	16
1700049E15Rik	0.166708	1.08435	4.08047	0.26574	0.790439	0.999982	0	0	1	0	0	0
1700049E17Rik2	0.314691	-1.73057	4.03869	-0.428498	0.668288	0.999982	0	0	0	0	2	0
1700054A03Rik	2.64242	0.16877	2.08141	0.0810846	0.935375	0.999982	4	4	0	0	7	1
1700055D18Rik	45.703	0.679611	0.409189	1.66087	0.0967389	0.999982	50	56	57	31	38	43
1700056E22Rik	14.6543	0.641763	0.832155	0.771206	0.440585	0.999982	8	30	12	10	16	10
1700057G04Rik	0.314691	-1.73057	4.03869	-0.428498	0.668288	0.999982	0	0	0	0	2	0
1700057H21Rik	1.76106	-3.10093	2.76152	-1.12291	0.261477	0.999982	1	0	0	8	1	0
1700060C16Rik	0.931992	1.20177	3.17941	0.377984	0.705442	0.999982	3	0	1	0	0	2
1700060C20Rik	1.47372	1.77943	2.89694	0.614246	0.539053	0.999982	7	0	0	1	1	0
1700065D16Rik	2.45639	-0.582533	2.06325	-0.282337	0.777685	0.999982	4	0	2	2	0	8
1700065L07Rik	0.968318	2.29266	3.15797	0.725992	0.467844	0.999982	1	0	4	0	0	1
1700065O20Rik	0.157346	-0.839208	4.08047	-0.205664	0.837053	0.999982	0	0	0	0	1	0
1700066B17Rik	0.752577	3.10091	3.96765	0.78155	0.434479	0.999982	0	4	0	0	0	0
1700066B19Rik	2.66444	-2.8171	2.37154	-1.18787	0.234883	0.999982	2	0	0	6	8	0
1700066J03Rik	0.611208	-2.69037	3.97518	-0.676791	0.498539	0.999982	0	0	0	0	3	1
1700066M21Rik	292.134	-0.142816	0.251219	-0.56849	0.569702	0.999982	329	220	264	270	369	335
1700066O22Rik	1.93322	1.27622	2.57964	0.494729	0.620791	0.999982	0	2	6	0	0	4
1700067G17Rik	1.06677	0.62352	3.6614	0.170296	0.864778	0.999982	4	0	0	0	0	3
1700067K01Rik	70.1537	0.277482	0.437958	0.633581	0.526354	0.999982	87	63	75	33	91	82
1700071M16Rik	1.50246	-0.397418	2.80042	-0.141914	0.887148	0.999982	4	0	0	0	1	5
1700084J12Rik	2.86312	-1.61474	1.97785	-0.816411	0.414265	0.999982	0	2	2	5	0	9
1700086L19Rik	0.944073	-3.31456	3.9513	-0.838854	0.401551	0.999982	0	0	0	0	6	0
1700086O06Rik	52.717	0.472955	0.474145	0.99749	0.318527	0.999982	56	50	73	40	28	75
1700086P04Rik	13.8891	-0.465982	0.896358	-0.519862	0.60316	0.999982	3	16	14	24	14	11
1700088E04Rik	19.687	0.58517	0.594877	0.983683	0.325272	0.999982	21	27	20	15	16	19
1700092M07Rik	5.32532	-0.229182	1.40911	-0.162643	0.870799	0.999982	0	6	8	4	3	12
1700093K21Rik	1.77311	-1.34702	2.24992	-0.598696	0.549376	0.999982	1	0	2	4	0	4
1700094D03Rik	46.0222	-0.000790621	0.497495	-0.0015892	0.998732	0.999982	38	56	38	31	69	47
1700095J03Rik	0.333417	1.94121	4.04148	0.480321	0.630999	0.999982	0	0	2	0	0	0
1700096K18Rik	118.506	0.109491	0.314279	0.348389	0.727548	0.999982	124	96	140	85	133	149
1700099I09Rik	0.314691	-1.73057	4.03869	-0.428498	0.668288	0.999982	0	0	0	0	2	0
1700101I11Rik	52.7877	0.701892	0.653422	1.07418	0.282742	0.999982	134	27	35	34	58	35
1700102H20Rik	4.36105	-0.998572	1.68111	-0.593996	0.552515	0.999982	1	6	1	10	7	0
1700102P08Rik	15.0163	-0.643268	0.679268	-0.947001	0.343638	0.999982	11	12	11	12	24	23
1700108F19Rik	2.16355	0.313921	1.85328	0.169387	0.865492	0.999982	3	2	2	1	5	0
1700109H08Rik	6.35419	1.70923	1.18778	1.43901	0.150148	0.999982	8	4	17	1	2	7
1700109K24Rik	1.61349	-1.15878	3.2753	-0.353792	0.723494	0.999982	0	0	3	0	0	8
1700110C19Rik	0.556683	-2.56587	3.98128	-0.644482	0.519263	0.999982	0	0	0	0	0	4
1700112J16Rik	11.1858	-1.29465	0.999878	-1.29481	0.195385	0.999982	10	6	3	4	14	36
1700113A16Rik	47.9703	-0.0814884	0.456906	-0.178348	0.858449	0.999982	57	39	40	63	46	44
1700113B09Rik	6.99864	-0.851436	1.56054	-0.545604	0.585338	0.999982	10	1	4	22	0	4
1700113H08Rik	0.139171	-0.839208	4.08047	-0.205664	0.837053	0.999982	0	0	0	0	0	1
1700119H24Rik	35.8141	0.682104	0.773468	0.881877	0.377843	0.999982	28	37	63	56	13	12
1700120C14Rik	20.9905	0.52876	0.869084	0.608411	0.542915	0.999982	16	31	24	2	30	25
1700120G07Rik	0.324628	1.90784	4.04458	0.471704	0.637138	0.999982	2	0	0	0	0	0
1700122H20Rik	0.651943	1.59477	3.55132	0.449062	0.653387	0.999982	2	1	0	0	0	1
1700123L14Rik	0.314691	-1.73057	4.03869	-0.428498	0.668288	0.999982	0	0	0	0	2	0
1700123O20Rik	934.682	0.0353123	0.255708	0.138096	0.890165	0.999982	1032	881	838	1082	910	888
1700123O21Rik	0.157346	-0.839208	4.08047	-0.205664	0.837053	0.999982	0	0	0	0	1	0
1700124L16Rik	1.09529	-0.0796582	3.05524	-0.0260727	0.979199	0.999982	1	2	0	0	0	4
1700125G22Rik	12.0716	0.38594	1.2783	0.301917	0.762715	0.999982	1	9	30	1	9	26
1700125H03Rik	0.278342	-1.57761	4.05315	-0.389231	0.697105	0.999982	0	0	0	0	0	2
1700128F08Rik	8.11473	-0.226566	0.935734	-0.242127	0.808682	0.999982	9	5	8	10	4	14
1810006J02Rik	2.64142	1.23789	1.97172	0.627821	0.530121	0.999982	5	2	4	0	5	0
1810009A15Rik	6.62077	-0.437609	1.26662	-0.345494	0.729723	0.999982	9	1	7	1	8	17
1810010H24Rik	40.2749	-0.604769	0.589895	-1.02522	0.305262	0.999982	24	45	22	24	70	64
1810012K16Rik	6.20392	0.16301	1.68067	0.0969911	0.922733	0.999982	14	0	6	7	0	12
1810013D15Rik	5.15644	0.307931	1.22588	0.251192	0.801666	0.999982	3	10	3	4	2	9
1810013L24Rik	1209.08	-0.175536	0.204914	-0.856632	0.391648	0.999982	1216	993	1101	1353	1184	1518
1810014B01Rik	269.546	0.290458	0.312816	0.928526	0.353135	0.999982	215	296	346	252	277	232
1810019N24Rik	5.40069	-1.39075	1.66153	-0.837028	0.402577	0.999982	0	8	0	10	8	6
1810020O05Rik	6.90103	0.528123	1.03233	0.511585	0.608941	0.999982	8	5	11	3	11	4
1810021B22Rik	68.8868	0.303282	0.412652	0.734957	0.462366	0.999982	101	46	78	46	69	84
1810024B03Rik	74.087	-0.0878595	0.355119	-0.247408	0.804592	0.999982	85	50	76	76	78	88
1810030O07Rik	633.501	-0.0976512	0.210751	-0.463348	0.643115	0.999982	577	583	616	610	760	704
1810034E14Rik	323.468	-0.0204645	0.31697	-0.0645629	0.948522	0.999982	349	295	290	423	294	291
1810037I17Rik	294.801	0.0170121	0.25647	0.0663316	0.947114	0.999982	371	242	255	264	300	372
1810041H14Rik	14.6764	0.79946	0.772881	1.03439	0.300954	0.999982	21	18	15	17	5	11
1810044D09Rik	137.923	0.0517581	0.522938	0.0989755	0.921158	0.999982	218	104	91	203	133	74
1810046K07Rik	1.50515	4.10502	3.9313	1.04419	0.296399	0.999982	0	8	0	0	0	0
1810055G02Rik	228.347	-0.00688727	0.247302	-0.0278497	0.977782	0.999982	211	227	222	200	237	295
1810058I24Rik	2132.54	0.0572222	0.280386	0.204084	0.838288	0.999982	2466	2001	1863	2345	2446	1709
1810062G17Rik	8.38517	0.888519	1.31392	0.676235	0.498891	0.999982	20	2	11	0	8	12
1810062O18Rik	15.6663	-0.600564	0.841088	-0.714033	0.475207	0.999982	15	13	8	31	6	21
1810063I02Rik	0.81157	3.22333	3.96273	0.813413	0.415981	0.999982	5	0	0	0	0	0
1810064F22Rik	10.008	0.203827	0.935559	0.217866	0.827533	0.999982	16	4	12	10	4	16
1810073O08Rik	6.65472	-2.23577	1.30594	-1.712	0.0868961	0.999982	4	0	3	10	20	4
2010001A14Rik	185.305	0.105937	0.389577	0.271928	0.785677	0.999982	235	107	226	222	181	150
2010003K11Rik	76.2466	0.0254888	0.705105	0.036149	0.971164	0.999982	137	23	71	132	31	66
2010009K17Rik	0.974196	-3.36753	3.9497	-0.852604	0.393879	0.999982	0	0	0	0	0	7
2010010A06Rik	76.6695	-0.162373	0.483337	-0.335942	0.736914	0.999982	75	51	86	123	63	61
2010016I18Rik	3.79231	2.48203	1.73798	1.42811	0.153261	0.999982	4	4	11	0	0	4
2010109A12Rik	4.71936	1.98813	1.33013	1.49469	0.134996	0.999982	2	5	15	2	2	2
2010308F09Rik	7.0817	0.39495	1.00154	0.394345	0.693327	0.999982	14	4	6	4	6	10
2010310C07Rik	0.752577	3.10091	3.96765	0.78155	0.434479	0.999982	0	4	0	0	0	0
2010315B03Rik	483.326	-0.0212917	0.269715	-0.0789417	0.937079	0.999982	610	393	401	536	451	546
2200002D01Rik	130.91	0.0960688	0.444727	0.216017	0.828974	0.999982	184	135	74	134	164	96
2200002J24Rik	1.11073	-3.54745	2.8243	-1.25604	0.2091	0.999982	0	0	0	2	3	2
2210016F16Rik	1246.74	0.057229	0.256432	0.223174	0.8234	0.999982	1439	1174	1087	1251	1480	1098
2210016L21Rik	1285.3	-0.0551925	0.285212	-0.193514	0.846556	0.999982	1437	1163	1069	1518	1466	1084
2210039B01Rik	14.3467	-0.323453	0.675629	-0.478743	0.632121	0.999982	14	12	11	17	18	15
2210404E10Rik	1.62353	0.148484	2.3682	0.0626992	0.950006	0.999982	0	1	4	0	4	1
2210406O10Rik	28.2942	-0.859855	0.741678	-1.15934	0.246319	0.999982	31	16	12	22	74	19
2210408F21Rik	42.54	-0.657311	0.425521	-1.54472	0.122414	0.999982	35	30	31	52	60	52
2210408I21Rik	101.673	0.032182	0.459563	0.0700274	0.944172	0.999982	131	49	125	129	98	84
2210409E12Rik	2.9072	0.583167	2.02672	0.287739	0.773546	0.999982	0	4	6	1	0	7
2210416O15Rik	654.926	0.0313016	0.337237	0.0928178	0.926048	0.999982	619	680	616	353	925	824
2210418O10Rik	168.357	-0.0126248	0.287291	-0.0439442	0.964949	0.999982	169	123	199	169	185	180
2300002M23Rik	2.37657	-2.46718	2.01435	-1.2248	0.22065	0.999982	0	2	0	2	6	5
2300009A05Rik	104	0.129911	0.363058	0.357824	0.720475	0.999982	106	88	123	126	86	97
2310001H17Rik	170.584	0.171497	0.333752	0.513846	0.60736	0.999982	219	105	210	140	188	183
2310001K24Rik	2.80798	-0.180144	1.71177	-0.105238	0.916187	0.999982	4	0	4	2	1	7
2310002F09Rik	0.333417	1.94121	4.04148	0.480321	0.630999	0.999982	0	0	2	0	0	0
2310005A03Rik	1.36995	-0.127528	3.43548	-0.037121	0.970389	0.999982	4	0	0	4	0	0
2310005E17Rik	0.417513	-2.15497	4.00551	-0.538001	0.590577	0.999982	0	0	0	0	0	3
2310008N11Rik	5.0558	0.0997422	1.17911	0.0845912	0.932586	0.999982	5	7	3	4	2	10
2310009B15Rik	99.4246	0.0811086	0.359176	0.225819	0.821343	0.999982	100	110	85	97	120	86
2310010J17Rik	84.0239	-0.419057	0.334768	-1.25178	0.210649	0.999982	71	66	72	88	119	97
2310011J03Rik	842.97	-0.145367	0.241016	-0.603143	0.546414	0.999982	922	771	633	885	976	932
2310015D24Rik	0.611758	0.241028	4.0139	0.0600483	0.952117	0.999982	0	0	2	0	0	2
2310020H05Rik	2.78655	-0.344344	2.08474	-0.165174	0.868807	0.999982	0	3	4	0	9	1
2310022A10Rik	206.36	-0.00610967	0.248849	-0.0245517	0.980413	0.999982	203	193	202	204	230	219
2310022B05Rik	1331.5	0.0942669	0.178107	0.529271	0.596617	0.999982	1408	1157	1447	1218	1378	1493
2310030A07Rik	0.649256	2.90256	3.97654	0.729923	0.465437	0.999982	4	0	0	0	0	0
2310030G06Rik	1086.72	0.099074	0.369212	0.268339	0.788438	0.999982	1620	756	940	1399	995	835
2310033P09Rik	183.71	-0.179015	0.28109	-0.636862	0.524215	0.999982	167	184	147	161	222	241
2310039H08Rik	1351.08	0.0408047	0.358287	0.113888	0.909326	0.999982	1924	1117	975	1771	1197	1140
2310040G24Rik	21.7878	-0.025743	0.760774	-0.0338379	0.973006	0.999982	10	17	36	9	24	40
2310043L19Rik	9.48806	0.630891	0.908389	0.694516	0.487359	0.999982	12	7	15	8	3	13
2310043M15Rik	5.18878	2.13274	1.40819	1.51452	0.129893	0.999982	18	6	1	2	3	1
2310057M21Rik	99.1751	0.450882	0.41951	1.07478	0.282472	0.999982	90	95	149	47	114	111
2310061I04Rik	1362.63	0.0982304	0.230225	0.426671	0.669619	0.999982	1605	1281	1217	1419	1382	1330
2310068J16Rik	19.257	0.793362	0.749881	1.05798	0.290063	0.999982	28	8	37	8	17	21
2310069B03Rik	1.67005	-4.14215	3.80353	-1.08903	0.276142	0.999982	0	0	0	0	0	12
2310069G16Rik	12.2182	0.101165	0.927788	0.109039	0.913172	0.999982	12	11	14	2	12	26
2410002F23Rik	515.323	0.0081645	0.238378	0.0342503	0.972678	0.999982	612	454	442	417	551	683
2410003L11Rik	14.3574	-0.466903	0.763016	-0.611917	0.540593	0.999982	9	12	14	7	20	28
2410004B18Rik	394.156	-0.126092	0.2831	-0.445397	0.656033	0.999982	307	401	379	435	466	388
2410004I01Rik	0.914891	3.38561	3.76096	0.900198	0.368015	0.999982	1	4	0	0	0	0
2410004P03Rik	1.20983	3.79386	3.37906	1.12276	0.261541	0.999982	0	2	5	0	0	0
2410006H16Rik	172.655	0.240286	0.359569	0.66826	0.503967	0.999982	271	154	123	163	153	185
2410017I17Rik	0.324628	1.90784	4.04458	0.471704	0.637138	0.999982	2	0	0	0	0	0
2410018L13Rik	0.333417	1.94121	4.04148	0.480321	0.630999	0.999982	0	0	2	0	0	0
2410021H03Rik	0.666833	2.93831	3.97484	0.739228	0.459769	0.999982	0	0	4	0	0	0
2410022M11Rik	157.995	0.216863	0.359292	0.603584	0.54612	0.999982	240	146	111	131	141	196
2410124H12Rik	1.35116	-0.493945	3.44996	-0.143174	0.886153	0.999982	0	3	0	0	5	0
2500002B13Rik	152.188	0.269211	0.363526	0.740557	0.458962	0.999982	202	122	164	181	109	139
2500004C02Rik	119.29	-0.253686	0.403517	-0.628688	0.529554	0.999982	120	124	70	82	165	173
2510002D24Rik	408.437	0.0692301	0.315327	0.21955	0.826221	0.999982	543	351	329	480	394	366
2510009E07Rik	889.814	0.0647821	0.211754	0.305932	0.759657	0.999982	998	744	917	886	792	1083
2510039O18Rik	1499.7	-0.115892	0.171565	-0.6755	0.499358	0.999982	1445	1280	1466	1443	1616	1909
2610002M06Rik	489.706	0.171199	0.231347	0.740009	0.459294	0.999982	636	414	469	436	498	528
2610005L07Rik	76.0799	0.176613	0.517609	0.341209	0.732946	0.999982	49	68	118	39	67	130
2610008E11Rik	381.73	-0.0821566	0.261718	-0.313913	0.753587	0.999982	327	335	416	316	507	428
2610016A17Rik	17.1027	0.83113	0.694829	1.19617	0.231632	0.999982	18	26	19	6	17	17
2610027K06Rik	42.0544	0.0230496	0.425341	0.054191	0.956783	0.999982	41	42	40	35	41	58
2610028E06Rik	0.360349	-1.90151	4.02418	-0.472523	0.636554	0.999982	0	0	0	2	0	0
2610028H24Rik	2.17089	-0.0754576	1.58724	-0.0475401	0.962083	0.999982	1	3	2	2	3	2
2610035D17Rik	274.921	-0.0758313	0.339099	-0.223626	0.823048	0.999982	385	224	175	279	312	300
2610042L04Rik	0.354853	2.01877	4.03455	0.50037	0.616814	0.999982	0	1	1	0	0	0
2610044O15Rik8	195.05	0.138886	0.285315	0.486779	0.626415	0.999982	215	181	200	131	206	264
2610203C22Rik	13.0248	0.115095	1.07698	0.106868	0.914893	0.999982	7	15	17	9	1	32
2610206C17Rik	3.54303	-3.25222	2.21939	-1.46537	0.142821	0.999982	0	0	2	7	0	14
2610306M01Rik	242.529	-0.174974	0.274106	-0.638344	0.52325	0.999982	205	223	232	248	315	247
2610318N02Rik	1.62175	-4.0995	3.03968	-1.34866	0.177446	0.999982	0	0	0	0	5	6
2610507B11Rik	5872.21	-0.0313357	0.218014	-0.143732	0.885712	0.999982	6666	5197	5065	6402	5502	6818
2610528A11Rik	5.16536	-0.23845	1.72513	-0.138221	0.890066	0.999982	10	4	0	0	8	11
2610528J11Rik	1589.96	0.0512675	0.30511	0.168029	0.86656	0.999982	2058	1228	1463	2002	1354	1489
2700038G22Rik	18.6407	0.28286	0.664422	0.425724	0.670309	0.999982	14	23	22	10	17	28
2700046A07Rik	2.22267	-0.288523	2.52535	-0.114251	0.909039	0.999982	0	0	6	0	6	2
2700046G09Rik	149.864	-0.171719	0.321747	-0.533707	0.593544	0.999982	148	135	126	177	181	137
2700049A03Rik	85.4315	0.0163201	0.384621	0.0424315	0.966155	0.999982	121	60	72	83	76	112
2700054A10Rik	16.0124	-0.0507315	0.715992	-0.0708548	0.943513	0.999982	21	12	13	24	13	13
2700062C07Rik	159.004	0.0532729	0.292924	0.181866	0.855688	0.999982	181	158	131	166	153	173
2700097O09Rik	85.3011	0.3648	0.534173	0.682925	0.494654	0.999982	72	79	129	27	120	97
2700099C18Rik	3.33462	-0.0160246	1.74771	-0.00916894	0.992684	0.999982	0	8	1	1	5	5
2810001G20Rik	139.784	0.0591838	0.354823	0.166798	0.867529	0.999982	109	125	181	96	147	201
2810004N23Rik	544.679	-0.0390664	0.240423	-0.16249	0.87092	0.999982	605	395	576	578	581	579
2810013P06Rik	603.075	-0.233385	0.20912	-1.11603	0.264407	0.999982	540	530	539	585	766	718
2810021J22Rik	146.93	-0.205932	0.351332	-0.586147	0.557777	0.999982	156	79	168	151	140	212
2810025M15Rik	324.254	0.0560144	0.241509	0.231935	0.816589	0.999982	326	335	296	295	370	342
2810029C07Rik	234.099	0.301106	0.255103	1.18033	0.237869	0.999982	267	223	263	230	210	219
2810032G03Rik	51.8243	0.232228	1.97005	0.117879	0.906163	0.999982	4	86	67	0	124	31
2810047C21Rik1	3.37765	-0.274275	1.29231	-0.212236	0.831923	0.999982	3	2	4	3	3	6
2810049E08Rik	2.26108	0.471476	3.0451	0.154831	0.876954	0.999982	0	7	0	0	6	0
2810403D21Rik	32.3009	-0.529207	0.473664	-1.11726	0.263882	0.999982	28	24	25	36	34	52
2810408A11Rik	38.3104	-0.132314	0.622754	-0.212466	0.831743	0.999982	58	22	28	63	29	30
2810408I11Rik	12.8697	0.207583	0.982843	0.211207	0.832726	0.999982	9	11	20	25	6	4
2810414N06Rik	115.597	0.186686	0.408204	0.457335	0.64743	0.999982	178	89	95	133	82	124
2810442N19Rik	0.376289	2.09337	4.02821	0.519677	0.603289	0.999982	0	2	0	0	0	0
2810454H06Rik	15.1831	-0.116307	0.913902	-0.127265	0.898731	0.999982	26	2	16	19	10	21
2810459M11Rik	24.866	-0.107755	1.22346	-0.0880741	0.929818	0.999982	58	1	14	59	4	12
2900005J15Rik	57.2036	0.184501	0.496318	0.371739	0.710087	0.999982	82	37	61	28	77	69
2900009J06Rik	0.801059	-0.510332	3.37659	-0.151138	0.879867	0.999982	1	0	1	0	3	0
2900026A02Rik	926.604	0.045059	0.227084	0.198424	0.842713	0.999982	884	790	1070	947	814	1131
2900052N01Rik	1.44356	1.83307	3.39062	0.540629	0.588763	0.999982	0	6	0	0	2	0
2900076A07Rik	36.3447	0.41739	0.553458	0.75415	0.450759	0.999982	45	30	47	33	16	51
2900093K20Rik	62.161	-0.232843	0.404086	-0.576221	0.564466	0.999982	48	43	76	66	77	69
3010001F23Rik	2.28633	1.49004	2.55396	0.583422	0.559609	0.999982	0	9	0	0	2	2
3010003L21Rik	16.4201	-0.796634	0.873708	-0.911785	0.361882	0.999982	23	3	10	32	13	19
3110006O06Rik	1.25876	-3.72944	3.94022	-0.946506	0.34389	0.999982	0	0	0	0	8	0
3110009E18Rik	12.8824	-0.735527	0.751353	-0.978937	0.327611	0.999982	10	10	8	12	25	14
3110040M04Rik	4.38062	1.04979	2.21241	0.474498	0.635145	0.999982	14	0	4	8	0	0
3110040N11Rik	185.228	-0.0044012	0.284161	-0.0154884	0.987643	0.999982	208	153	179	208	190	183
3110045C21Rik	340.487	0.0700993	0.396448	0.176819	0.859651	0.999982	499	261	265	459	299	262
3110053B16Rik	129.608	0.639762	0.290576	2.2017	0.0276863	0.999982	180	126	156	98	94	131
3110056K07Rik	190.232	0.0998156	0.428649	0.232861	0.815869	0.999982	109	229	226	122	272	194
3110070M22Rik	20.2888	-0.566286	0.692344	-0.817927	0.413399	0.999982	11	19	17	15	42	20
3110082I17Rik	86.6048	0.0614601	0.378735	0.162277	0.871087	0.999982	102	94	60	83	76	111
3110083C13Rik	33.3641	0.480621	0.616473	0.779631	0.435608	0.999982	57	30	27	31	40	15
3110099E03Rik	67.0378	0.015872	0.618604	0.0256578	0.97953	0.999982	38	50	109	24	70	129
3300002I08Rik	7.32134	-2.39581	1.19241	-2.00922	0.0445142	0.999982	4	0	3	18	8	12
3300005D01Rik	20.4545	1.5474	1.24259	1.2453	0.213022	0.999982	75	10	7	19	0	13
3632454L22Rik	0.324628	1.90784	4.04458	0.471704	0.637138	0.999982	2	0	0	0	0	0
3830403N18Rik	1.61052	2.01315	2.45992	0.818381	0.41314	0.999982	1	6	0	1	0	1
3830406C13Rik	743.074	0.0790348	0.257309	0.30716	0.758722	0.999982	830	622	779	744	881	638
3830408C21Rik	21.9366	0.154051	0.697117	0.220983	0.825106	0.999982	8	28	30	20	20	26
3830432H09Rik	7.308	1.35629	1.01765	1.33276	0.18261	0.999982	10	14	6	5	2	6
3930402G23Rik	2.13945	-4.4976	2.27787	-1.97448	0.0483274	0.999982	0	0	0	2	6	6
4631405J19Rik	27.2552	0.297019	0.809819	0.366772	0.713789	0.999982	16	29	42	4	42	35
4632404H12Rik	236.333	0.0414619	0.329094	0.125988	0.899741	0.999982	203	241	250	148	249	363
4632427E13Rik	22.6329	0.025547	0.750987	0.0340179	0.972863	0.999982	19	8	41	12	23	39
4632428C04Rik	47.1535	-0.406342	0.48245	-0.842246	0.39965	0.999982	29	42	46	65	38	66
4732414G09Rik	1.03647	0.244334	3.71461	0.0657764	0.947556	0.999982	0	3	0	0	3	0
4732419C18Rik	0.376289	2.09337	4.02821	0.519677	0.603289	0.999982	0	2	0	0	0	0
4732471J01Rik	8.12757	-0.271557	0.9399	-0.288922	0.772641	0.999982	6	10	5	11	5	12
4732490B19Rik	4.19205	-2.21085	2.20719	-1.00166	0.316508	0.999982	0	4	0	16	0	4
4732491K20Rik	101.867	-0.0994501	0.409396	-0.242919	0.808068	0.999982	137	72	80	109	137	83
4833407H14Rik	0.533634	1.13159	4.02821	0.280917	0.778774	0.999982	0	2	0	0	1	0
4833411C07Rik	17.1707	-0.091752	0.901542	-0.101772	0.918937	0.999982	7	17	24	13	5	41
4833412C05Rik	1.02927	-1.06726	3.71185	-0.287527	0.773709	0.999982	0	0	2	0	0	5
4833417C18Rik	2.5021	-0.39195	2.49515	-0.157085	0.875178	0.999982	0	4	2	0	9	0
4833418N02Rik	90.1216	-0.182036	0.356537	-0.510566	0.609655	0.999982	102	53	94	82	101	124
4833419F23Rik	5.53401	-1.16481	1.48485	-0.784462	0.432769	0.999982	5	3	2	0	19	6
4833420G17Rik	378.744	0.0454884	0.216729	0.209886	0.833757	0.999982	424	309	392	362	375	447
4833422C13Rik	13.321	-0.451015	0.802114	-0.562283	0.573923	0.999982	16	10	7	7	16	28
4833422M21Rik	0.333417	1.94121	4.04148	0.480321	0.630999	0.999982	0	0	2	0	0	0
4833428L15Rik	1.01753	-2.1988	3.08243	-0.713332	0.47564	0.999982	1	0	0	3	2	0
4833438C02Rik	194.845	-0.117455	0.311237	-0.377382	0.70589	0.999982	242	128	180	217	216	204
4833439L19Rik	18350.2	0.144253	0.311851	0.46257	0.643672	0.999982	23555	14614	18358	23257	13533	17225
4921504A21Rik	21.8294	0.319804	0.581279	0.550173	0.582201	0.999982	29	20	22	15	17	31
4921507G05Rik	4.88761	2.75377	2.05883	1.33754	0.181047	0.999982	0	12	12	0	4	0
4921507P07Rik	16.2563	0.763714	0.798171	0.956831	0.338653	0.999982	29	7	25	17	12	8
4921524J17Rik	304.443	-0.0900376	0.260157	-0.34609	0.729275	0.999982	242	307	303	268	332	405
4921525O09Rik	0.564433	2.68327	3.98787	0.672857	0.501039	0.999982	0	3	0	0	0	0
4921531C22Rik	86.9725	0.175291	0.370957	0.472538	0.636543	0.999982	76	86	106	58	84	123
4921533I20Rik	24.8174	0.0545625	0.612114	0.0891379	0.928972	0.999982	35	13	27	25	17	36
4921536K21Rik	48.3166	-0.122209	0.598574	-0.204167	0.838223	0.999982	41	53	39	73	19	65
4930404H11Rik	1.1845	-1.37419	3.0025	-0.457682	0.647181	0.999982	2	0	0	4	0	1
4930404I05Rik	16.5018	0.0693562	0.729233	0.0951083	0.924229	0.999982	17	18	14	6	22	25
4930404N11Rik	2.05964	-0.825239	2.53299	-0.325796	0.744578	0.999982	0	4	0	0	3	6
4930405A21Rik	16.2924	0.888555	0.783572	1.13398	0.256803	0.999982	11	14	37	10	8	19
4930405J17Rik	2.2523	-0.693183	1.73423	-0.399706	0.689373	0.999982	3	2	0	2	3	4
4930405O22Rik	2.72671	4.96769	2.07581	2.39313	0.0167053	0.999982	6	4	6	0	0	0
4930412M03Rik	41.3966	-0.0910426	0.528603	-0.172233	0.863255	0.999982	64	29	25	45	49	40
4930419G24Rik	0.472037	-2.3151	3.99526	-0.579462	0.562278	0.999982	0	0	0	0	3	0
4930422M22Rik	3.89407	-0.871774	2.31931	-0.375876	0.707009	0.999982	0	2	6	0	16	0
4930423M02Rik	0.278342	-1.57761	4.05315	-0.389231	0.697105	0.999982	0	0	0	0	0	2
4930426D05Rik	229.189	-0.0578991	0.334281	-0.173205	0.86249	0.999982	198	204	251	139	310	309
4930426L09Rik	4.07218	0.00920155	1.81213	0.00507776	0.995949	0.999982	8	4	0	0	4	10
4930429F24Rik	21.7544	-0.735138	0.608344	-1.20842	0.226884	0.999982	19	12	17	18	25	46
4930430F08Rik	108.805	0.279658	0.360715	0.775287	0.43817	0.999982	118	128	99	74	90	155
4930442L01Rik	23.8131	0.309979	0.829852	0.373535	0.70875	0.999982	14	12	52	13	11	47
4930443O20Rik	3.57252	-1.70928	1.92781	-0.886641	0.375272	0.999982	4	1	0	0	5	14
4930444P10Rik	0.752577	3.10091	3.96765	0.78155	0.434479	0.999982	0	4	0	0	0	0
4930445N18Rik	1.08599	3.63402	3.50373	1.03718	0.29965	0.999982	0	4	2	0	0	0
4930447C04Rik	0.324628	1.90784	4.04458	0.471704	0.637138	0.999982	2	0	0	0	0	0
4930447F24Rik	0.556683	-2.56587	3.98128	-0.644482	0.519263	0.999982	0	0	0	0	0	4
4930447K03Rik	2.99349	1.06833	1.8453	0.578948	0.562624	0.999982	0	1	11	2	3	1
4930447N08Rik	0.376289	2.09337	4.02821	0.519677	0.603289	0.999982	0	2	0	0	0	0
4930448C13Rik	0.911316	2.09651	3.21857	0.651379	0.514802	0.999982	0	3	1	1	0	0
4930448E22Rik	0.314691	-1.73057	4.03869	-0.428498	0.668288	0.999982	0	0	0	0	2	0
4930449E18Rik	0.481973	0.946071	4.04458	0.233911	0.815054	0.999982	2	0	0	0	1	0
4930449I24Rik	0.180174	-0.839208	4.08047	-0.205664	0.837053	0.999982	0	0	0	1	0	0
4930451E10Rik	3.58767	0.41336	1.62577	0.254255	0.799299	0.999982	2	2	8	6	3	0
4930453L07Rik	0.974196	-3.36753	3.9497	-0.852604	0.393879	0.999982	0	0	0	0	0	7
4930453N24Rik	817.574	-0.0700868	0.207972	-0.337002	0.736116	0.999982	849	696	780	890	796	957
4930455C13Rik	1.88453	0.188897	1.94476	0.097131	0.922622	0.999982	3	1	2	1	0	5
4930455G09Rik	16.2768	0.552052	0.949443	0.581448	0.560939	0.999982	17	26	12	23	14	2
4930455H04Rik	0.963318	-0.955287	3.12532	-0.30566	0.759863	0.999982	2	0	0	2	0	2
4930456L15Rik	0.314691	-1.73057	4.03869	-0.428498	0.668288	0.999982	0	0	0	0	2	0
4930459C07Rik	6.34255	-0.0056771	1.56726	-0.00362232	0.99711	0.999982	0	16	1	4	12	4
4930461G14Rik	149.946	-0.138495	0.397453	-0.348455	0.727499	0.999982	97	141	175	92	191	229
4930467K11Rik	0.333417	1.94121	4.04148	0.480321	0.630999	0.999982	0	0	2	0	0	0
4930469K13Rik	10.428	0.428421	1.10112	0.389077	0.697219	0.999982	14	2	20	2	18	9
4930470H14Rik	0.542997	2.63185	3.99078	0.659482	0.509586	0.999982	0	2	1	0	0	0
4930471M09Rik	0.648108	0.0880719	3.99929	0.0220219	0.98243	0.999982	0	0	2	0	2	0
4930473A02Rik	21.9201	-0.192032	0.575062	-0.333934	0.73843	0.999982	20	14	26	25	21	28
4930473H19Rik	0.333417	1.94121	4.04148	0.480321	0.630999	0.999982	0	0	2	0	0	0
4930474M22Rik	3.22347	1.38276	2.35828	0.586344	0.557644	0.999982	0	0	14	0	3	3
4930479D17Rik	3.43914	-0.986524	1.91506	-0.515141	0.606455	0.999982	5	0	2	4	10	0
4930481A15Rik	251.724	0.00481135	0.345715	0.0139171	0.988896	0.999982	343	185	213	310	200	276
4930483J18Rik	3.66962	-1.75343	2.38816	-0.734221	0.462814	0.999982	4	1	0	0	18	0
4930483K19Rik	0.162314	1.08435	4.08047	0.26574	0.790439	0.999982	1	0	0	0	0	0
4930483O08Rik	0.162314	1.08435	4.08047	0.26574	0.790439	0.999982	1	0	0	0	0	0
4930487D11Rik	1.2783	0.111308	2.18333	0.0509807	0.959341	0.999982	1	0	3	1	1	2
4930502E09Rik	0.527057	-0.939734	4.02418	-0.233522	0.815356	0.999982	0	0	1	2	0	0
4930503E24Rik	2435.24	0.062535	0.219131	0.285378	0.775355	0.999982	2901	2070	2301	2530	2149	2855
4930503L19Rik	181.739	0.0258384	0.423376	0.0610295	0.951336	0.999982	126	192	211	90	261	235
4930505A04Rik	4.13352	-0.233921	1.82065	-0.128482	0.897768	0.999982	0	3	8	7	0	7
4930505K14Rik	0.360349	-1.90151	4.02418	-0.472523	0.636554	0.999982	0	0	0	2	0	0
4930505N22Rik	7.19237	0.906116	1.05817	0.856304	0.391829	0.999982	16	4	8	6	2	8
4930506C21Rik	12.2644	1.05682	0.866286	1.21994	0.222486	0.999982	12	7	30	10	6	9
4930507D05Rik	1.62674	-0.383671	2.27508	-0.16864	0.86608	0.999982	0	2	2	2	0	4
4930509E16Rik	9.41525	0.00440663	1.15236	0.00382401	0.996949	0.999982	4	19	3	8	18	3
4930509G22Rik	5.271	0.815095	1.11118	0.733541	0.463228	0.999982	4	10	5	4	4	4
4930511M06Rik	41.28	0.590597	0.569272	1.03746	0.299522	0.999982	27	53	63	22	27	59
4930512J16Rik	0.324628	1.90784	4.04458	0.471704	0.637138	0.999982	2	0	0	0	0	0
4930513N10Rik	9.10717	-0.354237	1.17657	-0.301077	0.763356	0.999982	7	1	16	3	22	8
4930515G01Rik	0.791933	-0.4555	3.34849	-0.136031	0.891796	0.999982	0	0	2	1	0	2
4930519K11Rik	0.162314	1.08435	4.08047	0.26574	0.790439	0.999982	1	0	0	0	0	0
4930520O04Rik	22.1749	-0.653629	0.621434	-1.05181	0.292888	0.999982	18	16	16	38	18	28
4930522L14Rik	80.1513	-0.590718	0.387353	-1.52501	0.127257	0.999982	50	57	79	86	81	143
4930523C07Rik	306.632	-0.330575	0.451849	-0.731603	0.464411	0.999982	161	252	374	159	398	571
4930525G20Rik	32.9856	0.0602186	0.649262	0.0927493	0.926103	0.999982	17	34	46	33	49	18
4930527F14Rik	0.139171	-0.839208	4.08047	-0.205664	0.837053	0.999982	0	0	0	0	0	1
4930533B01Rik	0.346883	0.122573	4.08047	0.030039	0.976036	0.999982	0	0	1	1	0	0
4930533K18Rik	2.98512	0.23457	1.79047	0.13101	0.895767	0.999982	0	5	4	6	1	1
4930535L15Rik	0.584221	-1.19319	4.00551	-0.297886	0.76579	0.999982	0	0	1	0	0	3
4930539J05Rik	18.2123	-0.609407	1.0228	-0.59582	0.551296	0.999982	8	27	5	45	6	14
4930542D17Rik	0.649256	2.90256	3.97654	0.729923	0.465437	0.999982	4	0	0	0	0	0
4930542M03Rik	0.324628	1.90784	4.04458	0.471704	0.637138	0.999982	2	0	0	0	0	0
4930544D05Rik	1.94432	0.08589	3.14128	0.0273424	0.978187	0.999982	0	0	6	0	6	0
4930545H06Rik	0.360349	-1.90151	4.02418	-0.472523	0.636554	0.999982	0	0	0	2	0	0
4930546K05Rik	0.697869	-2.86855	3.9673	-0.72305	0.469649	0.999982	0	0	0	3	1	0
4930547E08Rik	1.06149	-1.17348	3.07173	-0.382027	0.702441	0.999982	2	0	0	1	0	4
4930548H24Rik	0.324628	1.90784	4.04458	0.471704	0.637138	0.999982	2	0	0	0	0	0
4930548J01Rik	0.324628	1.90784	4.04458	0.471704	0.637138	0.999982	2	0	0	0	0	0
4930549G23Rik	1.5294	0.248958	3.31938	0.0750014	0.940214	0.999982	0	0	5	0	0	5
4930550C14Rik	91.8586	0.361699	0.532335	0.679457	0.496848	0.999982	122	95	84	33	153	73
4930553P18Rik	3.91273	-1.48955	1.56633	-0.950981	0.341614	0.999982	4	2	0	4	12	2
4930554G24Rik	1.00025	3.5222	3.95232	0.891174	0.372836	0.999982	0	0	6	0	0	0
4930556J02Rik	2.02109	-4.41807	2.86078	-1.54436	0.122502	0.999982	0	0	0	0	4	10
4930556M19Rik	139.038	0.000525039	0.359512	0.00146042	0.998835	0.999982	108	146	147	153	165	115
4930556N13Rik	1.00567	-0.760589	3.75388	-0.202614	0.839437	0.999982	0	2	0	0	4	0
4930557K07Rik	2.16401	-0.24643	1.88894	-0.130459	0.896203	0.999982	2	0	4	1	1	6
4930558J18Rik	0.278342	-1.57761	4.05315	-0.389231	0.697105	0.999982	0	0	0	0	0	2
4930558K02Rik	0.333417	1.94121	4.04148	0.480321	0.630999	0.999982	0	0	2	0	0	0
4930562C15Rik	4.91519	-0.746763	1.51469	-0.493013	0.622003	0.999982	2	0	9	6	11	2
4930562F07Rik	0.157346	-0.839208	4.08047	-0.205664	0.837053	0.999982	0	0	0	0	1	0
4930562F17Rik	0.333417	1.94121	4.04148	0.480321	0.630999	0.999982	0	0	2	0	0	0
4930563E18Rik	2.62867	-0.689892	2.00368	-0.344313	0.730611	0.999982	0	0	6	4	4	2
4930563E22Rik	11.631	-0.409369	0.936935	-0.436924	0.662167	0.999982	6	10	13	4	10	31
4930563M21Rik	0.188144	1.08435	4.08047	0.26574	0.790439	0.999982	0	1	0	0	0	0
4930565N06Rik	1.6539	4.24853	3.04325	1.39605	0.162699	0.999982	3	0	7	0	0	0
4930570G19Rik	1.33246	-1.56409	2.8541	-0.548015	0.583681	0.999982	0	0	2	4	0	2
4930572O03Rik	0.278342	-1.57761	4.05315	-0.389231	0.697105	0.999982	0	0	0	0	0	2
4930573H18Rik	0.166708	1.08435	4.08047	0.26574	0.790439	0.999982	0	0	1	0	0	0
4930577N17Rik	32.9479	0.00225217	0.571144	0.00394327	0.996854	0.999982	54	17	27	27	42	36
4930578M01Rik	3.98855	0.533127	1.55472	0.34291	0.731666	0.999982	0	9	4	4	4	2
4930579C12Rik	0.278342	-1.57761	4.05315	-0.389231	0.697105	0.999982	0	0	0	0	0	2
4930579F01Rik	3.66052	-0.0641945	2.26765	-0.0283088	0.977416	0.999982	11	0	0	5	0	7
4930579G24Rik	30.979	0.118056	0.611494	0.193062	0.84691	0.999982	19	35	39	17	26	55
4930579K19Rik	30.9205	0.404119	0.543533	0.743504	0.457176	0.999982	44	38	20	22	31	32
4930581F22Rik	78.91	-0.308365	0.513572	-0.600432	0.548218	0.999982	44	77	82	41	140	102
4930583K01Rik	1.08435	0.658771	3.64582	0.180692	0.856609	0.999982	0	0	4	0	0	3
4930589L23Rik	0.500125	2.52429	3.99721	0.631514	0.527705	0.999982	0	0	3	0	0	0
4930590J08Rik	5.13573	-0.510401	1.52317	-0.335091	0.737556	0.999982	0	6	6	5	1	14
4930592C13Rik	13.127	0.650509	0.850607	0.764759	0.444415	0.999982	15	10	22	18	5	8
4930594C11Rik	6.76677	-0.908136	1.29394	-0.701839	0.48278	0.999982	1	9	3	18	3	5
4930594M22Rik	67.4129	0.211622	0.47987	0.440998	0.659215	0.999982	80	85	43	80	62	51
4930595D18Rik	0.376289	2.09337	4.02821	0.519677	0.603289	0.999982	0	2	0	0	0	0
4930596I21Rik	3.33095	-0.551039	1.41065	-0.390629	0.696072	0.999982	4	1	3	7	2	3
4930598F16Rik	0.981525	1.08538	3.771	0.287822	0.773483	0.999982	0	0	4	0	2	0
4930599N23Rik	13.4592	-0.666821	0.975389	-0.683647	0.494198	0.999982	8	11	11	24	2	26
4931403E22Rik	0.873121	0.542914	3.26885	0.166087	0.868088	0.999982	2	1	0	2	0	0
4931406C07Rik	21646	0.12425	0.285953	0.434513	0.663916	0.999982	27927	17748	20494	26123	18496	19691
4931414P19Rik	168.692	0.177397	0.254954	0.6958	0.486554	0.999982	181	161	179	147	181	174
4931415C17Rik	2.88572	1.11774	1.81952	0.614309	0.539011	0.999982	10	1	1	0	4	2
4931422A03Rik	4.66286	0.695705	1.29899	0.535575	0.592252	0.999982	10	5	2	1	3	8
4931428F04Rik	26.4339	-0.326753	0.702083	-0.465404	0.641642	0.999982	20	15	34	10	51	35
4931428L18Rik	7.93039	0.0589993	1.00223	0.0588679	0.953057	0.999982	6	11	6	12	3	9
4931429L15Rik	1.0096	0.881244	3.74496	0.235315	0.813964	0.999982	4	0	0	2	0	0
4931431B13Rik	0.360349	-1.90151	4.02418	-0.472523	0.636554	0.999982	0	0	0	2	0	0
4931431C16Rik	1.25876	-3.72944	3.94022	-0.946506	0.34389	0.999982	0	0	0	0	8	0
4931440P22Rik	30.8474	-0.0971026	0.54771	-0.177288	0.859282	0.999982	42	27	18	28	41	32
4932414N04Rik	0.278342	-1.57761	4.05315	-0.389231	0.697105	0.999982	0	0	0	0	0	2
4932435O22Rik	1.11337	-3.55918	3.94439	-0.902341	0.366876	0.999982	0	0	0	0	0	8
4932438A13Rik	1012.26	-0.0101173	0.206022	-0.0491078	0.960833	0.999982	1070	799	1082	859	1051	1349
4932438H23Rik	1.72095	0.493058	3.24188	0.15209	0.879116	0.999982	0	0	6	4	0	0
4932441J04Rik	5.11102	1.69914	1.58895	1.06935	0.284914	0.999982	1	4	18	2	0	6
4932702P03Rik	4.73299	-1.87405	1.29899	-1.44269	0.149107	0.999982	4	1	1	8	11	4
4933401B06Rik	0.188144	1.08435	4.08047	0.26574	0.790439	0.999982	0	1	0	0	0	0
4933401H06Rik	1.06507	-3.49101	3.52125	-0.991411	0.321485	0.999982	0	0	0	0	5	2
4933402C06Rik	0.180174	-0.839208	4.08047	-0.205664	0.837053	0.999982	0	0	0	1	0	0
4933402D24Rik	0.74214	-0.369688	3.96894	-0.0931454	0.925788	0.999982	2	0	0	0	0	3
4933404O12Rik	73.5839	-0.1761	0.432521	-0.407147	0.6839	0.999982	89	61	52	46	89	120
4933405D12Rik	2.17805	-0.465599	2.61776	-0.177862	0.858832	0.999982	0	4	1	0	8	0
4933405L10Rik	2.19651	0.582843	2.13306	0.273242	0.784667	0.999982	3	0	5	1	0	5
4933406B17Rik	2.56312	0.182979	1.71824	0.106492	0.915192	0.999982	2	2	4	2	0	6
4933406C10Rik	39.752	-0.467903	0.455267	-1.02776	0.304065	0.999982	38	23	37	38	59	50
4933406I18Rik	3.11987	-5.0397	2.13426	-2.36134	0.0182092	0.999982	0	0	0	2	14	4
4933407K13Rik	55.1012	0.446536	0.741682	0.602059	0.547135	0.999982	33	76	73	7	78	70
4933411K16Rik	14.3254	0.469823	0.767547	0.612109	0.540465	0.999982	22	12	15	5	20	14
4933412E12Rik	231.249	-0.00157473	0.311204	-0.00506011	0.995963	0.999982	236	162	280	271	223	229
4933413J09Rik	4.20548	0.772042	1.81081	0.426353	0.669851	0.999982	4	0	12	4	0	6
4933416E03Rik	0.139171	-0.839208	4.08047	-0.205664	0.837053	0.999982	0	0	0	0	0	1
4933416I08Rik	100.045	0.254895	0.381857	0.667515	0.504443	0.999982	115	122	77	73	123	94
4933416M06Rik	2.31393	1.07797	1.77606	0.606947	0.543886	0.999982	1	4	4	0	2	3
4933417A18Rik	103.915	0.0623054	0.313517	0.19873	0.842474	0.999982	118	87	105	104	115	101
4933417D19Rik	2.30286	0.282301	2.07076	0.136327	0.891563	0.999982	0	5	2	0	3	4
4933417E11Rik	0.314691	-1.73057	4.03869	-0.428498	0.668288	0.999982	0	0	0	0	2	0
4933417G07Rik	898.711	0.0622366	0.210749	0.295312	0.767756	0.999982	854	830	985	921	898	952
4933417O13Rik	0.709705	3.02158	3.97106	0.760902	0.446716	0.999982	0	2	2	0	0	0
4933421O10Rik	149.921	0.21499	0.360346	0.59662	0.550761	0.999982	131	168	166	156	96	188
4933422A05Rik	0.709705	3.02158	3.97106	0.760902	0.446716	0.999982	0	2	2	0	0	0
4933424G05Rik	12.6169	2.01544	0.885651	2.27566	0.0228665	0.999982	13	24	21	2	10	4
4933424M12Rik	6.59953	0.768592	1.49546	0.513951	0.607286	0.999982	1	16	6	0	11	5
4933427D14Rik	2.73894	0.703933	1.61166	0.436774	0.662275	0.999982	1	2	7	1	1	5
4933427E11Rik	27.1556	0.377024	0.528861	0.712898	0.475909	0.999982	26	28	35	25	28	21
4933428G20Rik	0.453862	-2.26333	3.99845	-0.566051	0.571359	0.999982	0	0	0	0	2	1
4933428M09Rik	0.314691	-1.73057	4.03869	-0.428498	0.668288	0.999982	0	0	0	0	2	0
4933429O19Rik	1.66325	1.90482	2.75876	0.690462	0.489903	0.999982	7	0	1	2	0	0
4933430I17Rik	2.11145	0.00545765	2.08935	0.00261213	0.997916	0.999982	0	3	3	0	4	3
4933431E20Rik	364.752	-0.118633	0.322384	-0.367986	0.712884	0.999982	375	282	365	503	336	334
4933432I03Rik	0.723392	-1.60409	3.98128	-0.402907	0.687017	0.999982	0	0	1	0	0	4
4933433G15Rik	2.02939	-0.362846	2.21748	-0.16363	0.870023	0.999982	0	3	2	0	1	7
4933433G19Rik	4.65266	-0.241363	1.45843	-0.165495	0.868554	0.999982	8	0	5	2	4	11
4933433H22Rik	0.157346	-0.839208	4.08047	-0.205664	0.837053	0.999982	0	0	0	0	1	0
4933434E20Rik	477.51	0.0672198	0.351155	0.191424	0.848193	0.999982	642	427	358	590	478	372
4933439C10Rik	148.597	0.0412499	0.345391	0.11943	0.904935	0.999982	157	101	185	120	200	145
4933439K11Rik	9.10031	-1.03076	1.16657	-0.883581	0.376923	0.999982	0	8	9	8	11	21
5031425E22Rik	528.103	0.0123439	0.312238	0.0395336	0.968465	0.999982	429	550	553	350	530	836
5031439G07Rik	1398.63	0.0617769	0.262151	0.235654	0.813701	0.999982	1568	1349	1235	1649	1226	1397
5033403F01Rik	5.69802	0.17365	1.29455	0.134139	0.893292	0.999982	2	1	15	6	4	7
5033403H07Rik	1.78022	-3.10363	2.19813	-1.41194	0.157968	0.999982	0	1	0	4	2	4
5033406O09Rik	9.68842	-0.13983	1.06442	-0.131367	0.895485	0.999982	6	7	14	1	16	17
5033417F24Rik	19.7578	-0.700453	1.02014	-0.686624	0.49232	0.999982	1	18	24	7	28	47
5033430I15Rik	109.192	0.0744942	0.486896	0.152998	0.8784	0.999982	110	117	97	50	193	99
5330413P13Rik	0.314691	-1.73057	4.03869	-0.428498	0.668288	0.999982	0	0	0	0	2	0
5330434G04Rik	0.973883	3.48557	3.95348	0.881646	0.377968	0.999982	6	0	0	0	0	0
5430402O13Rik	17.9732	-0.297798	0.843441	-0.353075	0.724033	0.999982	27	15	5	32	15	13
5430403G16Rik	61.2865	-0.108241	0.368756	-0.293531	0.769117	0.999982	57	59	55	52	76	75
5430403N17Rik	0.278342	-1.57761	4.05315	-0.389231	0.697105	0.999982	0	0	0	0	0	2
5430405H02Rik	25.5103	0.18197	0.639093	0.284732	0.77585	0.999982	44	20	16	14	28	36
5430416N02Rik	6.99202	0.181882	1.10376	0.164784	0.869114	0.999982	2	11	8	7	3	11
5430421F17Rik	1.55693	0.829767	3.30147	0.251332	0.801557	0.999982	0	0	6	0	0	4
5430431A17Rik	4.23561	-0.73435	1.46148	-0.502471	0.615336	0.999982	4	5	0	8	5	3
5430437J10Rik	2.40181	-0.121958	2.56758	-0.0474992	0.962115	0.999982	6	0	1	7	0	0
5430440P10Rik	1.23947	-0.26623	2.9315	-0.0908171	0.927638	0.999982	0	3	0	2	2	0
5530400C23Rik	0.157346	-0.839208	4.08047	-0.205664	0.837053	0.999982	0	0	0	0	1	0
5530601H04Rik	176.089	0.167911	0.396303	0.423695	0.671789	0.999982	155	141	249	93	239	205
5730403I07Rik	29.5437	0.699471	0.725616	0.963969	0.335061	0.999982	45	44	16	34	24	10
5730405O15Rik	16.3784	0.0612488	0.824399	0.0742951	0.940776	0.999982	9	19	20	20	5	26
5730409E04Rik	207.403	-0.122628	0.447619	-0.273957	0.784117	0.999982	143	216	213	96	345	262
5730416F02Rik	874.521	0.0689774	1.01308	0.0680866	0.945717	0.999982	227	1289	1010	156	1322	1370
5730420D15Rik	41.3934	-1.17797	1.09955	-1.07132	0.284026	0.999982	15	28	30	0	93	101
5730435O14Rik	1.94981	0.551606	1.87596	0.29404	0.768728	0.999982	3	0	4	2	1	2
5730455P16Rik	505.677	-0.062371	0.220119	-0.283352	0.776907	0.999982	527	378	544	475	515	659
5730460C07Rik	2.73047	-2.86252	2.43942	-1.17345	0.240617	0.999982	2	0	0	2	13	0
5730507C01Rik	14.887	0.154987	0.945474	0.163925	0.86979	0.999982	16	10	20	22	18	2
5730596B20Rik	17.969	-0.531139	0.813745	-0.652709	0.513944	0.999982	6	10	27	10	33	26
5830408C22Rik	12.3662	1.02275	1.17482	0.87056	0.383994	0.999982	2	15	31	2	4	22
5830416I19Rik	1.10309	1.53092	2.98293	0.513227	0.607793	0.999982	2	0	3	0	0	2
5830428M24Rik	1.59544	-1.82307	2.46313	-0.740143	0.459213	0.999982	0	1	1	0	7	1
5830432E09Rik	1.93025	-0.913047	2.28415	-0.399731	0.689355	0.999982	0	0	4	1	6	1
5830444B04Rik	68.441	-0.203391	0.454945	-0.447066	0.654827	0.999982	73	46	68	55	52	133
5830454E08Rik	65.8801	-0.130252	0.374423	-0.347876	0.727934	0.999982	58	66	58	52	82	87
5930430L01Rik	53.1508	-0.310627	0.417853	-0.743388	0.457247	0.999982	44	34	61	51	73	63
6030407O03Rik	0.324628	1.90784	4.04458	0.471704	0.637138	0.999982	2	0	0	0	0	0
6030442K20Rik	6.09934	0.445643	1.45041	0.307252	0.758652	0.999982	2	10	8	0	3	15
6030443J06Rik	13.6079	0.0575923	1.15433	0.0498922	0.960208	0.999982	19	0	23	20	9	12
6030458C11Rik	399.147	-0.107925	0.225609	-0.47837	0.632387	0.999982	369	345	404	379	388	558
6030466F02Rik	0.333417	1.94121	4.04148	0.480321	0.630999	0.999982	0	0	2	0	0	0
6030468B19Rik	0.65463	0.393183	4.00053	0.0982827	0.921708	0.999982	0	2	0	0	0	2
6230400D17Rik	41.9193	-0.208646	0.48398	-0.431105	0.666392	0.999982	44	36	33	59	33	48
6330403K07Rik	12.756	-1.3706	0.941256	-1.45614	0.145353	0.999982	9	4	8	10	40	8
6330409D20Rik	1.93449	-0.171984	2.29185	-0.0750412	0.940182	0.999982	0	4	1	1	0	6
6330410L21Rik	43.8053	-0.552937	0.49028	-1.1278	0.259405	0.999982	23	42	37	36	63	69
6330415B21Rik	1.62314	4.22105	3.82998	1.10211	0.270414	0.999982	10	0	0	0	0	0
6330415G19Rik	30.4249	0.292538	0.698741	0.418664	0.675461	0.999982	16	55	23	18	44	25
6330418K02Rik	6.52599	0.836348	1.31112	0.637888	0.523547	0.999982	6	9	9	10	0	4
6330549D23Rik	236.675	-0.0894679	0.316221	-0.282929	0.777232	0.999982	191	195	282	223	197	365
6430548M08Rik	318.272	0.134789	0.420739	0.320363	0.748693	0.999982	208	303	455	157	432	398
6430550D23Rik	24.7819	0.791196	0.716987	1.1035	0.26981	0.999982	24	36	30	32	8	15
6430571L13Rik	151.251	-0.162029	0.330898	-0.489665	0.624371	0.999982	108	167	135	131	182	198
6430573P05Rik	32.2134	0.167159	0.587183	0.284679	0.77589	0.999982	46	33	20	42	22	30
6430584L05Rik	0.945175	1.23659	3.80634	0.324877	0.745274	0.999982	0	0	4	0	0	2
6430590A07Rik	13.5482	0.281889	0.753831	0.373942	0.708447	0.999982	19	9	16	6	16	18
6530402F18Rik	55.976	0.279243	0.586567	0.476064	0.634029	0.999982	29	47	103	33	44	89
6720483E21Rik	1.20047	2.6171	2.92896	0.893526	0.371575	0.999982	0	2	4	0	1	0
6720489N17Rik	42.2974	-0.0259286	0.572113	-0.0453208	0.963852	0.999982	27	53	40	23	39	79
6820408C15Rik	10.6091	-0.480356	0.809122	-0.593675	0.552729	0.999982	7	6	13	10	11	19
6820426E19Rik	5.11434	1.61073	1.66277	0.968701	0.332694	0.999982	6	10	6	0	8	0
6820431F20Rik	242.001	-0.0617742	0.308331	-0.20035	0.841207	0.999982	216	214	259	164	261	380
8030423F21Rik	0.157346	-0.839208	4.08047	-0.205664	0.837053	0.999982	0	0	0	0	1	0
8030462N17Rik	452.245	-0.179305	0.237074	-0.756326	0.449454	0.999982	490	326	427	463	440	629
8430423G03Rik	1.33527	0.867892	2.84226	0.305353	0.760098	0.999982	3	2	0	0	3	0
8430426J06Rik	9.332	-1.73728	1.22639	-1.41659	0.156604	0.999982	2	8	2	28	2	13
8430429K09Rik	127.172	-0.103931	0.339581	-0.306055	0.759563	0.999982	121	142	90	108	146	168
9030025P20Rik	197.028	0.232904	0.258109	0.902348	0.366872	0.999982	217	206	195	151	215	212
9030612E09Rik	1.29622	0.0864578	3.47806	0.024858	0.980168	0.999982	0	0	4	0	4	0
9030616G12Rik	0.666833	2.93831	3.97484	0.739228	0.459769	0.999982	0	0	4	0	0	0
9030619P08Rik	1944.49	0.367906	1.24235	0.296137	0.767125	0.999982	224	2758	3241	226	2583	2887
9030624G23Rik	1.72037	-2.07068	2.68694	-0.770647	0.440916	0.999982	2	0	0	6	2	0
9030625G05Rik	6.07549	-0.211261	1.15978	-0.182157	0.85546	0.999982	11	1	5	4	10	7
9130008F23Rik	65.1206	-0.374044	0.510726	-0.732377	0.463939	0.999982	37	41	88	49	65	127
9130019O22Rik	123.184	0.201005	0.320902	0.626374	0.531069	0.999982	116	113	155	86	123	161
9130019P16Rik	1.76357	-2.12541	2.73063	-0.77836	0.436357	0.999982	2	0	0	1	8	0
9130023H24Rik	248.997	-0.0190787	0.292556	-0.0652138	0.948004	0.999982	329	191	206	207	264	334
9130024F11Rik	126.928	-0.429266	0.349032	-1.22987	0.218744	0.999982	88	93	134	103	190	175
9130213A22Rik	2.9362	0.240561	1.94538	0.123658	0.901586	0.999982	0	4	5	4	4	0
9130221H12Rik	45.9898	-0.0820803	0.419788	-0.195528	0.84498	0.999982	46	39	45	54	48	46
9130227L01Rik	0.360349	-1.90151	4.02418	-0.472523	0.636554	0.999982	0	0	0	2	0	0
9130230L23Rik	13.2434	-0.670955	0.83287	-0.805594	0.420477	0.999982	3	14	12	17	18	16
9130401M01Rik	92.0981	0.0551597	0.375049	0.147074	0.883074	0.999982	95	101	75	85	119	80
9230102O04Rik	5.71943	0.581574	1.06562	0.545759	0.585232	0.999982	5	6	9	2	6	7
9230105E05Rik	36.2892	-0.211991	1.26155	-0.168039	0.866552	0.999982	0	62	31	4	89	34
9230112D13Rik	0.658045	2.92054	3.97568	0.7346	0.462583	0.999982	2	0	2	0	0	0
9230112J17Rik	17.8462	-0.235879	0.736381	-0.320322	0.748724	0.999982	21	14	13	7	32	24
9230114K14Rik	21.5025	0.679069	0.793096	0.856225	0.391874	0.999982	40	9	30	26	16	8
9230116L04Rik	6.71189	0.341192	1.31403	0.259653	0.795131	0.999982	12	7	3	0	9	11
9230116N13Rik	14.5682	-0.721245	0.894567	-0.806251	0.420098	0.999982	10	10	12	6	41	11
9330102E08Rik	8.84368	-0.440239	0.97548	-0.451305	0.65177	0.999982	12	6	4	14	4	14
9330104G04Rik	10.1546	-0.215521	1.13	-0.190727	0.848739	0.999982	5	19	2	4	22	9
9330111N05Rik	3.39722	0.18447	1.86053	0.0991494	0.92102	0.999982	5	0	6	0	3	8
9330117O12Rik	0.720698	-2.91234	3.9655	-0.734418	0.462694	0.999982	0	0	0	4	0	0
9330136K24Rik	6.1209	-1.03038	1.12481	-0.916049	0.359641	0.999982	8	2	2	6	6	15
9330151L19Rik	120.54	0.159919	0.331186	0.482868	0.629189	0.999982	121	91	161	92	138	134
9330159F19Rik	0.629382	-2.72988	3.97335	-0.687049	0.492052	0.999982	0	0	0	0	4	0
9330159M07Rik	26.1912	0.148185	0.614015	0.241337	0.809294	0.999982	26	19	36	12	27	43
9330162B11Rik	0.278342	-1.57761	4.05315	-0.389231	0.697105	0.999982	0	0	0	0	0	2
9330179D12Rik	0.188144	1.08435	4.08047	0.26574	0.790439	0.999982	0	1	0	0	0	0
9330182O14Rik	0.720698	-2.91234	3.9655	-0.734418	0.462694	0.999982	0	0	0	4	0	0
9330188P03Rik	5.18463	-0.44383	1.48827	-0.298218	0.765537	0.999982	2	2	9	0	11	9
9330199G10Rik	0.720698	-2.91234	3.9655	-0.734418	0.462694	0.999982	0	0	0	4	0	0
9430015G10Rik	162.111	-0.161163	0.312079	-0.516418	0.605562	0.999982	143	131	172	137	234	173
9430018G01Rik	0.333417	1.94121	4.04148	0.480321	0.630999	0.999982	0	0	2	0	0	0
9430037G07Rik	19.1077	0.418426	0.926967	0.451392	0.651707	0.999982	2	29	31	12	16	25
9430038I01Rik	95.7701	-0.444511	0.370538	-1.19964	0.230281	0.999982	79	82	74	84	159	108
9430060I03Rik	5.92372	-0.499551	1.4692	-0.340015	0.733845	0.999982	13	0	2	4	14	4
9430065F17Rik	16.4071	-0.629374	0.894676	-0.703466	0.481765	0.999982	28	2	9	17	21	26
9430078K24Rik	0.752577	3.10091	3.96765	0.78155	0.434479	0.999982	0	4	0	0	0	0
9530003J23Rik	1.08105	-3.50117	3.94592	-0.887287	0.374924	0.999982	0	0	0	6	0	0
9530014B07Rik	4.69872	-0.864615	2.15148	-0.40187	0.687779	0.999982	0	0	10	0	6	15
9530020I12Rik	1.20479	-1.38666	2.91177	-0.476227	0.633913	0.999982	0	0	2	0	2	4
9530026F06Rik	0.166708	1.08435	4.08047	0.26574	0.790439	0.999982	0	0	1	0	0	0
9530026P05Rik	40.035	0.282516	0.505607	0.558767	0.576321	0.999982	30	37	61	25	40	52
9530034E10Rik	4.32949	1.07666	1.2366	0.87066	0.38394	0.999982	4	6	7	1	5	3
9530036O11Rik	2.07388	-1.52066	2.6508	-0.57366	0.566198	0.999982	0	2	1	0	0	11
9530051G07Rik	5.01788	-3.78922	1.696	-2.23421	0.0254694	0.999982	0	0	2	4	19	7
9530052E02Rik	5.63208	-2.46807	1.27259	-1.93941	0.0524519	0.999982	2	2	1	3	18	10
9530053A07Rik	0.944073	-3.31456	3.9513	-0.838854	0.401551	0.999982	0	0	0	0	6	0
9530057J20Rik	0.139171	-0.839208	4.08047	-0.205664	0.837053	0.999982	0	0	0	0	0	1
9530062K07Rik	20.5781	-0.0966842	0.658674	-0.146786	0.883301	0.999982	19	17	22	12	37	19
9530068E07Rik	9549.89	0.106764	0.268312	0.39791	0.690696	0.999982	12583	7932	8498	10722	7770	10376
9530077C05Rik	38.932	-0.612989	0.520695	-1.17725	0.239095	0.999982	39	16	36	52	55	40
9530080O11Rik	10.1895	-1.44896	0.82306	-1.76045	0.0783309	0.999982	5	4	7	11	18	19
9530082P21Rik	75.5331	-0.912044	0.618528	-1.47454	0.140336	0.999982	23	47	82	36	119	173
9630001P10Rik	0.979258	1.28877	3.10511	0.415049	0.678106	0.999982	2	2	0	0	0	2
9630013K17Rik	2.1852	0.673824	2.52178	0.267201	0.789314	0.999982	6	2	0	0	0	6
9630015K15Rik	0.491336	2.50109	3.99866	0.625483	0.531654	0.999982	2	0	1	0	0	0
9630028B13Rik	0.69098	0.240227	3.98587	0.0602697	0.951941	0.999982	0	2	0	0	2	0
9630028I04Rik	3.56285	0.991337	1.92035	0.516228	0.605695	0.999982	0	2	12	0	4	4
9930012K11Rik	44.7442	0.079343	0.537144	0.147713	0.882569	0.999982	36	40	58	22	42	80
9930021J03Rik	495.615	-0.0196392	0.282834	-0.0694373	0.944642	0.999982	391	420	622	401	499	709
9930104L06Rik	279.738	-0.0922129	0.260884	-0.353463	0.723741	0.999982	277	272	236	247	274	407
9930111J21Rik1	58.7507	-0.355237	0.51358	-0.691688	0.489134	0.999982	53	41	57	39	47	133
9930111J21Rik2	163.52	0.131854	0.522024	0.252582	0.800591	0.999982	137	139	223	55	145	325
a	10.5482	0.177557	1.06185	0.167215	0.867201	0.999982	7	7	19	3	4	27
A030001D20Rik	12.7968	-0.330436	0.944593	-0.349819	0.726475	0.999982	13	3	18	5	13	30
A130010J15Rik	93.1452	-0.121198	0.551393	-0.219803	0.826024	0.999982	150	56	58	150	61	86
A1cf	372.5	0.480062	0.335252	1.43194	0.15216	0.999982	498	280	500	381	230	365
A230001M10Rik	0.324628	1.90784	4.04458	0.471704	0.637138	0.999982	2	0	0	0	0	0
A230020J21Rik	1.02872	-3.44358	3.53531	-0.974052	0.330031	0.999982	0	0	0	0	3	4
A230028O05Rik	4.06567	-1.60062	1.62566	-0.984595	0.324823	0.999982	1	0	5	12	4	2
A230057D06Rik	2.81083	1.87503	1.72328	1.08806	0.276568	0.999982	8	4	1	0	2	2
A230072E10Rik	4.14986	-0.663178	1.4028	-0.472753	0.636389	0.999982	1	6	2	3	2	12
A230083G16Rik	21.457	-0.569002	0.706728	-0.805121	0.42075	0.999982	14	18	18	10	46	27
A230103J11Rik	6.28217	0.733068	1.34319	0.545766	0.585227	0.999982	1	5	17	2	2	12
A230107N01Rik	37.9312	-0.221387	0.506387	-0.437191	0.661973	0.999982	26	28	48	49	34	45
A230108P19Rik	0.522663	-0.939734	4.02418	-0.233522	0.815356	0.999982	1	0	0	2	0	0
A2m	18.0589	-0.694867	0.896229	-0.775323	0.438149	0.999982	4	21	14	7	22	46
A2ml1	2.16209	-4.50415	3.55024	-1.26869	0.204552	0.999982	0	0	0	12	0	0
A330009N23Rik	4.87799	0.255569	1.60441	0.159291	0.873439	0.999982	2	0	14	1	5	9
A330015K06Rik	0.862342	0.759631	2.831	0.268326	0.788449	0.999982	0	2	1	1	0	1
A330023F24Rik	62.1637	-0.120114	0.523631	-0.229387	0.818568	0.999982	31	60	81	56	45	109
A330032B11Rik	1.41941	4.02217	3.18741	1.26189	0.206987	0.999982	0	4	4	0	0	0
A330033J07Rik	9.31891	-2.1558	0.951763	-2.26506	0.0235093	0.999982	2	2	6	14	20	14
A330040F15Rik	70.8026	0.162332	0.652279	0.248869	0.803462	0.999982	109	23	92	88	26	97
A330041J22Rik	6.83657	0.275748	1.00369	0.274733	0.783521	0.999982	6	5	11	3	10	7
A330048O09Rik	2.7568	-1.2326	1.95251	-0.631293	0.527849	0.999982	3	0	2	0	7	6
A330074K22Rik	2.28748	-4.59312	2.77874	-1.65295	0.0983404	0.999982	0	0	0	0	11	4
A330076C08Rik	1.61201	2.22754	3.2787	0.679396	0.496887	0.999982	0	0	8	0	0	2
A330076H08Rik	0.695854	-2.8852	3.96661	-0.727371	0.466999	0.999982	0	0	0	0	0	5
A330102I10Rik	0.360349	-1.90151	4.02418	-0.472523	0.636554	0.999982	0	0	0	2	0	0
A3galt2	12.765	-1.10326	1.09747	-1.00528	0.314763	0.999982	2	3	19	4	26	28
A430005L14Rik	569.651	0.165332	0.257249	0.642693	0.520423	0.999982	708	557	488	593	499	598
A430018G15Rik	41.1457	0.355541	0.454257	0.782687	0.433811	0.999982	58	40	37	32	32	52
A430033K04Rik	187.193	-0.0480174	0.277185	-0.173233	0.862469	0.999982	232	140	168	176	200	230
A430035B10Rik	84.1318	0.107422	0.528859	0.203121	0.839041	0.999982	114	81	59	105	103	39
A430057M04Rik	7.0185	0.889426	1.01132	0.879473	0.379145	0.999982	10	5	12	2	8	6
A430078I02Rik	6.51925	-0.194467	1.36125	-0.142859	0.886401	0.999982	1	11	5	1	4	19
A430088P11Rik	0.376289	2.09337	4.02821	0.519677	0.603289	0.999982	0	2	0	0	0	0
A430093F15Rik	0.376289	2.09337	4.02821	0.519677	0.603289	0.999982	0	2	0	0	0	0
A430108G06Rik	5.22308	0.814929	2.23308	0.364934	0.71516	0.999982	2	16	0	0	12	0
A4galt	881.829	-0.114227	0.22616	-0.50507	0.61351	0.999982	969	798	696	928	890	1086
A4gnt	338.99	0.287907	0.361288	0.796893	0.425513	0.999982	473	210	420	331	219	421
A530010L16Rik	5.21751	-0.995449	1.40707	-0.707465	0.479278	0.999982	0	4	6	2	10	11
A530013C23Rik	1.22797	1.31956	2.50589	0.526584	0.598482	0.999982	2	2	1	2	0	0
A530016L24Rik	29.1965	-0.0885167	1.14509	-0.0773008	0.938384	0.999982	17	43	20	0	22	83
A530032D15Rik	1.55658	0.588373	2.42471	0.242658	0.808271	0.999982	0	5	0	1	1	2
A530040E14Rik	43.3932	0.484067	0.577927	0.837591	0.402261	0.999982	80	30	40	21	60	35
A530053G22Rik	1.80922	-4.25749	3.71289	-1.14668	0.251514	0.999982	0	0	0	0	0	13
A530064D06Rik	4.49817	-1.01216	1.48611	-0.681078	0.495822	0.999982	6	0	3	10	6	2
A530065N20Rik	1.36775	3.97198	2.6419	1.50346	0.132722	0.999982	2	2	4	0	0	0
A530072M11Rik	8.98618	0.0557355	0.978482	0.0569612	0.954576	0.999982	16	6	5	11	12	4
A530088E08Rik	0.513591	0.979434	4.04148	0.242345	0.808513	0.999982	0	0	2	1	0	0
A630001G21Rik	30.8941	0.598364	0.679201	0.880981	0.378328	0.999982	40	37	31	9	50	20
A630012P03Rik	0.278342	-1.57761	4.05315	-0.389231	0.697105	0.999982	0	0	0	0	0	2
A630023P12Rik	1.90687	-2.22996	3.16031	-0.705613	0.480429	0.999982	0	0	2	0	10	0
A630072M18Rik	1.40175	-1.58494	2.43319	-0.651384	0.514798	0.999982	0	1	1	0	4	3
A630076J17Rik	104.861	-0.0298549	0.413725	-0.0721611	0.942474	0.999982	106	124	68	126	112	91
A630089N07Rik	32.4676	-0.28983	0.685985	-0.422503	0.672658	0.999982	14	48	20	42	21	50
A630095N17Rik	6.15104	0.523712	1.0396	0.503765	0.614427	0.999982	10	8	3	5	5	6
A730008H23Rik	713.385	-0.067814	0.271017	-0.250221	0.802417	0.999982	566	660	794	531	789	1043
A730013G03Rik	0.752577	3.10091	3.96765	0.78155	0.434479	0.999982	0	4	0	0	0	0
A730020M07Rik	61.8434	-0.342305	0.830226	-0.412303	0.680117	0.999982	125	20	19	130	42	33
A730049H05Rik	67.9765	-0.0956031	0.546473	-0.174946	0.861122	0.999982	46	66	78	72	30	125
A730056A06Rik	0.593033	-2.64988	3.97711	-0.666284	0.505229	0.999982	0	0	0	0	2	2
A730063M14Rik	29.4807	0.0232728	0.590583	0.0394065	0.968566	0.999982	30	22	35	23	49	20
A730081D07Rik	4.7467	0.316917	1.88392	0.168222	0.866408	0.999982	6	0	10	0	1	14
A730098A19Rik	0.376289	2.09337	4.02821	0.519677	0.603289	0.999982	0	2	0	0	0	0
A830005F24Rik	1.47597	0.688074	2.82194	0.24383	0.807362	0.999982	0	4	1	0	0	4
A830009L08Rik	3.27121	-0.393387	1.95664	-0.201053	0.840657	0.999982	0	4	4	0	10	2
A830018L16Rik	1.96834	-0.39525	2.65258	-0.149006	0.881549	0.999982	0	1	4	0	0	8
A830019P07Rik	3.74059	0.907621	1.5609	0.581471	0.560923	0.999982	6	6	2	2	6	0
A830021F12Rik	1.53088	-4.01677	3.90505	-1.02861	0.303664	0.999982	0	0	0	0	0	11
A830035O19Rik	27.0811	0.820379	0.63899	1.28387	0.199188	0.999982	30	25	46	31	12	17
A830036E02Rik	0.324628	1.90784	4.04458	0.471704	0.637138	0.999982	2	0	0	0	0	0
A830082K12Rik	21.934	-1.48097	1.00321	-1.47624	0.139879	0.999982	0	14	19	18	43	44
A830082N09Rik	18.0026	-0.0921863	0.775736	-0.118837	0.905404	0.999982	28	8	16	7	28	26
A930001A20Rik	3.4785	0.145188	1.9131	0.0758912	0.939506	0.999982	0	8	2	0	6	5
A930001C03Rik	18.8037	-0.0567865	0.620476	-0.0915207	0.927079	0.999982	16	21	16	20	23	17
A930002C04Rik	0.314691	-1.73057	4.03869	-0.428498	0.668288	0.999982	0	0	0	0	2	0
A930003O13Rik	14.0268	-0.0337122	0.721352	-0.0467348	0.962725	0.999982	11	14	15	16	18	10
A930004D18Rik	144.073	-0.462413	0.27747	-1.66654	0.0956068	0.999982	123	113	116	176	170	180
A930005H10Rik	74.9744	0.025625	0.371055	0.0690598	0.944942	0.999982	71	74	74	89	69	74
A930006K02Rik	13.5837	-0.455061	0.824849	-0.55169	0.581161	0.999982	7	13	13	6	27	18
A930007A09Rik	82.6046	0.304525	0.427962	0.71157	0.476731	0.999982	109	69	90	39	106	95
A930007I19Rik	7.91372	0.510724	0.875448	0.583385	0.559634	0.999982	8	9	10	5	7	9
A930011G23Rik	445.709	-0.288939	0.529243	-0.545948	0.585102	0.999982	140	431	581	229	599	787
A930012L18Rik	10.2387	0.675706	1.1311	0.597391	0.550247	0.999982	10	8	19	2	21	2
A930016O22Rik	1.42333	1.99934	2.78199	0.718674	0.472342	0.999982	5	0	2	0	0	2
A930017K11Rik	225.281	-0.0550052	0.353468	-0.155616	0.876336	0.999982	158	290	182	218	254	255
A930018P22Rik	1.15378	3.72961	3.40166	1.09641	0.272899	0.999982	3	0	4	0	0	0
A930019D19Rik	0.793801	-0.184169	3.95225	-0.0465985	0.962833	0.999982	0	2	0	0	0	3
A930024E05Rik	12.8043	-1.12611	0.984733	-1.14357	0.252801	0.999982	4	10	9	10	39	6
A930033H14Rik	50.4354	-0.466011	0.509746	-0.914203	0.36061	0.999982	34	22	69	50	66	71
A930037H05Rik	19.7542	-0.35049	0.751765	-0.466223	0.641056	0.999982	9	18	23	19	38	12
A930038B10Rik	32.0762	0.490521	0.647993	0.756985	0.449059	0.999982	58	13	41	30	33	20
A930041C12Rik	0.556683	-2.56587	3.98128	-0.644482	0.519263	0.999982	0	0	0	0	0	4
AA387883	7.24495	0.868592	1.00066	0.868018	0.385384	0.999982	7	11	9	2	5	10
AA413626	0.481973	0.946071	4.04458	0.233911	0.815054	0.999982	2	0	0	0	1	0
AA414768	27.9043	-1.24022	0.686541	-1.80648	0.0708434	0.999982	12	26	9	22	62	42
AA465934	31.4997	-0.414813	0.490504	-0.845688	0.397727	0.999982	33	22	24	35	31	49
AA467197	1.22053	-2.50386	2.99696	-0.835466	0.403456	0.999982	1	0	0	5	1	0
AA986860	481.8	-0.284643	0.364991	-0.779863	0.435471	0.999982	308	456	489	291	649	790
Aaas	141.414	0.0951423	0.414613	0.229473	0.818502	0.999982	182	88	161	187	122	112
Aacs	1755.55	-0.278092	0.440096	-0.63189	0.527459	0.999982	2300	1078	1303	2820	933	2208
Aadac	5241.51	0.151092	0.2329	0.648743	0.516505	0.999982	5937	4711	5445	5512	5421	4582
Aadat	14895.1	-0.130757	0.984961	-0.132754	0.894388	0.999982	3261	16986	20306	3435	22001	26616
Aagab	1130.15	0.10139	0.184486	0.54958	0.582608	0.999982	1244	1027	1138	1085	1137	1228
Aak1	1097.62	-0.0588795	0.226025	-0.2605	0.794478	0.999982	1164	932	1040	1003	988	1608
Aamdc	544.295	0.0529341	0.270526	0.195671	0.844868	0.999982	603	528	479	578	619	472
Aamp	3373.38	0.0300186	0.28149	0.106642	0.915073	0.999982	4244	3042	2657	3860	3514	3024
Aanat	1.70117	4.28733	2.48697	1.72392	0.0847226	0.999982	2	2	6	0	0	0
Aar2	785.956	0.137789	0.208311	0.661458	0.508319	0.999982	959	667	783	724	735	921
Aard	4.04662	-2.26542	1.49174	-1.51864	0.128853	0.999982	2	2	0	5	12	4
Aars	1600.98	0.129057	0.220924	0.584169	0.559107	0.999982	1878	1448	1553	1654	1610	1534
Aars2	310.045	0.120958	0.282094	0.428788	0.668078	0.999982	357	297	286	254	402	284
Aarsd1	12.5371	-0.412603	0.894723	-0.461152	0.64469	0.999982	21	6	5	8	24	14
Aasdh	183.238	0.255022	0.257695	0.98963	0.322355	0.999982	197	173	211	143	200	189
Aasdhppt	577.614	0.00666559	0.257799	0.0258557	0.979372	0.999982	716	480	497	636	572	601
Aass	6482.81	0.100214	0.471369	0.212602	0.831637	0.999982	10528	3853	5519	10188	4582	4113
Aatf	195.487	0.319356	0.320931	0.995094	0.319691	0.999982	296	150	193	188	169	191
Aatk	92.1156	0.154343	0.609834	0.25309	0.800199	0.999982	60	85	137	22	118	151
AB124611	33.8439	0.614428	0.630294	0.974828	0.329646	0.999982	40	38	41	14	53	18
Abat	9073.11	0.177604	0.267434	0.664104	0.506624	0.999982	11166	7179	9911	10100	6778	9855
Abca1	731.067	-0.214114	0.273436	-0.783049	0.433598	0.999982	574	652	736	547	1021	958
Abca13	1941.89	0.0471223	0.205604	0.22919	0.818722	0.999982	1843	2011	1856	1616	2035	2469
Abca14	2.46577	-0.609435	2.11736	-0.287828	0.773479	0.999982	6	0	0	2	1	7
Abca16	0.278342	-1.57761	4.05315	-0.389231	0.697105	0.999982	0	0	0	0	0	2
Abca17	8.10586	0.592903	1.21459	0.48815	0.625444	0.999982	6	12	10	0	8	14
Abca2	1054.37	0.125042	0.236956	0.527699	0.597708	0.999982	952	1081	1153	767	1189	1286
Abca3	2434.24	0.0102201	0.429137	0.0238155	0.981	0.999982	3589	1446	2200	3331	1238	3003
Abca4	142.962	-0.466426	0.346285	-1.34694	0.177999	0.999982	103	118	127	104	213	220
Abca5	267.855	-0.0700339	0.280712	-0.249487	0.802984	0.999982	263	203	299	200	294	394
Abca6	6.60243	-0.9882	1.25446	-0.787746	0.430845	0.999982	2	3	8	1	9	20
Abca7	259.416	0.100191	0.362745	0.276203	0.782392	0.999982	191	285	298	149	307	359
Abca8a	256.89	-0.168891	0.523215	-0.322794	0.746851	0.999982	145	223	333	99	262	552
Abca8b	106.392	0.133218	0.581393	0.229136	0.818764	0.999982	74	125	121	28	176	129
Abca9	209.699	-0.0712882	0.585634	-0.121728	0.903114	0.999982	102	198	291	59	254	408
Abcb10	585.751	0.043564	0.280941	0.155065	0.87677	0.999982	621	476	641	692	447	672
Abcb1a	180.732	-0.0663983	0.363507	-0.18266	0.855065	0.999982	133	184	193	118	190	296
Abcb1b	422.95	0.0572094	0.408376	0.14009	0.888589	0.999982	284	503	450	209	599	541
Abcb4	3.64918	-1.10391	1.44324	-0.764888	0.444338	0.999982	4	0	3	4	6	6
Abcb6	118.063	-0.0514136	0.41617	-0.12354	0.90168	0.999982	161	90	89	161	106	104
Abcb7	1322.85	0.096724	0.300854	0.321499	0.747833	0.999982	1655	898	1475	1547	1029	1428
Abcb8	1432.58	-0.0158522	0.261851	-0.0605388	0.951727	0.999982	1712	1170	1285	1668	1482	1341
Abcb9	233.086	0.153756	0.288967	0.532087	0.594666	0.999982	249	259	202	166	271	271
Abcc1	540.738	-0.249166	0.422447	-0.589816	0.555314	0.999982	327	468	636	263	743	929
Abcc10	303.587	0.0833458	0.215971	0.385912	0.699562	0.999982	338	270	303	268	316	355
Abcc12	0.139171	-0.839208	4.08047	-0.205664	0.837053	0.999982	0	0	0	0	0	1
Abcc2	4517.52	0.181296	0.477521	0.379661	0.704197	0.999982	7419	2553	4294	6968	2546	3313
Abcc3	1691.57	-0.42708	1.75455	-0.243413	0.807685	0.999982	14	2118	1924	68	2728	3798
Abcc4	1671.02	0.207889	0.396194	0.524715	0.599781	0.999982	883	2007	2248	1029	1707	2309
Abcc5	678.452	-0.0610318	0.231892	-0.26319	0.792404	0.999982	563	607	759	581	738	902
Abcc6	195.589	0.116301	0.274981	0.422941	0.672339	0.999982	207	181	204	205	203	180
Abcc8	4.36875	0.313279	1.45609	0.21515	0.82965	0.999982	2	5	7	0	7	6
Abcc9	478.43	-0.231741	0.259575	-0.89277	0.371981	0.999982	519	326	446	567	539	514
Abcd1	398.174	-0.0197337	0.250582	-0.0787515	0.93723	0.999982	469	311	378	427	360	481
Abcd2	37.157	-0.308759	0.758026	-0.40732	0.683773	0.999982	20	42	33	9	36	95
Abcd3	8562.82	0.160599	0.318146	0.504797	0.613701	0.999982	11966	6538	8080	10531	6519	8050
Abcd4	351.478	-0.111123	0.24748	-0.449016	0.65342	0.999982	349	308	326	340	455	357
Abce1	2038.36	0.107469	0.20715	0.518797	0.603903	0.999982	2314	1855	1994	2075	2083	2010
Abcf1	1151.7	-0.10929	0.293077	-0.372905	0.709219	0.999982	1381	999	851	1258	1449	1028
Abcf2	614.152	0.112591	0.247083	0.455682	0.648619	0.999982	770	533	562	641	607	605
Abcf3	689.022	-0.0225517	0.216259	-0.104281	0.916946	0.999982	719	647	620	663	809	722
Abcg1	233.522	0.0737332	0.565487	0.130389	0.896259	0.999982	108	237	346	72	321	361
Abcg2	3814.8	0.142973	0.340139	0.420336	0.67424	0.999982	5359	2827	3599	4927	2888	3384
Abcg3	20.3125	-0.126069	0.763685	-0.16508	0.868881	0.999982	27	6	25	30	12	24
Abcg4	5.49381	0.474231	1.45148	0.326722	0.743878	0.999982	2	10	6	0	11	4
Abcg5	3.48376	2.71487	1.57599	1.72264	0.0849532	0.999982	8	3	7	0	2	1
Abcg8	2.05744	-4.4427	2.82731	-1.57135	0.116101	0.999982	0	0	0	0	6	8
Abhd1	10.7431	-0.822066	1.11338	-0.73835	0.460302	0.999982	3	2	18	23	5	14
Abhd10	250.756	0.234765	0.276989	0.847559	0.396684	0.999982	294	244	251	257	250	213
Abhd11	780.911	0.071485	0.272261	0.262561	0.792889	0.999982	1015	712	608	774	869	752
Abhd11os	71.8914	0.217441	0.396936	0.547797	0.583831	0.999982	107	60	60	54	68	92
Abhd12	1179.94	-0.146206	0.244422	-0.59817	0.549727	0.999982	1076	1165	998	917	1484	1588
Abhd13	827.743	0.0957397	0.247087	0.387473	0.698406	0.999982	958	680	865	695	698	1186
Abhd14a	1396.99	-0.135412	0.289183	-0.468259	0.6396	0.999982	1601	1159	1126	1717	1602	1221
Abhd14b	2797.8	-0.0460326	0.357419	-0.128792	0.897523	0.999982	3698	2025	2371	3838	1837	3167
Abhd15	23.5911	0.125395	0.663611	0.188958	0.850125	0.999982	26	11	36	25	14	33
Abhd16a	479.478	0.0970095	0.215798	0.449538	0.653043	0.999982	548	421	478	384	492	611
Abhd16b	0.74214	-0.369688	3.96894	-0.0931454	0.925788	0.999982	2	0	0	0	0	3
Abhd17a	1837.02	-0.0430887	0.298651	-0.144277	0.885281	0.999982	2385	1514	1396	2198	1911	1693
Abhd17b	606.629	0.027908	0.199322	0.140015	0.888648	0.999982	629	510	649	559	595	762
Abhd17c	3828.6	0.180529	0.177352	1.01791	0.308721	0.999982	4094	3725	4010	3610	3755	3977
Abhd18	342.204	-0.0324887	0.275186	-0.118061	0.906019	0.999982	355	253	383	400	323	361
Abhd2	3925.9	0.0823888	0.382283	0.215518	0.829364	0.999982	5979	2706	3235	5137	2482	4246
Abhd3	1675.45	0.315676	0.411892	0.766406	0.443435	0.999982	2598	1108	1792	2243	999	1331
Abhd4	1629.38	-0.0369088	0.173255	-0.213031	0.831302	0.999982	1655	1486	1536	1554	1745	1944
Abhd5	640.281	-0.080735	0.250614	-0.322149	0.74734	0.999982	777	512	532	677	594	817
Abhd6	398.713	0.0931714	0.337232	0.276283	0.782331	0.999982	277	477	427	268	456	523
Abhd8	432.131	0.00329483	0.353603	0.00931788	0.992566	0.999982	275	492	475	294	571	524
Abi1	1275.07	0.107465	0.193405	0.55565	0.57845	0.999982	1410	1098	1354	1252	1281	1342
Abi2	785.46	-0.074932	0.256269	-0.292396	0.769984	0.999982	606	787	817	679	792	1120
Abi3	29.1036	-0.146163	0.76869	-0.190146	0.849195	0.999982	20	28	32	5	47	50
Abi3bp	122.484	-0.389419	0.459717	-0.847085	0.396948	0.999982	57	100	150	82	173	197
Abitram	244.387	-0.000784765	0.283317	-0.00276992	0.99779	0.999982	201	229	279	211	227	348
Abl1	1237.07	-0.108478	0.221308	-0.49017	0.624013	0.999982	1028	1108	1320	1058	1356	1708
Abl2	454.193	-0.262336	0.225954	-1.16102	0.245636	0.999982	438	327	443	486	458	633
Ablim1	1976.16	0.0291516	0.169788	0.171694	0.863678	0.999982	1997	1763	2053	1754	2091	2393
Ablim2	69.3685	0.346703	0.425881	0.814083	0.415597	0.999982	75	95	53	45	75	76
Ablim3	208.369	0.0136725	0.464145	0.0294575	0.9765	0.999982	104	241	255	116	310	244
Abr	1697.61	0.129086	0.192285	0.671327	0.502012	0.999982	1817	1723	1606	1391	1799	1991
Abra	4.00689	-0.480319	2.23202	-0.215195	0.829615	0.999982	0	0	10	6	8	0
Abracl	211.491	0.191692	0.39754	0.482195	0.629668	0.999982	323	158	183	267	172	170
Abraxas1	151.006	0.212594	0.277793	0.765298	0.444094	0.999982	152	135	186	121	144	183
Abraxas2	759.705	0.0128106	0.222673	0.0575309	0.954122	0.999982	846	646	736	706	675	1040
Abt1	415.619	-0.00769121	0.24414	-0.0315032	0.974868	0.999982	409	386	409	470	384	455
Abtb1	598.033	-0.132662	0.327424	-0.405168	0.685354	0.999982	807	451	416	736	613	602
Abtb2	227.374	0.310384	0.279122	1.112	0.266137	0.999982	308	226	200	202	191	252
Acaa1a	2234.88	0.0887744	0.273844	0.324178	0.745803	0.999982	2858	1872	2013	2527	2264	1952
Acaa1b	3524.03	0.23291	0.280637	0.829932	0.406577	0.999982	4321	2829	4020	4014	3120	2918
Acaa2	4000.63	0.140166	0.207031	0.677029	0.498387	0.999982	4077	3484	4680	3057	4560	4562
Acaca	753.295	-0.397806	0.372949	-1.06665	0.28613	0.999982	471	808	580	605	705	1496
Acacb	747.215	-0.418626	0.395571	-1.05828	0.289926	0.999982	458	660	728	441	832	1559
Acad10	1590.35	0.00775722	0.312506	0.0248226	0.980196	0.999982	2090	1222	1368	2024	1277	1635
Acad11	3132.94	0.260974	0.323884	0.805765	0.420378	0.999982	4540	2411	3102	3688	2180	3002
Acad12	1774.65	0.105503	0.285871	0.369058	0.712085	0.999982	2277	1520	1584	2122	1550	1644
Acad8	1372.75	0.148605	0.293775	0.505846	0.612965	0.999982	1857	1130	1245	1551	1348	1147
Acad9	677.735	-0.059918	0.262865	-0.227942	0.819691	0.999982	752	526	664	823	611	730
Acadl	6271.57	0.028075	0.270626	0.103741	0.917375	0.999982	8336	4682	5592	7097	6054	6281
Acadm	18740.5	0.050174	0.225645	0.222358	0.824035	0.999982	17814	17258	20364	14243	18334	26990
Acads	4438.08	0.0360275	0.438294	0.0821994	0.934488	0.999982	7239	2981	3064	6576	3407	3381
Acadsb	4321.89	0.0683102	0.162145	0.42129	0.673544	0.999982	4601	3940	4343	3859	4454	5128
Acadvl	1214.27	-0.1174	0.403728	-0.29079	0.771212	0.999982	1650	746	1045	1609	676	1693
Acan	0.666833	2.93831	3.97484	0.739228	0.459769	0.999982	0	0	4	0	0	0
Acap1	36.9654	-0.0934327	0.529304	-0.17652	0.859886	0.999982	27	33	44	21	43	61
Acap2	715.678	-0.0770721	0.227865	-0.338236	0.735185	0.999982	657	581	794	653	691	1013
Acap3	175.824	0.280192	0.320858	0.873258	0.382522	0.999982	138	197	222	129	185	194
Acat1	10369.3	0.0858862	0.541702	0.158549	0.874024	0.999982	19418	5832	6537	17348	6163	6719
Acat2	2032.41	-0.0190262	0.268632	-0.0708265	0.943536	0.999982	2393	1666	1845	2324	1560	2578
Acat3	225.012	0.313309	0.427459	0.732958	0.463584	0.999982	328	149	260	258	110	263
Acbd3	748.306	-0.0551913	0.238818	-0.231102	0.817236	0.999982	607	651	876	652	815	974
Acbd4	2316.47	-0.0739645	0.394009	-0.187723	0.851094	0.999982	3254	1670	1716	3406	2121	1729
Acbd5	2212.25	-0.0455032	0.316016	-0.14399	0.885508	0.999982	2766	1490	2155	2914	1935	2114
Acbd6	773.194	0.0606319	0.259953	0.233242	0.815574	0.999982	902	739	655	834	822	711
Acbd7	0.755347	-1.69104	3.35019	-0.50476	0.613727	0.999982	1	0	0	0	2	2
Accs	177.874	0.206405	0.333167	0.619523	0.535572	0.999982	231	143	185	145	230	146
Accsl	2.44662	-0.0831862	2.4921	-0.03338	0.973372	0.999982	5	2	0	0	8	0
Acd	294.904	0.130681	0.280957	0.46513	0.641838	0.999982	400	248	255	279	257	360
Ace	4302.51	-0.0151855	0.21194	-0.07165	0.94288	0.999982	4652	3511	4344	4689	3876	5087
Ace2	781.425	0.155799	0.28947	0.538221	0.590425	0.999982	955	635	823	916	581	814
Ace3	5.62065	1.21372	1.67738	0.723579	0.469324	0.999982	22	1	1	4	0	7
Acer2	659.932	-0.536293	0.41856	-1.28128	0.200095	0.999982	408	409	757	351	1102	1106
Acer3	479.065	0.052796	0.237959	0.22187	0.824415	0.999982	546	413	465	511	418	556
Ache	146.031	0.101817	0.298749	0.340813	0.733245	0.999982	184	135	122	118	163	169
Acin1	1739.62	-0.0559934	0.210047	-0.266575	0.789796	0.999982	1504	1535	1920	1528	1819	2336
Ackr1	4.93815	-1.85595	1.83824	-1.00963	0.312671	0.999982	2	4	0	0	21	4
Ackr2	13.762	0.658438	0.766222	0.859331	0.390158	0.999982	8	22	18	10	10	14
Ackr3	1895.82	0.0433815	0.251344	0.172598	0.862967	0.999982	1741	1828	2014	1535	1644	2862
Ackr4	18.615	-0.0442132	0.603306	-0.0732849	0.941579	0.999982	16	19	18	16	24	20
Acly	2545.14	0.0942749	0.292258	0.322574	0.747018	0.999982	3079	2171	2435	2327	1742	3863
Acmsd	3291.66	0.254963	0.220904	1.15418	0.248426	0.999982	3104	3667	3582	3099	2807	3598
Acnat1	394.816	0.281055	0.440728	0.637705	0.523666	0.999982	268	410	576	166	392	622
Acnat2	1827.4	0.61247	0.267883	2.28633	0.0222348	0.999982	2537	1808	2117	1164	1223	2302
Aco1	6487.95	0.20261	0.281405	0.719996	0.471527	0.999982	8182	5055	7151	7524	5126	6140
Aco2	1609.97	0.0451677	0.263576	0.171365	0.863937	0.999982	1862	1452	1452	1923	1469	1544
Acod1	14.0354	0.192498	0.952921	0.202008	0.83991	0.999982	21	20	2	8	12	23
Acot1	2881.39	0.406496	0.282447	1.4392	0.150095	0.999982	4642	2518	2490	2276	2379	3267
Acot10	496.901	-0.267125	0.35949	-0.743067	0.457441	0.999982	589	310	429	677	345	684
Acot11	370.254	0.0218311	0.346261	0.0630479	0.949728	0.999982	398	338	350	388	220	569
Acot12	2486.62	0.169783	0.60146	0.282286	0.777725	0.999982	5139	1161	1582	4216	1111	1695
Acot13	3503.39	0.0814392	0.210734	0.386455	0.699159	0.999982	3460	3398	3600	3367	3996	3355
Acot2	1276.21	0.0987607	0.269212	0.366852	0.71373	0.999982	1800	1024	1050	1194	1385	1317
Acot3	952.383	0.137069	0.437253	0.313478	0.753918	0.999982	627	1019	1232	375	1303	1300
Acot4	1980.64	0.210072	0.210597	0.997503	0.31852	0.999982	2451	1782	1974	1954	1813	2020
Acot5	6.74713	1.08924	1.12981	0.964093	0.334999	0.999982	9	13	4	8	2	3
Acot6	467.466	0.247552	0.241433	1.02534	0.305201	0.999982	611	404	471	421	390	550
Acot7	1087.43	0.363443	0.570727	0.636807	0.524251	0.999982	424	1304	1786	308	1410	1424
Acot8	484.812	-0.0368184	0.210924	-0.174557	0.861427	0.999982	463	418	513	470	471	623
Acot9	51.5218	0.583312	0.460116	1.26775	0.204888	0.999982	78	56	46	42	54	33
Acox1	19969.6	0.0365655	0.91391	0.0400099	0.968085	0.999982	41174	9019	10385	36792	8807	13247
Acox2	1851.9	0.0853617	0.244628	0.348945	0.727131	0.999982	2070	1350	2179	1922	1600	2160
Acox3	4212.96	-0.0240086	0.558704	-0.042972	0.965724	0.999982	7132	2248	3049	7666	1791	3313
Acoxl	4.11394	1.47453	1.37181	1.07488	0.282429	0.999982	4	2	12	1	4	2
Acp1	1897.68	0.0441227	0.244782	0.180253	0.856954	0.999982	2096	1823	1680	2019	2108	1717
Acp2	808.413	-0.0130038	0.197806	-0.0657403	0.947585	0.999982	740	782	811	736	867	984
Acp4	0.376289	2.09337	4.02821	0.519677	0.603289	0.999982	0	2	0	0	0	0
Acp5	1327.05	0.22645	0.283986	0.797399	0.42522	0.999982	1716	1193	1274	1415	1365	1020
Acp6	809.887	0.13825	0.272351	0.507616	0.611723	0.999982	1017	626	848	905	655	859
Acpp	149.596	0.160501	0.379705	0.4227	0.672514	0.999982	142	120	200	91	212	150
Acr	3.3158	4.20959	2.3701	1.77612	0.0757131	0.999982	17	2	0	1	0	0
Acrbp	70.7378	-0.34913	0.361282	-0.966362	0.333863	0.999982	64	56	61	74	100	76
Acsbg1	16.7178	0.597506	0.66857	0.893708	0.371478	0.999982	18	15	26	8	18	17
Acsbg3	3.47868	-2.06348	2.23121	-0.924827	0.355056	0.999982	0	0	4	6	11	0
Acsf2	414.112	0.159232	0.522661	0.304656	0.760628	0.999982	223	449	587	132	616	538
Acsf3	1313.48	0.194887	0.314123	0.620417	0.534983	0.999982	1971	1038	1114	1469	1069	1291
Acsl1	8792.43	0.186718	0.396678	0.470704	0.637852	0.999982	7292	9781	9937	3478	10045	13687
Acsl3	410.091	0.000384282	0.224247	0.00171365	0.998633	0.999982	416	363	415	420	451	420
Acsl4	1028.26	-0.130944	0.244852	-0.53479	0.592795	0.999982	849	887	1117	799	1231	1435
Acsl5	844.953	-0.0131033	0.255916	-0.0512013	0.959165	0.999982	756	811	872	590	1025	1126
Acsl6	8.67809	1.72084	1.37565	1.25093	0.210958	0.999982	8	25	4	0	11	2
Acsm1	3727.37	0.0760686	0.266707	0.285214	0.77548	0.999982	3073	3542	4485	2594	4599	4480
Acsm4	0.973883	3.48557	3.95348	0.881646	0.377968	0.999982	6	0	0	0	0	0
Acsm5	1597.88	0.133504	0.406756	0.328216	0.742748	0.999982	2456	996	1498	2229	1121	1323
Acss1	4179.6	0.238099	0.329046	0.723606	0.469308	0.999982	3251	4325	5522	2376	4081	6089
Acss2	4377.05	0.00119814	0.543142	0.00220595	0.99824	0.999982	7497	2616	2881	7858	2538	2677
Acss2os	1.90686	1.25057	2.58531	0.483722	0.628583	0.999982	6	2	0	0	0	4
Acss3	34.4676	-0.244698	0.784212	-0.312031	0.755017	0.999982	15	33	43	22	12	92
Acta1	27.0109	-1.0302	0.707038	-1.45707	0.145098	0.999982	15	13	24	14	70	33
Acta2	2446.01	-0.554867	0.410045	-1.35319	0.175996	0.999982	1248	2238	2202	1668	4911	2745
Actb	13810.6	0.340545	0.365991	0.930473	0.352126	0.999982	8189	19075	16787	9742	15933	13162
Actc1	0.490762	0.979434	4.04148	0.242345	0.808513	0.999982	0	0	2	0	1	0
Acte1	0.305879	0.122573	4.08047	0.030039	0.976036	0.999982	0	0	1	0	0	1
Actg-ps1	24.5831	-0.572236	0.589004	-0.971531	0.331284	0.999982	20	22	15	28	41	23
Actg1	10282.9	0.144988	0.230309	0.629536	0.528998	0.999982	9171	11670	10290	8276	11544	11322
Actg2	51.1734	-4.1487	1.04108	-3.98497	6.74873e-05	0.201421	1	3	12	11	244	58
Actl6a	63.5314	-0.12838	0.439589	-0.292045	0.770252	0.999982	44	49	84	62	54	97
Actl9	3.31927	1.47414	1.92594	0.765409	0.444028	0.999982	12	0	3	0	2	4
Actn1	647.522	-0.109269	0.403199	-0.271006	0.786387	0.999982	368	706	714	357	916	916
Actn2	6.37447	0.190213	1.10042	0.172855	0.862765	0.999982	3	12	4	6	4	9
Actn3	16.0408	-0.46328	0.840632	-0.55111	0.581559	0.999982	7	14	18	5	24	33
Actn4	5239.44	0.1103	0.203574	0.541818	0.587944	0.999982	4939	5270	5559	4061	5799	6290
Actr10	859.928	-0.00599084	0.226481	-0.0264518	0.978897	0.999982	967	768	765	928	889	890
Actr1a	2236.94	0.0354395	0.183539	0.193089	0.846889	0.999982	2522	1957	2127	2187	2244	2570
Actr1b	3435.18	-0.00798564	0.189509	-0.0421385	0.966388	0.999982	3772	2778	3466	3504	3562	3813
Actr2	4613.68	0.0168686	0.200542	0.0841151	0.932965	0.999982	5227	3714	4637	4817	4528	5124
Actr3	2548.27	0.0566213	0.185934	0.304524	0.760729	0.999982	2794	2327	2446	2373	2839	2694
Actr3-ps	1764.91	-0.0757687	0.322874	-0.23467	0.814465	0.999982	1729	1238	2074	1560	1282	3038
Actr3b	14.5424	-0.818953	0.797495	-1.02691	0.304464	0.999982	14	6	11	22	26	9
Actr5	219.718	-0.0566995	0.294937	-0.192243	0.847552	0.999982	216	186	226	159	305	254
Actr6	101.138	-0.137656	0.362401	-0.379844	0.704061	0.999982	128	77	77	117	112	103
Actr8	622.197	0.112383	0.281269	0.399556	0.689483	0.999982	889	488	522	603	645	639
Actrt2	0.376289	2.09337	4.02821	0.519677	0.603289	0.999982	0	2	0	0	0	0
Actrt3	3.6086	-0.201256	1.96677	-0.102328	0.918496	0.999982	8	2	0	2	10	0
Acvr1	307.459	0.0371668	0.260604	0.142618	0.886592	0.999982	256	313	332	248	335	390
Acvr1b	1130.67	0.0927143	0.209172	0.443245	0.657588	0.999982	1229	955	1226	925	1078	1515
Acvr1c	14.9329	-2.21038	1.50891	-1.46488	0.142953	0.999982	6	9	0	0	24	61
Acvr2a	551.102	0.000683088	0.292254	0.00233731	0.998135	0.999982	456	424	731	447	540	790
Acvr2b	71.2415	-0.421683	0.531227	-0.79379	0.427318	0.999982	76	33	71	127	55	67
Acvrl1	584.267	0.0481528	0.416891	0.115504	0.908045	0.999982	377	623	712	270	688	936
Acy1	1503.35	0.146264	0.237322	0.616312	0.537688	0.999982	1360	1540	1675	1377	1723	1397
Acy3	28050.3	0.0171261	1.06113	0.0161394	0.987123	0.999982	59910	10825	14081	58089	10469	13139
Acyp1	184.423	0.00299137	0.276634	0.0108134	0.991372	0.999982	219	148	173	196	189	195
Acyp2	255.978	0.0255482	0.255373	0.100042	0.920311	0.999982	293	216	245	276	251	271
Ada	21.3184	0.424249	0.806144	0.52627	0.598701	0.999982	26	17	29	4	15	43
Adad1	1.03369	-2.24741	3.04344	-0.738444	0.460245	0.999982	1	0	0	0	2	4
Adad2	0.166708	1.08435	4.08047	0.26574	0.790439	0.999982	0	0	1	0	0	0
Adal	339.961	-0.0897081	0.390344	-0.229818	0.818233	0.999982	474	224	273	470	334	274
Adam10	1891.45	0.0128693	0.222302	0.057891	0.953835	0.999982	1614	1725	2180	1696	2216	2064
Adam11	94.7273	0.121876	0.467799	0.260531	0.794454	0.999982	161	54	78	112	80	91
Adam12	102.373	-0.226492	0.729253	-0.31058	0.75612	0.999982	45	97	130	16	119	241
Adam15	712.015	-0.00529821	0.187948	-0.0281897	0.977511	0.999982	724	637	708	621	785	871
Adam17	598.649	-0.0563675	0.262335	-0.214868	0.82987	0.999982	472	595	630	474	646	848
Adam19	63.508	0.282805	0.663137	0.426466	0.669769	0.999982	20	77	103	27	58	105
Adam1a	84.9353	0.236215	0.461274	0.512091	0.608587	0.999982	47	85	134	63	88	99
Adam1b	21.6534	0.163738	0.621049	0.263647	0.792052	0.999982	28	19	20	11	31	24
Adam2	0.342488	0.122573	4.08047	0.030039	0.976036	0.999982	1	0	0	1	0	0
Adam21	1.69665	-0.339748	3.25404	-0.104408	0.916845	0.999982	0	4	0	0	6	0
Adam22	149.648	0.0389297	0.403713	0.096429	0.92318	0.999982	107	133	201	87	163	233
Adam23	13.3347	1.05986	0.850502	1.24615	0.212708	0.999982	6	18	28	6	9	13
Adam28	6.15392	-0.885461	1.73058	-0.511656	0.608891	0.999982	0	8	4	0	20	6
Adam32	6.85793	0.451537	1.24748	0.361959	0.717383	0.999982	4	14	4	11	5	1
Adam33	30.2365	0.374989	0.506325	0.74061	0.45893	0.999982	29	34	36	18	31	36
Adam4	15.4744	-0.0881934	0.980527	-0.0899449	0.928331	0.999982	6	24	12	29	14	4
Adam5	2.31883	-1.79696	2.105	-0.853663	0.393292	0.999982	0	1	2	0	7	5
Adam7	3.35576	0.992183	2.00563	0.494698	0.620814	0.999982	0	3	10	1	6	0
Adam8	30.7931	-0.576842	0.717306	-0.804179	0.421294	0.999982	6	35	29	24	47	48
Adam9	1817.82	0.0716869	0.224861	0.318805	0.749874	0.999982	2076	1522	1848	1944	1551	2099
Adamdec1	8.11508	-2.04842	1.45032	-1.4124	0.157833	0.999982	0	4	5	5	34	2
Adamts1	1005.62	-0.230229	0.446474	-0.515661	0.606092	0.999982	588	949	1133	504	968	2153
Adamts10	452.667	0.218215	0.42756	0.510373	0.60979	0.999982	321	522	559	183	582	608
Adamts12	38.3545	0.083162	0.828277	0.100404	0.920024	0.999982	16	23	77	10	28	89
Adamts13	6.67496	1.08296	1.29658	0.835245	0.40358	0.999982	1	10	15	4	1	9
Adamts14	52.3556	-0.285373	0.412417	-0.691953	0.488967	0.999982	43	37	58	43	68	74
Adamts15	337.746	0.0999253	0.415063	0.240747	0.809751	0.999982	565	218	252	245	269	550
Adamts16	123.007	0.201177	0.441217	0.45596	0.648419	0.999982	112	139	129	56	186	128
Adamts17	2.09002	-0.0190502	2.107	-0.00904141	0.992786	0.999982	0	2	4	0	4	3
Adamts18	1.83857	4.39316	3.0023	1.46326	0.143395	0.999982	0	8	2	0	0	0
Adamts2	137.408	-0.209129	0.594419	-0.351821	0.724973	0.999982	47	155	162	56	164	271
Adamts20	3.59739	0.645694	2.01403	0.320598	0.748515	0.999982	1	2	10	0	0	10
Adamts3	1.51893	-4.00299	3.13013	-1.27886	0.200947	0.999982	0	0	0	0	7	3
Adamts4	23.5562	-0.0160213	0.780723	-0.0205211	0.983628	0.999982	41	18	10	27	9	40
Adamts5	809.476	0.225057	0.567901	0.396297	0.691886	0.999982	299	926	1281	255	982	1241
Adamts6	174.631	0.37542	0.30616	1.22622	0.220116	0.999982	207	175	193	110	147	237
Adamts7	74.1861	0.475264	0.755665	0.628935	0.529392	0.999982	24	115	106	13	75	121
Adamts8	95.1825	-0.210735	0.945303	-0.222928	0.823592	0.999982	8	133	107	10	143	192
Adamts9	352.213	-0.0467334	0.255662	-0.182794	0.85496	0.999982	364	298	349	257	403	497
Adamtsl1	199.55	-0.588445	0.506074	-1.16277	0.244925	0.999982	90	106	271	116	297	375
Adamtsl2	673.334	0.159817	0.370632	0.431201	0.666322	0.999982	520	884	628	363	746	971
Adamtsl3	12.3582	0.190358	0.799543	0.238083	0.811817	0.999982	13	15	10	6	20	11
Adamtsl4	110.067	0.02754	0.530749	0.0518889	0.958617	0.999982	58	134	126	45	137	178
Adamtsl5	114.016	0.0885232	0.571255	0.154963	0.876851	0.999982	50	125	163	43	161	159
Adap1	435.048	0.0822598	0.28488	0.288752	0.772771	0.999982	585	357	369	447	470	409
Adap2	249.622	0.234431	0.459146	0.510581	0.609645	0.999982	344	150	305	262	108	363
Adar	739.351	-0.24884	0.328043	-0.758559	0.448117	0.999982	989	433	575	694	708	1186
Adarb1	207.56	-0.251844	0.274318	-0.918073	0.358581	0.999982	178	203	166	232	231	249
Adat1	72.776	-0.146011	0.463337	-0.315129	0.752664	0.999982	42	57	102	81	60	102
Adat2	41.8201	-0.171382	0.453816	-0.377647	0.705693	0.999982	50	25	41	40	42	60
Adck1	469.64	0.0548507	0.199799	0.27453	0.783677	0.999982	498	424	472	409	518	540
Adck2	222.704	-0.0211218	0.290084	-0.0728127	0.941955	0.999982	238	157	254	217	193	307
Adck5	323.842	0.252797	0.31036	0.814527	0.415343	0.999982	470	282	280	269	382	282
Adcy1	303.387	0.041287	0.447747	0.0922105	0.926531	0.999982	201	270	423	148	285	560
Adcy10	8.16556	-1.12267	1.03636	-1.08328	0.278684	0.999982	5	5	5	4	7	27
Adcy2	17.667	-0.235465	1.1159	-0.211009	0.83288	0.999982	2	14	31	2	38	23
Adcy3	40.724	-0.646592	0.754125	-0.857407	0.39122	0.999982	21	23	49	15	30	125
Adcy4	109.904	-0.0535231	0.539119	-0.0992789	0.920917	0.999982	55	103	154	46	163	158
Adcy5	211.486	-0.126697	0.44444	-0.285072	0.775589	0.999982	132	197	256	100	308	315
Adcy6	1908.17	-0.1044	0.331808	-0.314638	0.753036	0.999982	1449	1765	2114	1117	2225	3141
Adcy7	144.197	0.198747	0.511424	0.388615	0.697561	0.999982	75	215	147	67	185	186
Adcy8	2.92008	-0.305472	2.89276	-0.105599	0.915901	0.999982	8	0	0	9	0	0
Adcy9	101.064	-0.302749	0.445135	-0.680129	0.496423	0.999982	63	63	139	105	85	169
Adcyap1r1	64.8094	-0.395564	0.591391	-0.668871	0.503578	0.999982	46	41	77	22	114	107
Add1	2884.51	-0.10377	0.196305	-0.528616	0.597072	0.999982	3158	2396	2561	3061	3090	3280
Add2	40.05	0.169125	0.701591	0.241059	0.80951	0.999982	48	28	49	7	55	64
Add3	1696.41	0.165913	0.220093	0.753831	0.45095	0.999982	1817	1424	2004	1510	1430	2173
Adgb	2.55869	-0.665873	2.04719	-0.325262	0.744983	0.999982	2	0	4	0	2	9
Adgra1	4.92559	-2.24742	1.85459	-1.21182	0.225582	0.999982	0	1	4	6	19	0
Adgra2	600.509	0.0856338	0.323216	0.264943	0.791053	0.999982	469	587	736	366	650	884
Adgra3	1790.89	0.0669808	0.177188	0.378021	0.705415	0.999982	1969	1592	1782	1613	1959	1982
Adgrb1	0.626113	1.52761	3.9994	0.381959	0.702492	0.999982	3	0	0	0	0	1
Adgrb2	8.43836	-0.848434	1.01212	-0.838275	0.401876	0.999982	3	10	4	5	18	12
Adgrb3	6.71837	2.50311	1.31763	1.8997	0.0574725	0.999982	21	5	8	4	2	0
Adgrd1	36.6244	-0.339765	0.534291	-0.635917	0.524831	0.999982	45	32	17	40	48	41
Adgre1	63.5259	-0.330757	0.705146	-0.469061	0.639026	0.999982	20	67	74	19	79	140
Adgre4	12.6488	-0.672359	0.83456	-0.805645	0.420448	0.999982	7	12	9	7	28	15
Adgre5	543.851	0.0132525	0.213582	0.062049	0.950524	0.999982	561	528	497	451	601	681
Adgrf1	22.7804	-1.19427	0.857734	-1.39235	0.163817	0.999982	2	13	25	18	50	34
Adgrf2	3.74795	-0.346201	1.56117	-0.221757	0.824503	0.999982	4	0	6	1	6	7
Adgrf3	2.09548	2.64523	2.5248	1.0477	0.294778	0.999982	0	7	3	0	0	2
Adgrf4	4.00812	1.18628	1.83069	0.647995	0.516988	0.999982	11	0	6	0	6	2
Adgrf5	2334.67	-0.0545562	0.469128	-0.116293	0.907421	0.999982	1468	2069	3106	859	2693	4389
Adgrg1	8277.31	-0.0955746	0.198487	-0.481515	0.63015	0.999982	9144	7303	6859	7357	9133	10872
Adgrg2	33.6209	-0.439677	0.73907	-0.594906	0.551907	0.999982	40	22	22	13	23	96
Adgrg3	146.292	0.220215	0.384554	0.57265	0.566882	0.999982	114	153	189	81	154	206
Adgrg4	104.775	0.0558817	0.439428	0.127169	0.898807	0.999982	149	84	80	141	93	82
Adgrg5	12.8669	-0.137165	0.753502	-0.182036	0.855554	0.999982	11	16	8	16	13	13
Adgrg6	95.7452	-0.127781	0.46576	-0.27435	0.783816	0.999982	68	99	97	53	92	186
Adgrg7	0.333417	1.94121	4.04148	0.480321	0.630999	0.999982	0	0	2	0	0	0
Adgrl1	650.019	0.074	0.222025	0.333295	0.738911	0.999982	648	539	760	647	599	761
Adgrl2	741.736	-0.0296297	0.246445	-0.120229	0.904302	0.999982	902	623	620	809	723	828
Adgrl3	10.2848	0.704619	1.3323	0.528874	0.596893	0.999982	2	19	15	0	7	20
Adgrl4	1162.22	-0.207826	0.516259	-0.402561	0.687271	0.999982	617	1002	1504	398	1332	2454
Adgrv1	10.6364	-0.928661	1.20825	-0.7686	0.442131	0.999982	5	0	17	21	8	14
Adh1	6199.29	-0.0722623	1.23544	-0.058491	0.953358	0.999982	14467	1896	1902	13945	2256	2226
Adh5	3024.95	0.113392	0.348847	0.325047	0.745146	0.999982	4279	2349	2611	3996	2262	2711
Adh6a	7.49945	1.11568	1.06381	1.04876	0.294288	0.999982	8	9	13	1	4	11
Adh6b	2.27321	0.661621	2.05547	0.321883	0.747541	0.999982	4	4	0	0	2	4
Adh7	66.5021	-0.952509	0.778307	-1.22382	0.22102	0.999982	97	25	13	136	94	33
Adhfe1	4784.68	0.0751087	0.333579	0.22516	0.821855	0.999982	6844	3302	4333	6046	3914	4491
Adi1	1676.49	0.0750983	0.27292	0.275166	0.783189	0.999982	2012	1153	1898	1863	1650	1590
Adig	29.8343	-1.1954	1.11362	-1.07344	0.283074	0.999982	1	28	22	5	27	112
Adipoq	287.005	-1.68003	1.34065	-1.25315	0.21015	0.999982	49	209	126	12	575	906
Adipor1	3761.71	-0.0296881	0.224729	-0.132106	0.8949	0.999982	4379	3126	3374	4167	3820	3941
Adipor2	3031.37	-0.0466241	0.201709	-0.231145	0.817202	0.999982	3291	2806	2574	2971	2943	3893
Adk	2591.93	0.187606	0.289947	0.647035	0.517609	0.999982	3503	2124	2470	2922	2477	2125
Adm	237.343	0.0209507	0.269469	0.0777482	0.938028	0.999982	196	238	258	195	257	303
Adm2	107.995	-0.0578055	0.420614	-0.137431	0.89069	0.999982	66	112	127	75	156	122
Adnp	5.00318	-0.773894	1.23473	-0.62677	0.53081	0.999982	4	1	6	4	12	4
Adnp2	380.085	-0.150905	0.266197	-0.566891	0.570789	0.999982	427	292	335	324	525	424
Ado	681.229	-0.0926047	0.221831	-0.417455	0.676345	0.999982	750	497	686	709	679	841
Adora1	149.324	-0.757085	0.49612	-1.52601	0.127007	0.999982	80	88	156	72	242	307
Adora2a	161.401	-0.489765	0.456199	-1.07358	0.283012	0.999982	91	112	188	90	218	314
Adora2b	109.391	-0.287441	0.367275	-0.782633	0.433843	0.999982	87	111	86	79	147	163
Adora3	5.76181	-0.0786124	1.53639	-0.0511668	0.959193	0.999982	2	7	7	0	17	2
Adpgk	504.809	-0.0137508	0.229757	-0.0598492	0.952276	0.999982	483	498	475	458	473	694
Adprh	644.73	-0.0354936	0.266507	-0.133181	0.89405	0.999982	539	652	650	467	738	905
Adprhl1	1.75493	0.196858	2.3196	0.0848674	0.932367	0.999982	0	5	0	2	2	1
Adprm	365.021	0.0184603	0.294494	0.0626849	0.950017	0.999982	453	330	288	413	304	425
Adprs	726.161	0.139692	0.26419	0.528756	0.596974	0.999982	896	714	605	616	883	687
Adra1a	196.536	0.255021	0.391516	0.651368	0.514809	0.999982	136	164	324	162	161	252
Adra1b	36.9285	0.369082	0.793939	0.464875	0.642021	0.999982	30	30	62	4	41	64
Adra1d	11.9894	-0.470002	0.92712	-0.506949	0.612191	0.999982	4	19	5	11	12	22
Adra2a	59.4463	0.531957	0.634115	0.838897	0.401527	0.999982	18	96	85	47	59	47
Adra2b	2525.66	-0.00517904	0.309011	-0.01676	0.986628	0.999982	3043	1726	2650	3258	2031	2577
Adra2c	49.5314	0.136033	0.577417	0.235589	0.813751	0.999982	26	50	74	24	71	58
Adrb1	69.6511	-0.223281	0.49093	-0.454812	0.649244	0.999982	43	76	65	102	74	54
Adrb2	163.271	0.202953	0.596548	0.340212	0.733697	0.999982	251	142	119	287	64	102
Adrb3	62.2933	-1.78237	1.11791	-1.59437	0.110853	0.999982	3	50	25	2	107	223
Adrm1	113.75	0.316834	0.396463	0.799152	0.424202	0.999982	88	118	160	64	120	145
Adsl	595.727	0.0961609	0.197147	0.487763	0.625718	0.999982	614	562	614	576	578	670
Adss	1919.24	0.0107013	0.221904	0.0482248	0.961537	0.999982	2077	1607	1941	2090	2028	1872
Adssl1	118.809	0.139165	0.39687	0.350657	0.725846	0.999982	75	146	136	90	141	130
Adtrp	2091.41	0.191052	0.264753	0.721624	0.470526	0.999982	2760	1784	1986	2217	2081	1795
Aebp1	1909.11	-0.105075	0.475308	-0.221066	0.825041	0.999982	1003	2048	2230	738	3006	2754
Aebp2	1110.26	-0.000182047	0.222474	-0.000818284	0.999347	0.999982	954	1045	1222	963	1101	1497
Aen	654.828	-0.0428049	0.265453	-0.161252	0.871895	0.999982	701	630	541	776	584	723
Afap1	742.702	0.022246	0.315387	0.0705357	0.943767	0.999982	499	654	1021	591	845	927
Afap1l1	1512.45	-0.0947441	0.333986	-0.283677	0.776658	0.999982	1961	1138	1193	2052	1435	1334
Afap1l2	485.862	0.142581	0.396786	0.359339	0.719342	0.999982	325	538	606	246	669	584
Afdn	1746.11	-0.095894	0.191094	-0.501817	0.615797	0.999982	1653	1381	1895	1598	1975	2180
Aff1	1643.94	-0.061424	0.256226	-0.239726	0.810543	0.999982	1364	1392	1927	1417	1531	2466
Aff2	0.376289	2.09337	4.02821	0.519677	0.603289	0.999982	0	2	0	0	0	0
Aff3	39.0761	-0.963699	0.705006	-1.36694	0.171645	0.999982	14	23	40	14	79	78
Aff4	1732.84	0.0241328	0.260563	0.0926179	0.926207	0.999982	1726	1364	2021	1532	1416	2589
Afg1l	931.567	0.0346985	0.250589	0.138468	0.889871	0.999982	1095	871	778	997	991	896
Afg3l1	1385.69	0.0523049	0.290326	0.180159	0.857028	0.999982	1847	1115	1174	1638	1243	1363
Afg3l2	2114.61	0.0315241	0.215357	0.146381	0.883621	0.999982	2444	1830	1966	2269	2063	2245
Afm	645.503	0.139019	0.409483	0.339498	0.734234	0.999982	370	797	770	346	834	816
Afmid	127.573	0.0929553	0.533024	0.174392	0.861557	0.999982	183	88	117	208	60	107
Afp	21.3025	0.557047	0.682077	0.816693	0.414104	0.999982	17	37	18	13	14	29
Aftph	2078.03	0.0187746	0.200093	0.0938296	0.925244	0.999982	2273	1778	2053	2138	1889	2514
Aga	204.301	0.0922632	0.310701	0.296952	0.766503	0.999982	193	196	223	234	152	236
Agap1	1775.04	0.00655069	0.27017	0.0242466	0.980656	0.999982	2307	1307	1614	2011	1562	1994
Agap2	44.7277	-0.717437	0.52965	-1.35455	0.175561	0.999982	17	39	41	52	72	51
Agap3	708.006	0.0736646	0.205781	0.357976	0.720361	0.999982	713	722	669	607	777	814
Agbl2	13.9372	0.509901	0.903185	0.564558	0.572374	0.999982	6	25	15	19	6	10
Agbl3	379.652	0.359622	0.265919	1.35237	0.176256	0.999982	461	329	459	385	316	340
Agbl4	1.68359	4.27353	2.49142	1.7153	0.0862909	0.999982	6	2	2	0	0	0
Agbl5	248.961	-0.0782588	0.280353	-0.279144	0.780135	0.999982	227	207	272	236	214	371
Ager	30.6925	0.366716	0.520921	0.703975	0.481448	0.999982	34	36	30	21	39	25
Agfg1	906.987	-0.0644279	0.235015	-0.274144	0.783974	0.999982	888	658	1052	930	863	1152
Agfg2	577.928	0.202521	0.223606	0.905704	0.365092	0.999982	600	513	692	448	547	732
Aggf1	729.907	-0.00233833	0.21074	-0.0110958	0.991147	0.999982	706	637	781	733	671	917
Agk	224.111	-0.0937614	0.259226	-0.361698	0.717578	0.999982	249	178	207	216	212	312
Agl	902.3	0.169321	0.2131	0.794557	0.426871	0.999982	974	849	958	909	768	1007
Agmat	66.5225	0.748391	0.572492	1.30725	0.191128	0.999982	150	37	62	57	61	36
Agmo	84.3773	-0.35982	0.397393	-0.905449	0.365227	0.999982	85	62	69	62	141	101
Ago1	948.692	-0.120396	0.213254	-0.564566	0.572369	0.999982	805	858	975	894	962	1305
Ago2	902.624	0.0551323	0.208642	0.264244	0.791592	0.999982	1009	702	984	834	869	1119
Ago3	316.349	0.199891	0.316437	0.631692	0.527588	0.999982	259	293	432	223	289	442
Ago4	124.435	0.20884	0.504079	0.4143	0.678654	0.999982	84	162	136	46	166	167
Agpat1	3093.96	-0.0118611	0.230814	-0.051388	0.959016	0.999982	3292	2953	2703	3456	3191	3080
Agpat2	1170.52	-0.1906	0.244025	-0.781068	0.434762	0.999982	1246	1084	843	1048	1282	1676
Agpat3	7755.31	0.0797236	0.263923	0.302072	0.762597	0.999982	9980	6424	6935	8907	6750	7931
Agpat4	127.174	0.147929	0.582699	0.253869	0.799597	0.999982	70	204	103	44	184	168
Agpat5	473.182	0.152752	0.205061	0.744913	0.456324	0.999982	486	454	509	382	499	551
Agps	5168.8	-0.100828	0.594809	-0.169513	0.865393	0.999982	9052	2544	3276	9972	2115	3918
Agr2	0.162314	1.08435	4.08047	0.26574	0.790439	0.999982	1	0	0	0	0	0
Agrn	3414.67	-0.153356	0.223511	-0.686119	0.492638	0.999982	3679	2478	3319	2793	4391	4339
Agrp	8.07696	1.17746	1.16861	1.00757	0.31366	0.999982	10	16	6	1	2	14
Agt	2901.94	0.217598	0.246401	0.883104	0.37718	0.999982	2678	3048	3312	1962	3387	3271
Agtpbp1	542.898	-0.0173085	0.2481	-0.0697642	0.944381	0.999982	439	533	590	445	632	671
Agtr1a	1463.32	0.0478709	0.189833	0.252173	0.800907	0.999982	1604	1230	1512	1205	1576	1828
Agtr1b	2.75282	1.08724	2.44365	0.444924	0.656374	0.999982	0	10	0	0	2	4
Agtr2	4.22714	0.345076	1.89425	0.18217	0.855449	0.999982	0	10	3	0	2	11
Agtrap	2796.52	0.108522	0.243371	0.445913	0.65566	0.999982	3576	2407	2504	2976	2429	3071
Agxt2	1735.41	0.142518	0.3895	0.365899	0.71444	0.999982	2687	1205	1485	2348	1303	1415
Ahctf1	778.618	0.0107488	0.251535	0.042733	0.965914	0.999982	658	673	944	704	714	1068
Ahcy	6588.75	0.0592202	0.343498	0.172403	0.86312	0.999982	8706	5503	5479	8780	6047	4983
Ahcyl	9429.52	0.0995274	0.378202	0.26316	0.792428	0.999982	13689	6819	8232	13043	6167	8852
Ahcyl1	5728.38	0.110118	0.259459	0.424415	0.671263	0.999982	7354	4801	5257	6488	5082	5651
Ahcyl2	4521.28	0.166484	0.365797	0.455127	0.649018	0.999982	6170	3134	4797	5979	2800	4402
Ahdc1	559.369	-0.176302	0.262252	-0.672263	0.501417	0.999982	431	467	629	492	581	838
Ahi1	197.094	-0.121752	0.277801	-0.438271	0.66119	0.999982	163	194	189	178	199	282
Ahnak	2964.56	-0.205827	0.425979	-0.483185	0.628964	0.999982	1599	2807	3534	1466	3681	5349
Ahr	246.809	-0.147988	0.43793	-0.337927	0.735418	0.999982	162	202	317	119	311	426
Ahrr	16.6139	-3.12187	1.10355	-2.82893	0.00467045	0.999982	0	2	8	14	61	20
Ahsa1	801.326	0.111487	0.206439	0.540047	0.589165	0.999982	886	732	807	813	733	887
Ahsa2	80.5404	0.025693	0.395113	0.0650269	0.948153	0.999982	78	77	81	80	54	122
Ahsg	1.25876	-3.72944	3.94022	-0.946506	0.34389	0.999982	0	0	0	0	8	0
AI115009	2.19936	-0.0600862	2.54202	-0.0236372	0.981142	0.999982	0	4	2	0	0	8
AI182371	8.54498	-0.505391	0.966816	-0.522738	0.601157	0.999982	12	4	5	4	14	15
AI197445	13.669	-0.0128284	0.793003	-0.016177	0.987093	0.999982	13	9	18	7	25	12
AI314278	3173.12	0.248274	0.214079	1.15973	0.24616	0.999982	3804	3209	3008	3044	3096	2981
AI413582	37.3672	0.447485	0.600167	0.745601	0.455909	0.999982	43	20	65	17	34	53
AI429214	74.9963	0.099994	0.393464	0.254137	0.799389	0.999982	88	71	67	72	52	108
AI463170	2.27157	2.68572	1.92133	1.39784	0.16216	0.999982	2	7	2	0	1	1
AI463229	8.10394	0.733749	1.24363	0.590006	0.555187	0.999982	11	12	6	10	8	0
AI467606	64.1898	-0.790117	0.447303	-1.7664	0.0773283	0.999982	44	59	32	56	102	104
AI504432	37.1494	0.153246	0.896461	0.170945	0.864267	0.999982	8	36	69	8	76	30
AI506816	306.363	-0.155712	0.321135	-0.484879	0.627762	0.999982	234	288	317	202	397	449
AI593442	1.41446	-1.67807	3.41776	-0.490987	0.623436	0.999982	0	0	2	6	0	0
AI597479	411.606	-0.134911	0.223566	-0.60345	0.546209	0.999982	363	330	451	387	458	529
AI646519	0.278342	-1.57761	4.05315	-0.389231	0.697105	0.999982	0	0	0	0	0	2
AI661453	775.869	-0.198224	0.315288	-0.628709	0.52954	0.999982	574	772	738	519	918	1268
AI662270	33.4788	-0.189568	0.608761	-0.311399	0.755497	0.999982	19	43	27	22	57	35
AI837181	1021.2	0.0147015	0.210152	0.0699568	0.944228	0.999982	1185	889	921	976	1149	1088
AI847159	0.809557	-3.0903	3.9183	-0.788685	0.430296	0.999982	0	0	0	1	4	0
AI854703	790.871	0.202482	0.316682	0.639386	0.522572	0.999982	1193	552	753	855	706	738
AI987944	362.376	0.0305467	0.249003	0.122676	0.902364	0.999982	319	355	387	384	338	409
Aicda	12.2646	1.18917	1.56497	0.759867	0.447334	0.999982	37	0	15	13	9	0
Aida	617.762	0.0130512	0.246009	0.0530519	0.957691	0.999982	623	584	596	445	779	752
Aif1	34.4409	0.771317	0.718245	1.07389	0.282871	0.999982	49	53	23	6	41	37
Aif1l	5804.68	0.0388553	0.315218	0.123265	0.901897	0.999982	4292	6252	6410	3551	7326	7693
Aifm1	1470.3	0.0834105	0.297973	0.279926	0.779534	0.999982	1863	1187	1383	1829	1200	1406
Aifm2	498.735	-0.281429	0.242466	-1.1607	0.245765	0.999982	481	385	448	405	591	773
Aifm3	171.441	0.0321069	0.513594	0.0625142	0.950153	0.999982	321	93	102	228	141	155
Aig1	916.926	0.109113	0.252339	0.432406	0.665447	0.999982	1250	759	780	867	940	985
Aim2	26.5395	-0.906367	0.669459	-1.35388	0.175775	0.999982	20	15	19	16	66	29
Aimp1	388.051	-0.0246474	0.289911	-0.0850172	0.932248	0.999982	517	304	307	409	422	400
Aimp2	228.168	-0.147541	0.28185	-0.523475	0.600644	0.999982	268	198	165	212	269	283
Aip	986.65	-0.102183	0.215558	-0.47404	0.635471	0.999982	1016	897	853	882	1250	1115
Aipl1	2.91511	-4.9384	2.58769	-1.90842	0.0563371	0.999982	0	0	0	10	0	8
Aire	4.24103	-1.28936	1.78707	-0.721497	0.470604	0.999982	3	4	0	0	12	8
Airn	110.247	-0.170107	0.603419	-0.281906	0.778016	0.999982	152	68	86	217	69	61
Ajap1	12.05	-1.82314	1.0676	-1.70771	0.0876908	0.999982	1	8	6	16	36	6
Ajm1	16.8904	-1.59703	1.03299	-1.54603	0.122097	0.999982	15	4	6	4	62	16
Ajuba	840.913	-0.420907	0.24092	-1.74708	0.0806231	0.999982	597	644	849	853	935	1297
Ak1	600.142	0.150326	0.432293	0.347742	0.728034	0.999982	353	805	642	290	795	769
AK157302	626.758	0.0720122	0.333779	0.215748	0.829184	0.999982	828	460	601	728	410	790
Ak2	3291.17	-0.0388949	0.336316	-0.11565	0.90793	0.999982	4272	2511	2744	4487	3036	2743
Ak3	8446.15	0.167594	0.239994	0.698323	0.484975	0.999982	9781	7527	8783	9414	7553	7858
Ak4	6549.2	-0.0544578	0.374202	-0.145531	0.884292	0.999982	6182	4531	8139	8666	3657	8620
Ak5	53.2705	0.515169	0.698851	0.737166	0.461021	0.999982	33	72	75	12	35	102
Ak7	40.7496	-0.0719526	0.767274	-0.0937769	0.925286	0.999982	21	47	46	12	24	107
Ak8	1.5987	-1.73554	2.72307	-0.637347	0.523899	0.999982	0	2	0	0	6	2
Ak9	3.88271	-0.236762	1.42663	-0.165959	0.868189	0.999982	2	6	2	3	9	1
Akap1	1409.27	0.181462	0.320754	0.565736	0.571574	0.999982	2095	1058	1258	1511	991	1669
Akap10	450.292	0.0242141	0.213128	0.113613	0.909545	0.999982	448	376	501	439	469	506
Akap11	1161.55	0.0090218	0.221465	0.0407368	0.967506	0.999982	1095	959	1346	1174	1060	1442
Akap12	572.665	-0.143743	0.623424	-0.230569	0.817649	0.999982	216	514	842	133	760	1128
Akap13	921.665	-0.163385	0.215143	-0.759423	0.4476	0.999982	859	698	984	832	982	1311
Akap17b	134.811	-0.347586	0.391487	-0.887859	0.374616	0.999982	95	147	98	95	182	213
Akap3	2.40732	-1.30429	2.10227	-0.620419	0.534982	0.999982	2	2	0	0	2	10
Akap5	17.0634	-0.586481	0.753068	-0.778789	0.436104	0.999982	8	8	24	21	27	16
Akap6	40.8894	-0.609455	0.630393	-0.966784	0.333652	0.999982	20	21	54	22	76	63
Akap7	320.919	-0.348355	0.232677	-1.49716	0.134352	0.999982	253	277	288	354	376	408
Akap8	1482.53	0.0278812	0.243929	0.1143	0.909	0.999982	1264	1434	1641	1090	1715	1924
Akap8l	876.99	0.0424767	0.252073	0.16851	0.866182	0.999982	857	817	913	609	1129	1039
Akap9	877.223	-0.0240538	0.192317	-0.125074	0.900465	0.999982	961	732	847	864	878	1067
Akip1	343.522	0.0107549	0.43421	0.0247688	0.980239	0.999982	550	242	225	458	339	254
Akirin1	902.117	-0.109433	0.242599	-0.451088	0.651926	0.999982	854	738	939	840	797	1375
Akirin2	1053.18	-0.0979465	0.201646	-0.485734	0.627156	0.999982	1020	926	1013	1101	1204	1126
Akna	120.727	-0.128907	0.374821	-0.343917	0.730909	0.999982	102	101	133	91	106	215
Akr1a1	25138.5	0.139469	0.415818	0.335408	0.737318	0.999982	40793	17256	19845	35397	18708	18977
Akr1b10	318.66	0.00383472	0.290062	0.0132203	0.989452	0.999982	371	227	339	332	377	288
Akr1b3	285.627	-0.869571	0.507872	-1.71218	0.0868628	0.999982	384	100	119	294	560	313
Akr1b7	37.1821	0.764	0.751382	1.01679	0.309252	0.999982	40	51	44	6	62	21
Akr1b8	33.2263	-1.26706	0.614684	-2.06131	0.0392732	0.999982	30	17	10	49	64	33
Akr1c12	73.65	0.0552528	0.364059	0.151769	0.879369	0.999982	73	54	93	63	85	82
Akr1c13	156.968	0.204605	0.58109	0.352106	0.724759	0.999982	313	54	138	212	100	137
Akr1c14	5453.22	-0.10357	0.421581	-0.245671	0.805937	0.999982	8339	3454	3751	7649	3275	6690
Akr1c18	3327.92	-0.0955934	1.78102	-0.0536735	0.957195	0.999982	47	4588	4427	72	3346	8476
Akr1c19	489.627	-0.215296	0.362317	-0.59422	0.552365	0.999982	306	465	537	321	550	852
Akr1c20	23.3736	-0.840923	0.872313	-0.964016	0.335038	0.999982	4	19	25	10	59	28
Akr1c21	11742	0.150389	0.576497	0.260866	0.794196	0.999982	22490	5827	8577	20391	6139	6650
Akr1c6	1.86419	-2.21356	2.63687	-0.839465	0.401209	0.999982	2	0	0	7	0	2
Akr1d1	1039.06	0.29547	0.360431	0.819768	0.412348	0.999982	1377	700	1303	1275	676	938
Akr1e1	1296.13	0.030548	0.363057	0.0841411	0.932944	0.999982	1896	862	1109	1683	1220	1050
Akr7a5	3601.71	-0.0415118	0.378804	-0.109586	0.912737	0.999982	4982	2774	2665	5178	3218	2785
Akt1	1442.29	-0.0550626	0.191507	-0.287523	0.773712	0.999982	1506	1331	1275	1294	1670	1717
Akt1s1	1847.24	0.0881146	0.285982	0.308112	0.757997	0.999982	2381	1685	1489	2046	1944	1588
Akt2	1495.93	-0.00137603	0.241491	-0.00569807	0.995454	0.999982	1723	1388	1240	1612	1605	1476
Akt3	249.273	-0.157622	0.459519	-0.343014	0.731588	0.999982	199	214	272	95	321	458
Aktip	2008.72	-0.0341923	0.189362	-0.180566	0.856708	0.999982	1968	1747	2066	1703	2113	2708
Alad	826.629	-0.0764877	0.262912	-0.290925	0.771109	0.999982	942	754	645	955	863	837
Alas1	2239.96	-0.0735771	0.392525	-0.187445	0.851311	0.999982	1145	2165	2989	2084	1710	3621
Alas2	181.279	0.411797	0.357058	1.15331	0.248785	0.999982	188	189	225	104	135	271
Alb	120.64	0.222995	0.432359	0.515765	0.606019	0.999982	124	164	84	98	161	91
Albfm1	18.6428	-0.366192	0.74559	-0.491144	0.623324	0.999982	11	9	28	11	32	25
Alcam	680.05	-0.102012	0.261362	-0.390308	0.696309	0.999982	595	644	662	491	890	887
Aldh16a1	1215.71	0.0802261	0.224579	0.357229	0.720921	0.999982	1404	1176	1053	1220	1273	1228
Aldh18a1	77.6597	0.0303088	0.420713	0.0720416	0.942569	0.999982	75	98	52	61	98	86
Aldh1a1	287.764	0.317827	0.293134	1.08424	0.278259	0.999982	318	337	268	208	344	262
Aldh1a2	173.199	-0.255963	1.27765	-0.200339	0.841215	0.999982	26	259	156	15	358	253
Aldh1a3	208.244	-3.46659	0.606713	-5.71372	1.10536e-08	0.000230932	13	40	46	247	752	202
Aldh1a7	227.44	-0.0662549	0.56987	-0.116263	0.907444	0.999982	389	95	180	384	179	137
Aldh1b1	186.407	0.308579	0.659605	0.467823	0.639911	0.999982	45	234	311	62	251	234
Aldh1l1	6880.02	0.09888	0.294338	0.33594	0.736916	0.999982	8338	6041	6405	8492	6456	5579
Aldh1l2	26.6532	-0.00853101	0.704872	-0.0121029	0.990344	0.999982	25	20	33	13	15	62
Aldh2	10859.2	0.045099	0.317285	0.142141	0.886969	0.999982	14281	9132	8867	13872	9962	9183
Aldh3a1	15.0981	-1.74822	0.965052	-1.81153	0.0700583	0.999982	2	7	11	6	44	26
Aldh3a2	4060.55	0.0208735	0.547972	0.0380922	0.969614	0.999982	7536	1966	2710	6901	2307	2941
Aldh3b1	264.92	0.251789	0.340703	0.739026	0.459891	0.999982	334	248	258	321	223	202
Aldh3b2	50.2004	-0.483172	0.429705	-1.12443	0.260831	0.999982	42	35	45	61	73	49
Aldh3b3	138.745	0.0335185	0.352569	0.0950694	0.92426	0.999982	127	146	133	84	179	181
Aldh4a1	7432.88	0.15621	0.279156	0.559581	0.575765	0.999982	8808	6091	8048	8890	5678	7332
Aldh5a1	1423.94	0.164044	0.395188	0.415104	0.678066	0.999982	2148	997	1296	1970	1016	1127
Aldh6a1	19768.5	0.108458	0.339493	0.319469	0.749371	0.999982	25657	13407	21406	25680	13714	19604
Aldh7a1	2556.81	0.156606	0.321117	0.487692	0.625768	0.999982	3444	1861	2630	3182	2031	2273
Aldh8a1	8696.88	0.272048	0.283081	0.961024	0.33654	0.999982	12038	7845	7961	9581	7605	7307
Aldh9a1	11819.3	0.111501	0.427189	0.26101	0.794085	0.999982	18935	8040	9308	17302	8496	8819
Aldoa	6807.87	0.0124003	0.234032	0.0529855	0.957743	0.999982	7202	6837	5778	6042	8579	6832
Aldoart1	17493.1	0.0132083	0.230032	0.0574195	0.954211	0.999982	18751	17704	14469	17208	20285	17348
Aldoart2	2817.05	-0.0258795	0.247057	-0.104751	0.916573	0.999982	3208	2199	2768	2788	2284	4020
Aldob	121490	0.228391	0.2745	0.832025	0.405395	0.999982	156322	103251	124430	138823	105087	103466
Aldoc	247.848	-0.173337	0.410312	-0.422453	0.672695	0.999982	150	211	315	150	277	436
Alg1	148.392	-0.0121769	0.318199	-0.0382683	0.969474	0.999982	158	102	174	153	127	194
Alg10b	1029.4	-0.0504668	0.281206	-0.179465	0.857572	0.999982	1109	758	1098	1099	769	1471
Alg11	518.751	-0.0638368	0.26815	-0.238064	0.811831	0.999982	590	338	565	560	487	630
Alg12	375.584	-0.000879484	0.271346	-0.00324118	0.997414	0.999982	403	281	416	397	433	347
Alg13	116.539	0.390003	0.321381	1.21352	0.22493	0.999982	150	127	107	108	90	121
Alg14	401.508	-0.0970998	0.247357	-0.392549	0.694652	0.999982	483	320	332	393	464	458
Alg2	1073.35	-0.0465946	0.250193	-0.186235	0.852261	0.999982	1287	727	1093	1157	1083	1197
Alg3	212.722	-0.173221	0.289868	-0.597584	0.550118	0.999982	240	168	176	255	226	225
Alg5	433.853	-0.226676	0.255998	-0.88546	0.375908	0.999982	467	368	329	449	558	469
Alg6	203.84	0.0863538	0.272728	0.316629	0.751525	0.999982	209	155	251	181	225	222
Alg8	85.3137	-0.0683981	0.328404	-0.208275	0.835015	0.999982	93	70	80	91	94	90
Alg9	487.398	-0.0289319	0.290059	-0.0997449	0.920547	0.999982	583	412	414	550	561	423
Alk	2.94715	2.33365	2.02597	1.15186	0.249377	0.999982	11	0	4	1	2	0
Alkal2	4.14504	1.46623	2.26718	0.646721	0.517813	0.999982	0	2	16	0	7	0
Alkbh1	222.557	0.261882	0.256928	1.01928	0.308068	0.999982	274	220	213	187	191	269
Alkbh2	49.8006	0.133802	0.506615	0.264109	0.791696	0.999982	75	39	39	49	65	34
Alkbh3	213.444	0.15858	0.277682	0.571084	0.567943	0.999982	257	217	180	212	203	221
Alkbh3os1	1.95637	1.83209	2.19808	0.833496	0.404565	0.999982	1	2	6	0	0	3
Alkbh4	172.71	-0.0470975	0.286588	-0.164339	0.869464	0.999982	193	169	131	161	192	205
Alkbh5	2833.33	0.120084	0.26759	0.448764	0.653602	0.999982	3180	2162	3315	2755	2086	3831
Alkbh6	376.875	0.00684383	0.243235	0.0281367	0.977553	0.999982	336	365	394	340	456	395
Alkbh7	345.001	0.23291	0.284766	0.817898	0.413415	0.999982	376	404	296	313	379	306
Alkbh8	442.7	-0.0199721	0.270824	-0.0737455	0.941213	0.999982	548	346	394	502	400	500
Alms1	136.981	-0.116939	0.331578	-0.352673	0.724333	0.999982	116	121	145	96	187	176
Alms1-ps1	34.0865	-0.285544	0.73025	-0.391023	0.69578	0.999982	49	17	25	65	13	36
Alms1-ps2	77.2199	-0.318787	0.835306	-0.381641	0.702728	0.999982	128	17	62	173	18	64
Alox12	117.761	0.36047	0.394042	0.914802	0.360296	0.999982	85	146	150	72	113	149
Alox12b	0.732204	-2.95383	3.96385	-0.745193	0.456155	0.999982	0	0	0	0	2	3
Alox12e	0.8901	-0.747502	3.87715	-0.192797	0.847118	0.999982	0	0	2	0	0	4
Alox15	0.806004	1.97654	3.97484	0.497263	0.619004	0.999982	0	0	4	0	0	1
Alox5	5.62101	0.128449	1.36156	0.0943398	0.924839	0.999982	1	5	11	2	13	2
Alox5ap	37.0749	0.00807583	0.563443	0.014333	0.988564	0.999982	30	44	33	18	39	65
Alox8	5.741	0.660615	1.24603	0.530178	0.595989	0.999982	2	10	8	1	4	10
Aloxe3	1.99152	-2.30557	2.53097	-0.910946	0.362324	0.999982	0	0	2	0	7	4
Alpk1	108.374	0.00891411	0.372633	0.0239219	0.980915	0.999982	101	77	141	77	109	165
Alpk2	1.10142	-3.53687	3.94497	-0.89655	0.369959	0.999982	0	0	0	0	7	0
Alpk3	1.69123	2.12628	2.67979	0.793453	0.427514	0.999982	0	2	6	0	2	0
Alpl	9198.75	0.245918	0.276588	0.889115	0.373941	0.999982	8290	9120	11571	6621	11813	8311
Als2	485.529	-0.318261	0.249152	-1.27738	0.201468	0.999982	430	351	481	602	476	619
Als2cl	861.542	0.0788405	0.232964	0.338423	0.735044	0.999982	855	822	895	611	1003	1085
Alx1	122.681	-0.619879	0.587562	-1.055	0.291425	0.999982	55	92	133	41	196	259
Alx4	7.39827	-0.784776	1.29641	-0.605346	0.544949	0.999982	6	4	6	0	12	20
Alyref	113.093	-0.24233	0.363805	-0.666098	0.505349	0.999982	93	128	76	124	119	145
Alyref2	48.7195	-0.000667022	0.464599	-0.00143569	0.998854	0.999982	46	57	37	46	65	42
Amacr	4817.64	0.046354	1.08384	0.0427683	0.965886	0.999982	10742	1838	2148	9817	1878	2198
Ambp	17.2023	-0.0811238	0.892683	-0.0908763	0.927591	0.999982	4	17	27	22	24	8
Ambra1	1120.48	0.0676383	0.202586	0.333875	0.738474	0.999982	1109	1051	1174	874	1233	1405
Amd1	1588.66	-0.144792	0.265487	-0.545384	0.585489	0.999982	1125	1499	1739	1671	1487	2149
Amd2	450.769	-0.0310354	0.247222	-0.125536	0.900099	0.999982	355	444	491	414	479	559
Amdhd1	61.4361	0.290137	0.427594	0.678533	0.497434	0.999982	64	82	48	49	69	57
Amdhd2	592.281	0.11234	0.463186	0.242538	0.808363	0.999982	1054	387	382	821	466	456
Amer1	192.785	-0.0766385	0.318061	-0.240956	0.80959	0.999982	199	126	227	144	218	278
Amer2	5.7046	0.0866122	1.39474	0.062099	0.950484	0.999982	4	6	7	0	14	4
Amfr	5990.88	0.0720915	0.161586	0.446148	0.65549	0.999982	6181	5396	6309	5438	6231	6901
Amh	0.873121	0.542914	3.26885	0.166087	0.868088	0.999982	2	1	0	2	0	0
Amhr2	5.11653	-1.35722	1.41491	-0.95922	0.337448	0.999982	2	6	0	3	11	10
Amigo1	617.177	0.149171	0.272705	0.547007	0.584374	0.999982	505	680	688	458	730	684
Amigo2	146.281	0.104894	0.452291	0.231917	0.816603	0.999982	99	169	168	66	195	200
Amigo3	53.7328	-0.125779	0.517365	-0.243114	0.807917	0.999982	83	40	28	57	68	51
Ammecr1	88.3509	-0.0930449	0.411858	-0.225915	0.821268	0.999982	79	63	108	119	85	78
Ammecr1l	193.004	0.0921148	0.464648	0.198246	0.842852	0.999982	120	161	299	163	115	330
Amn	1560.05	0.0434173	0.332383	0.130624	0.896073	0.999982	1947	1432	1237	1906	1697	1135
Amn1	171.098	-0.143504	0.293046	-0.489698	0.624348	0.999982	130	148	194	180	186	202
Amot	805.748	-0.0879558	0.283529	-0.310218	0.756395	0.999982	849	606	832	980	619	1015
Amotl1	519.049	-0.378203	0.505062	-0.748826	0.453962	0.999982	248	442	614	215	620	1128
Amotl2	2120.64	-0.29141	0.294419	-0.98978	0.322281	0.999982	1375	1803	2347	1921	2107	3516
Ampd2	630.861	0.0602971	0.212443	0.283827	0.776543	0.999982	576	616	676	531	691	750
Ampd3	602.17	-0.128079	0.40465	-0.316519	0.751609	0.999982	315	636	702	364	716	978
Amph	16.8824	-0.197589	0.806747	-0.244921	0.806518	0.999982	9	12	25	6	22	32
Amt	1767.43	0.0931816	0.213386	0.436682	0.662342	0.999982	1930	1402	2010	1801	1716	1874
Amy1	136.992	-0.158871	0.331941	-0.478611	0.632215	0.999982	139	126	111	100	195	169
Amy2a3	0.157346	-0.839208	4.08047	-0.205664	0.837053	0.999982	0	0	0	0	1	0
Amz1	123.998	0.363213	0.503783	0.72097	0.470928	0.999982	211	122	75	159	71	104
Amz2	704.168	-0.124128	0.258581	-0.480036	0.631202	0.999982	794	580	593	851	655	797
Anapc1	999.475	0.196336	0.204469	0.960224	0.336943	0.999982	1013	945	1149	790	946	1254
Anapc10	70.3733	-0.0357923	0.369156	-0.0969571	0.92276	0.999982	53	70	78	64	76	87
Anapc11	1035.3	-0.0968141	0.249505	-0.388024	0.697998	0.999982	1051	969	884	965	1394	1019
Anapc13	283.376	0.0885888	0.293061	0.302287	0.762433	0.999982	297	262	291	238	382	247
Anapc15	53.3626	-0.441343	0.391775	-1.12652	0.259945	0.999982	38	46	47	53	69	74
Anapc16	1279.98	-0.0609413	0.257876	-0.23632	0.813184	0.999982	1438	1098	1118	1558	1221	1299
Anapc2	1277.39	0.080349	0.180087	0.446168	0.655476	0.999982	1392	1138	1298	1213	1236	1494
Anapc4	384.706	0.173349	0.264117	0.656334	0.511609	0.999982	448	378	360	347	454	337
Anapc5	1164.45	0.0625355	0.240415	0.260115	0.794775	0.999982	1170	1014	1285	989	988	1695
Anapc7	1068.54	0.19712	0.310728	0.634382	0.525832	0.999982	1481	996	857	1196	775	1153
Ang	39.9955	0.250671	0.47965	0.522613	0.601244	0.999982	29	40	57	33	42	41
Ang4	0.166708	1.08435	4.08047	0.26574	0.790439	0.999982	0	0	1	0	0	0
Angel1	187.619	0.0105063	0.281609	0.0373079	0.970239	0.999982	239	155	157	175	193	227
Angel2	739.598	-0.174136	0.260532	-0.668385	0.503888	0.999982	838	538	661	862	650	967
Angpt1	347.767	0.313911	0.314439	0.998321	0.318124	0.999982	356	294	478	198	385	422
Angpt2	533.516	-0.338381	0.602699	-0.561443	0.574496	0.999982	271	364	739	137	588	1298
Angpt4	36.8011	0.547894	0.523658	1.04628	0.29543	0.999982	34	48	44	18	45	33
Angptl1	17.5282	-0.571821	0.76299	-0.749448	0.453587	0.999982	26	6	10	26	22	17
Angptl2	1267.06	0.16953	0.488217	0.347243	0.728409	0.999982	721	1320	1832	429	1509	2023
Angptl3	318.224	-0.181646	1.11685	-0.16264	0.870802	0.999982	98	374	377	46	808	242
Angptl4	1094.1	-0.41172	0.601062	-0.684988	0.493352	0.999982	1699	464	638	2341	764	594
Angptl6	50.4258	0.461065	0.490469	0.940049	0.347192	0.999982	76	55	39	40	60	33
Angptl7	97.5423	0.50462	0.604848	0.834292	0.404116	0.999982	183	67	89	139	33	73
Angptl8	65.4245	-0.660708	0.75276	-0.877713	0.380099	0.999982	25	62	58	11	118	140
Ank	389.568	0.0353909	0.496927	0.0712196	0.943223	0.999982	228	476	424	137	586	542
Ank1	15.6332	-0.5496	0.769932	-0.713829	0.475333	0.999982	16	12	9	8	33	19
Ank2	172.373	0.121524	0.459095	0.264702	0.791239	0.999982	133	193	192	72	171	306
Ank3	2747.8	0.0735191	0.242723	0.302892	0.761972	0.999982	3082	2005	3187	2951	2473	3005
Ankdd1a	0.139171	-0.839208	4.08047	-0.205664	0.837053	0.999982	0	0	0	0	0	1
Ankdd1b	1.21861	0.458302	2.51501	0.182227	0.855405	0.999982	2	2	0	2	1	0
Ankef1	15.4327	-1.08063	1.26013	-0.85755	0.391141	0.999982	3	15	10	0	24	48
Ankfy1	1574.53	0.00413429	0.206505	0.0200203	0.984027	0.999982	1849	1414	1333	1473	1668	1856
Ankhd1	361.356	-0.0476807	0.311246	-0.153193	0.878246	0.999982	287	302	446	289	330	572
Ankib1	3047.58	0.0246636	0.260012	0.0948555	0.92443	0.999982	3244	2586	3141	3665	2415	3381
Ankk1	0.278342	-1.57761	4.05315	-0.389231	0.697105	0.999982	0	0	0	0	0	2
Ankle1	5.06294	-0.39901	1.88289	-0.211914	0.832174	0.999982	0	1	12	0	5	15
Ankle2	913.28	0.203706	0.203189	1.00254	0.316082	0.999982	1079	846	927	787	803	1123
Ankmy1	18.2221	-0.187245	1.24464	-0.15044	0.880417	0.999982	0	25	23	3	36	25
Ankmy2	906.338	0.127769	0.223061	0.572796	0.566783	0.999982	1014	831	913	869	1016	839
Ankra2	242.989	-0.0949992	0.237754	-0.399569	0.689474	0.999982	250	197	239	240	238	322
Ankrd1	60.1753	-0.247403	0.786495	-0.314564	0.753093	0.999982	13	51	95	15	100	102
Ankrd10	978.199	-0.0113393	0.250685	-0.0452334	0.963921	0.999982	879	792	1173	733	1132	1299
Ankrd11	1363.65	-0.0702037	0.222857	-0.315017	0.752749	0.999982	1251	1125	1503	1256	1279	1946
Ankrd12	498.782	-0.13667	0.313039	-0.436591	0.662408	0.999982	345	457	574	357	605	730
Ankrd13a	1670.09	0.0134511	0.188636	0.071307	0.943153	0.999982	1660	1566	1649	1433	1950	1912
Ankrd13b	393.417	0.124896	0.229552	0.544086	0.586382	0.999982	439	312	451	377	381	434
Ankrd13c	5884.66	0.11271	0.312453	0.360727	0.718303	0.999982	7510	4649	5779	7541	4867	5052
Ankrd13d	19.1104	-0.949671	0.618621	-1.53514	0.124749	0.999982	10	11	17	20	27	34
Ankrd16	466.728	0.108691	0.241262	0.450513	0.652341	0.999982	423	467	514	363	546	526
Ankrd17	1571.44	-0.0039802	0.234398	-0.0169805	0.986452	0.999982	1640	1225	1727	1655	1327	2011
Ankrd2	0.521561	2.57889	3.99389	0.645708	0.518469	0.999982	0	1	2	0	0	0
Ankrd22	0.944073	-3.31456	3.9513	-0.838854	0.401551	0.999982	0	0	0	0	6	0
Ankrd23	6.64271	0.162461	1.41515	0.114801	0.908603	0.999982	5	2	14	1	1	20
Ankrd24	564.879	-0.0450458	0.342912	-0.131363	0.895488	0.999982	479	550	581	342	888	614
Ankrd26	131.843	0.0510723	0.285585	0.178834	0.858068	0.999982	130	107	155	117	145	150
Ankrd27	540.454	-0.157737	0.224689	-0.702025	0.482663	0.999982	538	462	487	532	691	578
Ankrd28	1132.52	0.0926691	0.207375	0.446868	0.654971	0.999982	1360	1006	1046	1091	1065	1322
Ankrd29	491.157	0.0240478	0.403492	0.0595991	0.952475	0.999982	654	381	418	737	356	394
Ankrd31	2.13454	1.24968	3.07547	0.406336	0.684496	0.999982	0	8	0	0	4	0
Ankrd33b	1359.39	0.140563	0.308908	0.455032	0.649086	0.999982	1679	1020	1489	1673	1004	1346
Ankrd34a	6.95308	1.72252	1.17315	1.46828	0.142028	0.999982	18	11	2	4	4	2
Ankrd34b	11.1417	0.943656	1.1705	0.806197	0.420129	0.999982	16	18	8	9	14	0
Ankrd35	9.63714	-0.664481	1.15515	-0.575234	0.565133	0.999982	0	11	10	13	12	12
Ankrd36	0.278342	-1.57761	4.05315	-0.389231	0.697105	0.999982	0	0	0	0	0	2
Ankrd37	14.856	0.0915475	0.713353	0.128334	0.897885	0.999982	22	12	11	10	21	15
Ankrd39	78.9241	0.201506	0.447214	0.450582	0.652291	0.999982	51	67	128	66	71	98
Ankrd40	2391.3	-0.0705178	0.186082	-0.378962	0.704716	0.999982	2230	2140	2411	2048	2689	3109
Ankrd42	90.2811	-0.0116319	0.48351	-0.0240572	0.980807	0.999982	128	51	87	131	74	73
Ankrd44	347.217	-0.148033	0.36981	-0.400294	0.68894	0.999982	444	201	329	254	317	624
Ankrd45	76.1055	0.735386	0.47869	1.53625	0.124477	0.999982	81	76	121	28	57	104
Ankrd46	1664.12	-0.0138868	0.218444	-0.0635714	0.949311	0.999982	1770	1349	1721	1728	1445	2137
Ankrd49	293.675	0.111737	0.267969	0.416978	0.676695	0.999982	382	265	244	243	295	366
Ankrd50	511.617	-0.102347	0.354296	-0.288875	0.772677	0.999982	375	439	620	300	607	828
Ankrd52	264.984	0.0390833	0.412233	0.0948087	0.924467	0.999982	227	209	349	180	181	501
Ankrd53	0.945772	1.12192	3.22021	0.3484	0.72754	0.999982	4	0	0	0	1	1
Ankrd54	574.794	-0.0397843	0.245312	-0.162178	0.871165	0.999982	473	600	563	530	565	768
Ankrd55	8.93331	-0.29407	0.958263	-0.306878	0.758936	0.999982	11	2	11	9	14	8
Ankrd6	116.011	-0.5585	0.605275	-0.922721	0.356153	0.999982	131	82	61	251	99	60
Ankrd61	3.57674	1.24167	1.93889	0.640402	0.521911	0.999982	6	1	8	6	0	0
Ankrd63	2.23351	-2.50394	2.44837	-1.0227	0.306452	0.999982	0	0	2	0	5	8
Ankrd65	42.0501	-0.095628	0.951099	-0.100545	0.919912	0.999982	95	9	19	91	20	16
Ankrd66	3.81187	-1.82607	1.57435	-1.15989	0.246093	0.999982	4	1	0	2	6	12
Ankrd7	0.166708	1.08435	4.08047	0.26574	0.790439	0.999982	0	0	1	0	0	0
Ankrd9	263.582	0.0618192	0.25356	0.243805	0.807382	0.999982	239	257	285	213	311	299
Anks1	1042	0.00891775	0.19502	0.0457272	0.963528	0.999982	1062	863	1127	879	1171	1270
Anks1b	38.0987	-0.360239	0.923451	-0.390101	0.696462	0.999982	61	27	10	94	11	20
Anks3	502.009	-0.0132233	0.221921	-0.0595855	0.952486	0.999982	481	426	550	417	525	678
Anks4b	1666.68	0.0824039	0.269936	0.305272	0.760159	0.999982	1599	1494	1898	1989	1329	1740
Anks6	449.403	0.0122104	0.286789	0.0425762	0.966039	0.999982	434	477	393	340	614	473
Ankub1	1.7688	0.379847	2.71682	0.139813	0.888808	0.999982	0	0	6	0	4	1
Ankzf1	1087.84	0.141564	0.20801	0.680564	0.496147	0.999982	1208	963	1159	1078	1117	1059
Anln	15.6998	0.636131	0.78872	0.806536	0.419934	0.999982	32	9	16	11	7	22
Ano1	218.244	-0.222482	0.486285	-0.457514	0.647302	0.999982	132	195	256	86	311	381
Ano10	652.783	0.0850176	0.238634	0.356268	0.72164	0.999982	829	568	567	647	620	738
Ano2	3.44344	0.678342	1.39124	0.487582	0.625846	0.999982	4	6	2	4	3	1
Ano3	20.3007	0.32928	1.24495	0.264493	0.7914	0.999982	0	6	61	19	16	22
Ano4	19.0623	-0.885635	0.736571	-1.20238	0.229218	0.999982	21	5	14	19	18	44
Ano5	80.4506	-0.0306828	0.834996	-0.0367461	0.970687	0.999982	23	106	97	9	85	184
Ano6	1454.24	-0.140611	0.206561	-0.680725	0.496046	0.999982	1553	1121	1372	1422	1418	2035
Ano7	0.376289	2.09337	4.02821	0.519677	0.603289	0.999982	0	2	0	0	0	0
Ano8	258.148	0.292472	0.371141	0.788035	0.430676	0.999982	225	256	345	125	278	357
Ano9	119.567	0.206555	0.425061	0.485942	0.627009	0.999982	78	146	144	70	120	172
Anp32a	2024.01	0.16488	0.204614	0.805812	0.420351	0.999982	2165	1897	2168	1712	2354	1979
Anp32b	714.358	0.0935526	0.273442	0.34213	0.732253	0.999982	1007	578	579	658	679	864
Anp32e	1434.27	-0.0178801	0.241679	-0.0739828	0.941024	0.999982	1396	1088	1688	1338	1276	2010
Anpep	2817.74	0.203189	0.215801	0.941558	0.346419	0.999982	3125	2620	3045	2934	2581	2696
Antkmt	496.951	-0.0255297	0.250351	-0.101976	0.918776	0.999982	556	396	489	394	652	554
Antxr1	172.678	-0.227106	0.420065	-0.540646	0.588752	0.999982	89	171	198	115	220	271
Antxr2	315.62	-0.0432818	0.29841	-0.145042	0.884678	0.999982	229	310	360	245	385	398
Anxa1	124.657	-0.252989	0.550343	-0.459694	0.645736	0.999982	64	109	156	60	254	122
Anxa11	740.176	-0.0683289	0.250097	-0.27321	0.784692	0.999982	637	675	786	610	718	1120
Anxa13	102.359	-0.0735133	0.732395	-0.100374	0.920048	0.999982	199	47	52	193	82	35
Anxa2	542.69	-0.120125	0.465148	-0.258251	0.796213	0.999982	322	606	563	215	811	835
Anxa3	136.13	-0.0688415	0.551724	-0.124775	0.900701	0.999982	62	152	167	52	199	208
Anxa4	1584.7	0.0653466	0.247569	0.263953	0.791816	0.999982	1435	1523	1745	1121	1980	1874
Anxa5	1026.59	-0.0813373	0.280963	-0.289495	0.772203	0.999982	754	938	1200	768	1220	1418
Anxa6	783.029	0.0149378	0.410431	0.0363955	0.970967	0.999982	519	940	795	377	1148	1012
Anxa7	2541.02	-0.0989072	0.311157	-0.31787	0.750584	0.999982	3355	1701	2173	3246	2362	2570
Anxa8	36.724	-1.6935	1.10871	-1.52745	0.12665	0.999982	0	8	43	16	83	87
Anxa9	82.1801	-0.42456	0.428149	-0.991619	0.321384	0.999982	67	57	81	55	146	102
Aoah	1501.57	0.185535	0.409324	0.453272	0.650353	0.999982	2422	1104	1188	1987	1307	999
Aoc1	123.147	-0.14527	0.370203	-0.392407	0.694758	0.999982	96	131	110	84	140	197
Aoc1l3	0.376289	2.09337	4.02821	0.519677	0.603289	0.999982	0	2	0	0	0	0
Aoc2	63.1126	-0.254021	0.375491	-0.676505	0.49872	0.999982	63	40	66	63	79	76
Aoc3	316.833	-0.390559	0.53046	-0.736264	0.46157	0.999982	129	313	344	128	438	630
Aopep	1105.17	0.123604	0.259551	0.476222	0.633916	0.999982	1050	1142	1146	736	1371	1297
Aox1	10.376	-1.68234	1.0719	-1.56949	0.116534	0.999982	3	8	3	5	9	40
Aox3	28.0598	-1.16977	0.773177	-1.51294	0.130294	0.999982	10	26	13	12	36	83
Ap1ar	1080.84	0.0181804	0.203218	0.0894624	0.928714	0.999982	1185	924	1065	1134	1043	1212
Ap1b1	2162.16	0.043566	0.194399	0.224106	0.822675	0.999982	2299	2109	1964	2120	2269	2341
Ap1g1	2007.72	0.12535	0.192472	0.651263	0.514877	0.999982	2035	1810	2259	1851	1812	2455
Ap1g2	280.918	0.183927	0.242762	0.757646	0.448663	0.999982	263	299	303	229	292	318
Ap1m1	839.4	0.0485503	0.245334	0.197895	0.843127	0.999982	1008	738	745	912	850	824
Ap1m2	471.096	-0.0192074	0.410567	-0.0467826	0.962687	0.999982	273	499	575	253	664	625
Ap1s1	1714.38	0.0340549	0.27582	0.123468	0.901737	0.999982	2124	1571	1361	1896	1850	1541
Ap1s2	249.524	0.186889	0.406741	0.459478	0.645891	0.999982	160	299	304	135	323	298
Ap1s3	208.716	0.123461	0.312723	0.394792	0.692996	0.999982	266	190	179	233	165	230
Ap2a1	430.925	-0.0598999	0.258885	-0.231377	0.817022	0.999982	523	361	349	413	403	590
Ap2a2	3607.03	0.172108	0.254225	0.676991	0.498412	0.999982	4810	3283	3074	3751	3396	3492
Ap2b1	2889.87	0.0107091	0.211346	0.050671	0.959588	0.999982	3252	2810	2362	2775	3058	3294
Ap2m1	2726.03	0.106932	0.259946	0.411361	0.680808	0.999982	3442	2607	2185	2756	2960	2517
Ap2s1	1449.38	0.00485828	0.283541	0.0171343	0.986329	0.999982	1505	1461	1240	1381	1943	1214
Ap3b1	997.751	0.0312499	0.257531	0.121344	0.903419	0.999982	1234	807	912	1137	916	1039
Ap3b2	0.652211	-2.77738	3.97121	-0.69938	0.484315	0.999982	0	0	0	1	3	0
Ap3d1	1865.98	0.055447	0.188656	0.293904	0.768831	0.999982	2081	1718	1739	1638	2102	2078
Ap3m1	886.688	0.04557	0.228278	0.199625	0.841774	0.999982	907	744	978	973	830	938
Ap3m2	195.85	-0.372579	0.467323	-0.797263	0.425299	0.999982	84	230	171	139	326	245
Ap3s1	476.219	0.0171951	0.381556	0.0450658	0.964055	0.999982	654	322	436	593	542	321
Ap3s2	1153.09	0.0342429	0.178901	0.191407	0.848206	0.999982	1214	1028	1157	1084	1244	1284
Ap4b1	39.3614	-0.307094	0.500359	-0.613747	0.539383	0.999982	44	20	40	33	60	46
Ap4e1	106.741	0.0258509	0.367245	0.0703915	0.943882	0.999982	124	73	120	85	91	167
Ap4m1	133.149	0.320092	0.29062	1.10141	0.270718	0.999982	155	114	164	96	131	153
Ap4s1	363.053	-0.107698	0.238578	-0.451417	0.651689	0.999982	368	325	323	357	452	380
Ap5b1	129.463	-0.0465919	0.424721	-0.1097	0.912647	0.999982	207	72	99	129	114	177
Ap5m1	968.23	0.14343	0.234566	0.611471	0.540888	0.999982	1213	752	1018	947	845	1125
Ap5s1	611.862	-0.050494	0.207281	-0.243602	0.807539	0.999982	614	576	555	632	633	703
Ap5z1	450.645	0.0915793	0.211215	0.433582	0.664592	0.999982	455	438	457	443	439	498
Apaf1	100.02	-0.0489465	0.423261	-0.115641	0.907937	0.999982	83	81	123	69	82	183
Apba1	111.47	-0.445473	0.579366	-0.768898	0.441954	0.999982	42	105	124	47	204	170
Apba2	4.5787	0.0784377	1.43963	0.0544848	0.956549	0.999982	2	10	1	2	2	11
Apba3	725.128	0.117412	0.318677	0.368436	0.712548	0.999982	899	633	673	919	522	720
Apbb1	241.456	-0.107147	0.420386	-0.254877	0.798818	0.999982	148	238	285	128	356	331
Apbb1ip	41.0798	-0.535898	0.747173	-0.717234	0.47323	0.999982	12	48	35	13	73	75
Apbb2	936.007	-0.113736	0.196469	-0.578903	0.562655	0.999982	924	815	877	943	1101	1030
Apbb3	173.567	0.161978	0.369853	0.437954	0.66142	0.999982	159	149	227	148	113	269
Apc	1110.9	-0.050461	0.295384	-0.170832	0.864356	0.999982	950	832	1410	857	1057	1756
Apc2	53.0867	0.418053	0.543537	0.769134	0.441814	0.999982	34	88	50	30	62	54
Apcdd1	199.474	-1.2086	0.576719	-2.09565	0.0361133	0.999982	59	78	216	104	342	479
Apcs	24.6272	-0.854067	2.9221	-0.292279	0.770074	0.999982	54	0	0	83	4	2
Apeh	1697.92	0.150735	0.32057	0.47021	0.638205	0.999982	2204	1389	1644	2169	1337	1463
Apela	1470.61	-0.170523	0.495185	-0.344362	0.730574	0.999982	717	1537	1718	566	2551	1978
Apex1	13.3765	0.166861	0.801096	0.208291	0.835002	0.999982	11	15	15	5	12	25
Apex2	278.383	-0.220174	0.29498	-0.746404	0.455423	0.999982	203	245	297	341	284	314
Aph1a	1886.53	0.148608	0.250808	0.592519	0.553503	0.999982	2370	1548	1894	2078	1636	1890
Aph1b	523.532	0.0419788	0.248496	0.168932	0.86585	0.999982	502	536	500	430	483	750
Aph1c	1214.13	-0.00426066	0.230763	-0.0184634	0.985269	0.999982	1307	1081	1143	1387	1114	1314
Api5	2364.49	-0.0350697	0.213136	-0.164541	0.869305	0.999982	2452	2002	2358	2637	2428	2440
Apip	160.258	0.00819591	0.26992	0.0303642	0.975777	0.999982	158	133	178	141	189	178
Aplf	104.105	-0.113941	0.343503	-0.331703	0.740114	0.999982	116	101	73	111	100	132
Apln	561.23	-0.0672629	0.524782	-0.128173	0.898012	0.999982	280	488	821	190	819	891
Aplnr	129.652	0.0764809	0.558868	0.136849	0.89115	0.999982	98	94	198	46	111	268
Aplp1	161.434	0.335957	0.549924	0.610915	0.541256	0.999982	117	223	175	51	271	140
Aplp2	12735.7	0.0352887	0.21607	0.163321	0.870266	0.999982	11319	12611	13412	10086	15214	14937
Apmap	3736.48	0.122607	0.318667	0.38475	0.700422	0.999982	2676	3878	4701	2317	4462	4809
Apoa1	51.5359	-0.0447055	0.493448	-0.0905981	0.927812	0.999982	54	26	70	61	41	63
Apoa2	76.3538	0.48177	0.373566	1.28965	0.197171	0.999982	79	84	95	63	81	56
Apoa4	94.4875	0.267364	0.340286	0.785703	0.432042	0.999982	131	78	94	76	82	117
Apoa5	1.50186	-0.332779	3.33609	-0.0997512	0.920542	0.999982	0	0	4	0	0	6
Apob	3833.13	0.285718	0.169006	1.69058	0.090917	0.999982	4296	3617	4366	3340	3664	3946
Apobec1	123.932	-0.0263213	0.490351	-0.0536784	0.957191	0.999982	80	163	107	59	140	214
Apobec2	249.41	0.212025	0.360987	0.587348	0.55697	0.999982	345	205	235	310	205	198
Apobec3	246.591	-0.256251	0.329752	-0.777104	0.437098	0.999982	232	167	260	164	312	399
Apobr	48.9989	-0.0858307	0.619912	-0.138456	0.88988	0.999982	30	44	64	16	63	89
Apoc1	20.7548	-1.16026	0.987688	-1.17472	0.240106	0.999982	2	13	22	9	17	72
Apoc3	244.878	0.1022	0.375255	0.272348	0.785354	0.999982	266	246	224	146	386	223
Apoc4	0.648108	0.0880719	3.99929	0.0220219	0.98243	0.999982	0	0	2	0	2	0
Apod	39.7957	-0.966101	0.668588	-1.44499	0.148461	0.999982	25	37	15	17	75	82
Apoe	11007.4	-0.0744811	0.532792	-0.139794	0.888823	0.999982	4650	14738	11002	3746	16753	16776
Apof	0.314691	-1.73057	4.03869	-0.428498	0.668288	0.999982	0	0	0	0	2	0
Apol10a	2.79595	5.00174	2.61348	1.91382	0.0556426	0.999982	0	6	10	0	0	0
Apol10b	41.9512	-0.610234	0.574287	-1.06259	0.287966	0.999982	57	15	27	38	70	54
Apol11b	2.54781	0.102646	1.67675	0.0612173	0.951186	0.999982	4	0	4	2	2	4
Apol6	32.2473	-0.78718	0.932147	-0.844481	0.398401	0.999982	6	50	9	15	30	93
Apol7a	0.944073	-3.31456	3.9513	-0.838854	0.401551	0.999982	0	0	0	0	6	0
Apol7b	4.33216	-1.21396	1.75063	-0.693442	0.488032	0.999982	8	0	0	3	7	10
Apol7c	17.0789	-1.88594	0.816246	-2.31051	0.0208601	0.999982	7	8	6	20	51	13
Apol7d	0.333417	1.94121	4.04148	0.480321	0.630999	0.999982	0	0	2	0	0	0
Apol7e	15.1473	-0.300003	0.906746	-0.330857	0.740753	0.999982	19	18	2	10	23	21
Apol8	1.20594	0.212607	3.53599	0.0601266	0.952055	0.999982	4	0	0	0	0	4
Apol9a	161.702	-0.617741	0.446237	-1.38433	0.166257	0.999982	220	79	79	204	228	182
Apol9b	249.892	-0.116835	0.458919	-0.254586	0.799043	0.999982	422	163	124	275	310	228
Apold1	54.2941	0.0918515	0.503578	0.182398	0.855271	0.999982	39	48	76	31	81	57
Apom	362.354	0.0201965	0.358019	0.0564118	0.955014	0.999982	455	257	361	437	225	473
Apoo	109.875	0.190855	0.315407	0.605107	0.545108	0.999982	100	116	123	99	119	106
Apoo-ps	2512.53	0.24449	0.221887	1.10187	0.27052	0.999982	2907	2190	2870	2573	2133	2522
Apool	563.221	0.151916	0.313799	0.48412	0.628301	0.999982	778	482	476	659	495	505
App	21396.7	0.0209373	0.209411	0.099982	0.920359	0.999982	23969	16222	22994	22188	21756	22993
Appbp2	1277.15	0.133926	0.201479	0.664715	0.506233	0.999982	1246	1134	1515	1195	1208	1463
Appbp2os	4.69137	0.367285	1.51751	0.242032	0.808755	0.999982	7	0	9	2	9	2
Appl1	498.511	0.049146	0.216689	0.226804	0.820576	0.999982	546	397	541	426	505	638
Appl2	759.493	0.132441	0.27581	0.480189	0.631093	0.999982	633	704	972	529	843	965
Aprt	575.74	0.14692	0.3594	0.408792	0.682692	0.999982	767	531	468	693	603	385
Aprt-ps	171.353	-0.113157	0.405826	-0.27883	0.780375	0.999982	192	127	163	229	206	111
Aptx	296.449	0.172528	0.252373	0.683625	0.494212	0.999982	373	280	263	248	325	313
Aqp1	30671.1	0.0815466	0.252187	0.323357	0.746425	0.999982	36198	23854	32424	30447	23427	41175
Aqp11	1371.81	0.128357	0.271877	0.472115	0.636845	0.999982	1491	1072	1635	1592	1166	1331
Aqp2	5569.49	-0.301885	0.383697	-0.786781	0.43141	0.999982	3364	5748	5201	3237	9389	7289
Aqp3	2160.05	-0.112251	0.176435	-0.636217	0.524635	0.999982	2247	1827	1977	2075	2257	2824
Aqp4	2410.52	-0.273029	0.468149	-0.583209	0.559753	0.999982	1369	2069	2880	1002	4516	3074
Aqp5	8.44715	-3.19236	1.30912	-2.43855	0.0147464	0.999982	3	0	2	3	30	17
Aqp6	1769.02	-0.511481	0.367158	-1.39308	0.163595	0.999982	1052	1425	1743	1142	2101	3616
Aqp7	617.953	-0.0138575	0.229739	-0.0603184	0.951902	0.999982	597	593	594	556	773	637
Aqp8	22.2907	1.98212	0.731774	2.70865	0.00675582	0.999982	50	38	15	10	12	6
Aqp9	6.34991	-0.358147	1.02667	-0.348842	0.727208	0.999982	4	6	6	8	10	4
Aqr	548.389	0.104367	0.209017	0.499322	0.617553	0.999982	593	481	584	503	496	687
Ar	1860.83	0.172292	0.218575	0.788249	0.430551	0.999982	2356	1654	1753	1801	1635	2107
Araf	1500.03	0.0803973	0.203815	0.394462	0.69324	0.999982	1815	1249	1447	1448	1532	1633
Arap1	663.273	-0.26176	0.205434	-1.27418	0.2026	0.999982	616	581	554	658	831	807
Arap2	670.119	0.11163	0.267607	0.417141	0.676575	0.999982	872	513	659	722	570	736
Arap3	553.364	0.139265	0.485206	0.287022	0.774096	0.999982	311	594	767	200	687	856
Arc	77.3119	-0.38288	0.477271	-0.802229	0.42242	0.999982	43	68	83	45	113	128
Arcn1	3988.25	-0.0108599	0.21602	-0.0502727	0.959905	0.999982	4530	3223	3868	4392	3801	4400
Areg	0.697869	-2.86855	3.9673	-0.72305	0.469649	0.999982	0	0	0	3	1	0
Arel1	486.741	-0.164987	0.249498	-0.661277	0.508435	0.999982	508	379	454	524	424	691
Arf1	6726.58	-0.00853534	0.244426	-0.03492	0.972144	0.999982	8443	5397	5803	7439	6226	7569
Arf2	692.126	-0.0770207	0.222365	-0.346371	0.729064	0.999982	612	615	731	564	798	920
Arf3	4159.72	-0.011978	0.219308	-0.0546175	0.956443	0.999982	4945	3289	3897	4477	4062	4619
Arf4	4088.83	-0.0472597	0.241038	-0.196068	0.844557	0.999982	4741	3171	3867	4728	4162	4105
Arf5	1263.64	0.0330307	0.27238	0.121267	0.903479	0.999982	1393	1259	1056	1188	1632	1105
Arf6	515.83	-0.00439765	0.419552	-0.0104818	0.991637	0.999982	491	318	708	392	324	982
Arfgap1	723.194	0.102943	0.212003	0.485573	0.62727	0.999982	687	716	770	574	764	898
Arfgap2	31.973	-0.505015	0.584097	-0.864608	0.387254	0.999982	16	22	39	22	47	53
Arfgap3	641.716	-0.0511877	0.380523	-0.134519	0.892992	0.999982	897	471	485	913	514	584
Arfgef1	2474.89	-0.0468564	0.186445	-0.251315	0.80157	0.999982	2593	2111	2395	2500	2363	3128
Arfgef2	1253.59	0.147543	0.214801	0.686882	0.492157	0.999982	1381	1207	1245	1232	1040	1503
Arfgef3	306.601	0.154778	0.454054	0.340881	0.733193	0.999982	182	398	343	136	389	426
Arfip1	83.2017	-0.0373071	0.375482	-0.099358	0.920854	0.999982	80	80	78	83	111	70
Arfip2	1361.02	0.0535449	0.203539	0.26307	0.792497	0.999982	1613	1197	1236	1330	1391	1505
Arfrp1	468.851	0.11149	0.273471	0.407685	0.683505	0.999982	423	516	467	322	526	607
Arg1	1.24611	-0.595993	2.46744	-0.241543	0.809134	0.999982	1	0	2	0	3	2
Arg2	287.315	-0.231111	1.06767	-0.216463	0.828627	0.999982	74	373	300	40	450	554
Arglu1	1102.74	0.0429623	0.236907	0.181346	0.856096	0.999982	983	1028	1240	836	1147	1523
Arhgap1	1455.63	-0.00365952	0.224769	-0.0162812	0.98701	0.999982	1709	1258	1276	1567	1457	1561
Arhgap10	580.503	-0.0378901	0.385822	-0.098206	0.921769	0.999982	797	456	427	778	616	410
Arhgap11a	87.1665	0.627966	0.50479	1.24402	0.213494	0.999982	49	109	147	42	87	93
Arhgap12	684.625	0.0777862	0.189986	0.409432	0.682223	0.999982	713	616	719	654	697	759
Arhgap15	203.742	-0.163668	0.667153	-0.245323	0.806207	0.999982	408	84	84	375	126	146
Arhgap15os	3.1222	0.323875	1.96284	0.165003	0.868942	0.999982	6	4	0	6	2	0
Arhgap17	467.31	-0.0820695	0.228898	-0.358541	0.719938	0.999982	458	356	514	439	462	636
Arhgap18	1689.37	0.0663642	0.23573	0.281526	0.778307	0.999982	1760	1486	1792	1927	1531	1705
Arhgap19	73.5222	0.681169	0.499424	1.36391	0.172596	0.999982	58	106	96	28	62	96
Arhgap20	16.2521	0.0837583	1.17915	0.0710329	0.943372	0.999982	10	28	9	0	19	35
Arhgap20os	2.89597	-2.20279	1.53211	-1.43775	0.150505	0.999982	1	1	1	4	7	4
Arhgap21	687.626	-0.132443	0.271761	-0.487351	0.626009	0.999982	626	501	793	627	619	1072
Arhgap22	18.0032	-0.318352	0.694494	-0.458395	0.646669	0.999982	12	10	25	24	14	25
Arhgap23	204.1	0.0784814	0.524181	0.149722	0.880984	0.999982	166	183	261	55	281	324
Arhgap24	4819.21	0.145309	0.201446	0.721329	0.470707	0.999982	4879	4288	5592	3667	4999	6043
Arhgap25	58.3593	0.0779885	0.497751	0.156682	0.875496	0.999982	44	79	48	39	86	56
Arhgap26	632.497	0.231763	0.275861	0.840144	0.400828	0.999982	897	603	495	576	580	689
Arhgap27	849.492	0.0562472	0.255008	0.22057	0.825427	0.999982	1010	657	872	844	1000	770
Arhgap27os3	5.71041	-0.912039	1.7156	-0.531614	0.594993	0.999982	4	0	8	0	6	20
Arhgap28	177.963	-0.308782	0.553189	-0.558186	0.576717	0.999982	60	177	219	84	271	292
Arhgap29	1834.13	-0.069018	0.28362	-0.243347	0.807737	0.999982	1356	1756	2068	1303	2232	2536
Arhgap30	146.022	-0.0446792	0.359793	-0.12418	0.901173	0.999982	105	143	168	98	171	212
Arhgap31	558.563	0.194574	0.459182	0.423741	0.671755	0.999982	425	535	771	196	584	957
Arhgap32	1154.14	0.0429086	0.235089	0.182521	0.855174	0.999982	1252	831	1356	1047	1084	1504
Arhgap33	77.2192	-0.199975	0.605882	-0.330055	0.741358	0.999982	43	62	104	24	109	142
Arhgap33os	6.98508	1.00181	1.37882	0.726577	0.467485	0.999982	3	17	6	0	4	12
Arhgap35	2279.27	-0.0668305	0.189387	-0.352877	0.72418	0.999982	2314	2043	2119	2353	2192	2854
Arhgap36	2.61658	-0.595835	2.47261	-0.240974	0.809575	0.999982	0	2	4	0	10	0
Arhgap39	218.75	0.018652	0.263505	0.0707844	0.943569	0.999982	199	210	230	169	249	280
Arhgap4	87.5937	0.0295662	0.44321	0.0667091	0.946813	0.999982	59	80	118	51	100	132
Arhgap40	2.95229	-1.27481	1.51112	-0.843619	0.398882	0.999982	1	2	2	1	5	8
Arhgap42	819.319	0.165399	0.387103	0.427274	0.66918	0.999982	1192	489	885	1038	520	844
Arhgap44	224.993	0.29006	0.322579	0.899192	0.368551	0.999982	213	267	234	149	284	213
Arhgap45	260.856	0.0208337	0.362597	0.0574569	0.954181	0.999982	208	224	333	152	362	324
Arhgap5	2964.4	-0.0217733	0.212483	-0.10247	0.918383	0.999982	2763	2393	3433	2805	2819	3912
Arhgap6	323.467	0.123206	0.312315	0.394494	0.693216	0.999982	274	248	465	246	344	405
Arhgap8	38.0977	-0.161036	0.662254	-0.243163	0.807879	0.999982	17	43	43	17	71	42
Arhgap9	37.2451	-0.250587	0.515088	-0.486494	0.626617	0.999982	28	31	40	22	51	59
Arhgdia	7539.67	-0.00425389	0.188011	-0.0226258	0.981949	0.999982	8248	6939	6718	7204	8427	8274
Arhgdib	138.833	-0.16593	0.442201	-0.375236	0.707485	0.999982	106	106	170	69	166	250
Arhgdig	15.6913	-0.50398	0.663031	-0.760116	0.447185	0.999982	14	10	14	18	14	27
Arhgef1	518.938	0.0610473	0.256296	0.238191	0.811733	0.999982	485	431	631	381	600	653
Arhgef10	284.109	-0.113894	0.358099	-0.318051	0.750446	0.999982	214	245	334	169	404	385
Arhgef10l	1245.72	0.0433323	0.306795	0.141242	0.887679	0.999982	1535	1225	915	1228	1576	1037
Arhgef11	352.72	-0.0850221	0.344396	-0.246873	0.805007	0.999982	316	259	427	300	267	614
Arhgef12	2897.47	0.00455131	0.188367	0.0241619	0.980723	0.999982	2864	2351	3262	2686	2949	3582
Arhgef15	415.445	0.265692	0.437345	0.607511	0.543512	0.999982	250	510	542	187	450	604
Arhgef16	1311.1	-0.015974	0.235701	-0.0677724	0.945967	0.999982	1567	1099	1144	1442	1227	1483
Arhgef17	1214.41	-0.0618919	0.433709	-0.142704	0.886524	0.999982	814	1121	1507	490	1613	1998
Arhgef18	1880.02	0.101518	0.27915	0.363668	0.716106	0.999982	1503	1969	2152	1262	2238	2352
Arhgef19	414.378	-0.00519745	0.248802	-0.0208899	0.983333	0.999982	384	384	433	429	478	396
Arhgef2	1229.09	0.127443	0.239449	0.532234	0.594564	0.999982	1249	1122	1367	872	1536	1355
Arhgef25	124.018	0.0720147	0.543537	0.132493	0.894595	0.999982	49	139	177	61	146	190
Arhgef26	102.33	-0.158576	0.440657	-0.359862	0.71895	0.999982	60	93	127	63	137	151
Arhgef28	1277.1	0.00499785	0.173885	0.0287423	0.97707	0.999982	1307	1171	1243	1169	1361	1528
Arhgef3	1035.05	-0.0359219	0.232878	-0.154252	0.877411	0.999982	948	952	1069	786	1122	1478
Arhgef33	16.9486	0.628288	0.912018	0.688899	0.490887	0.999982	12	40	5	11	19	12
Arhgef37	150.378	-0.00435037	0.501071	-0.00868215	0.993073	0.999982	85	195	148	65	194	237
Arhgef38	359.477	-0.0812601	0.256478	-0.316831	0.751372	0.999982	318	300	400	279	415	497
Arhgef39	270.163	0.134049	0.626049	0.214119	0.830454	0.999982	570	128	148	438	192	142
Arhgef4	19.6671	-0.133059	0.635687	-0.209316	0.834202	0.999982	16	22	16	13	30	23
Arhgef40	274.443	0.0771806	0.298858	0.258251	0.796213	0.999982	269	239	314	177	290	402
Arhgef5	1388.95	-0.0715649	0.197154	-0.362989	0.716613	0.999982	1538	1072	1355	1323	1411	1806
Arhgef6	312.702	0.0707872	0.415969	0.170174	0.864873	0.999982	184	328	412	167	384	445
Arhgef7	1813.05	0.199831	0.227832	0.877098	0.380434	0.999982	1606	1963	2035	1481	1996	1889
Arhgef9	110.165	-0.150264	0.483439	-0.310823	0.755935	0.999982	66	112	123	53	132	198
Arid1a	1260.61	-0.0588801	0.267601	-0.220029	0.825848	0.999982	1137	1020	1446	1022	1147	2001
Arid1b	1146.15	-0.221921	0.205251	-1.08122	0.279601	0.999982	1207	842	1048	1187	1175	1569
Arid2	665.296	-0.166107	0.225512	-0.736576	0.46138	0.999982	651	504	678	658	634	959
Arid3a	276.004	-0.110654	0.270018	-0.409802	0.681951	0.999982	267	238	268	221	275	432
Arid3b	123.35	0.279354	0.462958	0.603411	0.546235	0.999982	87	135	169	52	150	163
Arid3c	0.540523	-2.49357	3.98507	-0.625727	0.531494	0.999982	0	0	0	3	0	0
Arid4a	398.1	-0.23948	0.298332	-0.802728	0.422132	0.999982	278	309	476	341	451	597
Arid4b	667.574	-0.298635	0.242272	-1.23265	0.217708	0.999982	546	467	737	686	710	955
Arid5a	119.714	0.259824	0.342309	0.759033	0.447833	0.999982	125	132	121	72	144	135
Arid5b	886.324	0.0712888	0.189405	0.376382	0.706633	0.999982	1007	789	853	782	952	1017
Arih1	1429.28	0.139607	0.245199	0.569361	0.569111	0.999982	1419	1224	1731	1358	1123	1859
Arih2	833.756	-0.165322	0.23512	-0.703139	0.481969	0.999982	901	682	710	958	929	877
Arl1	2949.82	0.00519142	0.234269	0.0221601	0.98232	0.999982	3370	2608	2638	3292	3045	2875
Arl10	94.0184	-0.125548	0.485287	-0.258709	0.79586	0.999982	90	47	129	94	60	163
Arl11	12.7745	0.0106168	0.844506	0.0125716	0.98997	0.999982	10	6	22	8	10	24
Arl13b	203.632	-0.170564	0.271565	-0.628079	0.529952	0.999982	166	190	199	192	205	294
Arl14	1.40069	1.77744	2.81439	0.631554	0.527678	0.999982	0	4	2	0	2	0
Arl14ep	404.838	0.139419	0.251018	0.555415	0.578611	0.999982	391	367	478	380	331	518
Arl14epl	0.278342	-1.57761	4.05315	-0.389231	0.697105	0.999982	0	0	0	0	0	2
Arl15	685.685	-0.0170285	0.266192	-0.0639709	0.948993	0.999982	618	656	703	465	821	947
Arl16	221.361	-0.0979585	0.284776	-0.343985	0.730858	0.999982	267	171	188	235	257	228
Arl2	627.506	0.148516	0.217358	0.683277	0.494432	0.999982	711	627	579	533	700	657
Arl2bp	1264.53	-0.155291	0.192743	-0.805692	0.420421	0.999982	1372	968	1160	1271	1404	1555
Arl3	1124.7	-0.016012	0.228312	-0.0701321	0.944089	0.999982	1209	1027	1018	1104	1365	1091
Arl4a	786.303	0.0163375	0.309527	0.0527822	0.957905	0.999982	1123	573	631	883	785	779
Arl4aos	0.324628	1.90784	4.04458	0.471704	0.637138	0.999982	2	0	0	0	0	0
Arl4c	374.096	0.0489564	0.385555	0.126976	0.898959	0.999982	301	330	476	180	472	554
Arl4d	657.672	-0.0624296	0.357011	-0.174867	0.861184	0.999982	395	682	776	441	892	834
Arl5a	2182.04	0.0640687	0.270416	0.236926	0.812714	0.999982	2928	1613	2018	2355	1847	2529
Arl5b	348.819	-0.132986	0.257102	-0.517252	0.60498	0.999982	291	269	411	351	357	453
Arl5c	12.6123	0.16618	0.841925	0.197382	0.843529	0.999982	6	9	24	12	9	17
Arl6	503.721	-0.0215077	0.22096	-0.0973379	0.922458	0.999982	561	403	498	495	574	534
Arl6ip1	14218.9	-0.0356798	0.454572	-0.078491	0.937438	0.999982	22333	9252	9932	22707	10755	10160
Arl6ip4	853.093	-0.104852	0.283211	-0.370226	0.711214	0.999982	1004	744	648	1003	952	802
Arl6ip5	1325.82	0.0898648	0.207761	0.432539	0.66535	0.999982	1252	1202	1525	1066	1490	1550
Arl6ip6	323.948	-0.0639518	0.287288	-0.222605	0.823843	0.999982	327	226	376	376	334	326
Arl8a	1389.52	0.155686	0.212429	0.732882	0.46363	0.999982	1643	1322	1300	1366	1395	1378
Arl8b	2818.81	0.077595	0.225565	0.344003	0.730844	0.999982	3372	2246	2863	3007	2556	3073
Arl9	4.71742	-0.449929	1.42642	-0.315425	0.752439	0.999982	4	0	8	5	9	3
Armc1	1087.86	-0.0652808	0.34713	-0.188058	0.850831	0.999982	1353	755	1019	1467	729	1274
Armc10	695.475	-0.00895911	0.255573	-0.035055	0.972036	0.999982	796	613	612	780	745	655
Armc12	13.4198	0.166887	1.3294	0.125535	0.9001	0.999982	22	16	3	29	0	8
Armc2	16.7768	0.469488	0.925725	0.507157	0.612045	0.999982	8	22	26	2	21	24
Armc3	5.89818	-0.367564	1.49634	-0.245642	0.805959	0.999982	1	4	10	0	14	8
Armc5	572.614	0.00639105	0.203523	0.0314021	0.974949	0.999982	631	521	519	504	628	690
Armc6	145.399	0.0127666	0.384848	0.0331731	0.973537	0.999982	86	166	167	151	157	147
Armc7	205.57	-0.142021	0.252154	-0.563232	0.573277	0.999982	187	173	209	205	202	281
Armc8	497.144	0.167322	0.224746	0.744493	0.456578	0.999982	585	472	475	477	431	578
Armc9	186.376	-0.382421	0.248426	-1.53937	0.123713	0.999982	174	147	150	194	235	241
Armcx1	228.018	-0.14568	0.404204	-0.360412	0.718539	0.999982	173	221	232	112	329	343
Armcx2	325.058	-0.0420187	0.395817	-0.106157	0.915458	0.999982	225	265	443	184	361	538
Armcx3	338.872	0.0168492	0.355367	0.0474134	0.962184	0.999982	248	353	383	195	423	479
Armcx4	175.951	0.0126316	0.417542	0.0302522	0.975866	0.999982	122	185	203	94	184	299
Armcx5	95.5267	-0.178064	0.360113	-0.494466	0.620977	0.999982	107	60	97	74	111	143
Armcx6	39.5029	-0.737994	0.620828	-1.18873	0.234547	0.999982	27	29	30	15	75	73
Armh1	4.13605	2.14254	1.47573	1.45185	0.146544	0.999982	4	11	4	0	3	2
Armh3	361.975	0.0615993	0.215514	0.285825	0.775012	0.999982	355	343	376	339	390	393
Armh4	351.022	-0.171752	0.289658	-0.592948	0.553216	0.999982	273	265	425	385	414	370
Armt1	268.694	0.0627473	0.238673	0.262901	0.792627	0.999982	304	211	289	242	294	299
Arnt	620.831	-0.119092	0.307717	-0.387018	0.698743	0.999982	528	455	758	433	685	987
Arnt2	742.458	0.082137	0.327007	0.251178	0.801676	0.999982	1016	689	523	871	600	786
Arntl	190.207	0.417414	0.712512	0.585834	0.557987	0.999982	124	280	216	18	295	228
Arntl2	18.746	0.105686	0.6699	0.157764	0.874643	0.999982	16	22	18	10	29	19
Arpc1a	865.737	-0.103232	0.229198	-0.450407	0.652417	0.999982	935	764	731	804	1109	927
Arpc1b	206.498	-0.0356602	0.384891	-0.0926501	0.926182	0.999982	147	210	232	116	286	277
Arpc2	1416.86	-0.0156874	0.228379	-0.0686902	0.945236	0.999982	1573	1105	1447	1560	1473	1434
Arpc3	896.754	0.107634	0.303388	0.354773	0.72276	0.999982	1087	872	747	904	1101	687
Arpc4	1012.04	-0.0323755	0.231308	-0.139967	0.888686	0.999982	1133	892	891	1135	949	1135
Arpc5	2725.49	0.0200413	0.243557	0.0822861	0.934419	0.999982	3223	2368	2420	3093	2691	2678
Arpc5l	1552.32	0.117247	0.216717	0.541013	0.588498	0.999982	1798	1460	1446	1580	1575	1525
Arpin	527.01	-0.093427	0.242427	-0.385382	0.699955	0.999982	592	449	446	529	645	541
Arpp19	2069.11	-0.00308831	0.321352	-0.00961037	0.992332	0.999982	2581	1551	1935	2783	1674	1947
Arpp21	1.81609	-0.119684	2.29786	-0.0520849	0.958461	0.999982	1	2	2	0	6	0
Arrb1	1957.15	0.0962703	0.301963	0.318814	0.749867	0.999982	1654	1890	2323	1155	2212	2800
Arrb2	195.775	0.247665	0.313346	0.790388	0.429301	0.999982	166	203	247	135	230	208
Arrdc1	764.391	-0.0361599	0.232135	-0.155771	0.876214	0.999982	757	675	765	657	1004	795
Arrdc2	266.817	-0.12929	0.31876	-0.405602	0.685035	0.999982	240	269	227	291	352	227
Arrdc3	2647.31	0.576654	0.246035	2.34379	0.0190891	0.999982	4112	2589	2580	2201	2115	2395
Arrdc4	449.999	-0.314213	0.21935	-1.43247	0.152009	0.999982	368	384	412	419	560	616
Arsa	303.783	-0.273172	0.358647	-0.761673	0.446255	0.999982	226	277	293	178	416	493
Arsb	2950.41	0.19057	0.437506	0.435584	0.663139	0.999982	4940	1705	2698	4045	1714	2727
Arsg	1099.75	0.179906	0.491473	0.366054	0.714325	0.999982	1987	853	606	1594	789	750
Arsi	86.5728	-0.557588	1.48146	-0.376378	0.706636	0.999982	11	144	37	4	100	252
Arsj	3.65127	-1.97213	2.2255	-0.886154	0.375534	0.999982	0	4	0	0	14	5
Arsk	558.796	-0.0498083	0.211679	-0.235301	0.813975	0.999982	530	545	516	544	627	629
Art2b	7.08093	-1.23539	1.01384	-1.21852	0.223025	0.999982	2	6	4	10	13	8
Art3	75.388	0.198362	0.573672	0.345776	0.729511	0.999982	46	103	81	25	95	112
Art4	230.081	0.216118	0.443452	0.487355	0.626007	0.999982	134	254	325	116	238	345
Art5	7.39042	-0.135272	1.05334	-0.128421	0.897815	0.999982	9	2	10	8	12	4
Artn	33.0288	-0.00110687	0.622451	-0.00177825	0.998581	0.999982	34	24	39	11	48	50
Arv1	60.1086	-0.385578	0.477714	-0.807131	0.419591	0.999982	73	30	51	83	74	54
Arx	0.666833	2.93831	3.97484	0.739228	0.459769	0.999982	0	0	4	0	0	0
Arxes1	20.1398	-0.948427	1.47969	-0.640964	0.521546	0.999982	0	18	21	0	40	50
Arxes2	44.4753	-0.826411	0.846863	-0.975849	0.329139	0.999982	8	44	39	10	62	121
As3mt	872.712	0.0808386	0.267108	0.302644	0.762161	0.999982	1100	717	810	988	729	945
Asah1	2184.78	-0.0764032	0.181567	-0.420798	0.673903	0.999982	2181	1891	2122	1928	2301	2959
Asah2	1664.83	0.062658	0.289707	0.21628	0.828769	0.999982	2073	1217	1709	2022	1475	1567
Asap1	370.573	0.0932606	0.291324	0.320127	0.748872	0.999982	323	385	399	277	329	557
Asap2	256.527	-0.105001	0.382887	-0.274235	0.783904	0.999982	178	206	336	163	273	435
Asap3	287.941	-0.127348	0.400735	-0.317785	0.750648	0.999982	411	225	171	362	329	240
Asb1	339.465	-0.155994	0.284175	-0.548937	0.583049	0.999982	280	255	403	280	365	510
Asb10	9.31246	0.379403	0.991226	0.382762	0.701896	0.999982	18	9	4	4	6	17
Asb11	28.0849	0.814098	0.559117	1.45604	0.145381	0.999982	52	28	25	22	22	20
Asb12	0.188144	1.08435	4.08047	0.26574	0.790439	0.999982	0	1	0	0	0	0
Asb13	1608.13	0.167499	0.314579	0.532454	0.594411	0.999982	2260	1281	1456	1936	1294	1474
Asb14	9.29912	-0.341725	0.97158	-0.35172	0.725048	0.999982	6	14	3	14	9	9
Asb15	105.168	0.102319	0.498447	0.205276	0.837357	0.999982	48	118	147	78	85	167
Asb16	7.01435	-2.53451	1.09648	-2.3115	0.0208055	0.999982	2	2	2	8	20	10
Asb18	0.188144	1.08435	4.08047	0.26574	0.790439	0.999982	0	1	0	0	0	0
Asb2	118.076	-0.185796	0.54495	-0.340942	0.733147	0.999982	65	159	89	56	211	140
Asb3	118.177	-0.0897958	0.366052	-0.245309	0.806217	0.999982	158	79	100	129	140	113
Asb4	21.1713	-0.228058	0.835206	-0.273056	0.78481	0.999982	7	30	18	8	42	24
Asb5	11.6089	-0.892848	1.1825	-0.755049	0.45022	0.999982	18	6	0	22	14	10
Asb6	377.306	0.0790973	0.256645	0.308198	0.757932	0.999982	325	355	446	300	379	501
Asb7	382.048	-0.0659005	0.246815	-0.267003	0.789467	0.999982	452	267	378	347	429	470
Asb8	817.182	-0.0873853	0.263073	-0.332172	0.739759	0.999982	918	705	687	943	676	1040
Asb9	426.264	0.0180782	0.481373	0.0375554	0.970042	0.999982	717	271	282	652	294	346
Ascc1	1080.44	-0.0129637	0.368364	-0.0351927	0.971926	0.999982	1570	697	910	1428	1028	889
Ascc2	838.212	0.123975	0.20572	0.602642	0.546747	0.999982	829	791	922	736	945	861
Ascc3	378.875	-0.107347	0.271549	-0.395313	0.692612	0.999982	468	306	293	375	363	516
Ascl1	2.13786	-1.69678	2.49158	-0.681005	0.495868	0.999982	0	0	3	6	0	4
Ascl2	2.60524	3.85413	2.42513	1.58925	0.112004	0.999982	12	0	3	0	1	0
Ascl3	18.4259	-0.0400206	0.840647	-0.0476069	0.96203	0.999982	13	15	25	4	37	20
Ascl4	19.6463	-0.447467	0.636297	-0.703236	0.481908	0.999982	17	10	22	15	31	27
Ascl5	1.25876	-3.72944	3.94022	-0.946506	0.34389	0.999982	0	0	0	0	8	0
Asf1a	237.754	-0.0527985	0.258431	-0.204304	0.838116	0.999982	264	175	245	245	262	257
Asf1b	34.4631	0.2656	0.908012	0.292507	0.769899	0.999982	12	65	28	5	67	30
Asgr1	2.74498	3.94412	2.44352	1.61411	0.106503	0.999982	14	0	2	0	0	1
Asgr2	2.75071	-3.80817	2.37336	-1.60455	0.108593	0.999982	0	0	1	0	12	5
Ash1l	896.848	-0.0424167	0.313529	-0.135288	0.892384	0.999982	752	720	1106	687	770	1509
Ash2l	440.109	0.221429	0.252886	0.875606	0.381244	0.999982	592	409	383	392	396	505
Asic1	107.478	0.221561	0.378496	0.585371	0.558298	0.999982	145	95	99	63	104	157
Asic2	21.0171	-0.0175317	0.731524	-0.023966	0.98088	0.999982	14	24	22	12	41	14
Asic3	5.31398	-1.18469	1.38149	-0.857546	0.391143	0.999982	2	7	0	5	7	12
Asic4	2.89221	-0.183404	2.08372	-0.0880176	0.929863	0.999982	0	1	7	0	8	2
Asic5	0.593033	-2.64988	3.97711	-0.666284	0.505229	0.999982	0	0	0	0	2	2
Asl	749.588	0.20438	0.288796	0.707696	0.479134	0.999982	998	504	866	733	777	676
Asns	204.699	0.0901552	0.449584	0.20053	0.841066	0.999982	159	262	183	99	328	213
Asnsd1	187.349	-0.0469857	0.386256	-0.121644	0.903181	0.999982	251	155	133	230	213	146
Aspa	1347.07	0.157254	0.420456	0.374009	0.708398	0.999982	2022	769	1423	1824	769	1346
Aspdh	1175.62	0.19669	0.407369	0.482829	0.629217	0.999982	1828	781	1104	1571	997	776
Aspg	1025.49	0.182193	0.574818	0.316958	0.751275	0.999982	1813	660	759	1809	564	473
Asph	1262.48	-0.00648188	0.212673	-0.0304781	0.975686	0.999982	1167	1066	1439	1036	1396	1626
Asphd1	0.723171	1.66763	3.44445	0.48415	0.628279	0.999982	0	2	1	1	0	0
Asphd2	2.46081	-4.69181	2.2182	-2.11514	0.0344178	0.999982	0	0	0	6	7	2
Aspm	14.9943	-0.519735	0.869646	-0.59764	0.55008	0.999982	8	9	19	9	37	10
Aspn	113.81	-0.352677	0.684975	-0.514876	0.60664	0.999982	56	90	144	21	154	257
Asprv1	12.848	-0.666407	0.962974	-0.692031	0.488918	0.999982	6	16	6	7	34	9
Aspscr1	307.466	0.00957805	0.349585	0.0273983	0.978142	0.999982	427	218	263	372	229	361
Asrgl1	391.241	0.202284	0.370925	0.545351	0.585512	0.999982	272	413	525	223	506	446
Ass1	1021.97	0.213384	0.360354	0.592149	0.55375	0.999982	1574	756	905	1268	803	852
Aste1	190.834	-0.244342	0.262114	-0.932195	0.351236	0.999982	169	168	170	203	188	268
Astl	0.188144	1.08435	4.08047	0.26574	0.790439	0.999982	0	1	0	0	0	0
Astn1	22.2732	0.0277817	0.839801	0.0330813	0.97361	0.999982	12	12	42	37	20	9
Astn2	82.7089	0.80814	0.597291	1.35301	0.176052	0.999982	43	111	149	24	73	102
Asxl1	755.804	-0.0462742	0.232052	-0.199413	0.84194	0.999982	678	708	772	600	799	1078
Asxl2	616.162	-0.110983	0.241504	-0.45955	0.645839	0.999982	629	431	678	591	596	860
Asxl3	45.9109	0.659283	0.53403	1.23454	0.217001	0.999982	94	30	43	39	36	37
Atad1	2026.14	0.046334	0.189209	0.244882	0.806548	0.999982	2183	1676	2157	2019	1962	2331
Atad2	73.9383	0.0177177	0.488579	0.0362637	0.971072	0.999982	47	59	111	42	87	111
Atad2b	364.918	-0.110701	0.32146	-0.34437	0.730568	0.999982	280	287	456	385	290	535
Atad3a	940.545	0.18101	0.241642	0.749083	0.453807	0.999982	941	997	956	900	1038	829
Atad3aos	25.0635	1.09597	0.547627	2.00131	0.0453595	0.999982	38	35	26	13	19	19
Atad5	33.5445	-0.252978	0.489529	-0.516777	0.605312	0.999982	26	28	35	26	48	43
Atat1	242.319	0.252312	0.28612	0.881838	0.377865	0.999982	240	250	274	235	259	198
Ate1	887.154	-0.0617264	0.189623	-0.325522	0.744786	0.999982	941	737	856	818	914	1163
Atf1	376.645	0.0653908	0.257713	0.253735	0.799701	0.999982	398	285	446	348	330	499
Atf1-ps	124.161	-0.386374	0.444887	-0.868477	0.385133	0.999982	119	71	127	97	97	270
Atf2	1207.5	0.00116072	0.228256	0.00508517	0.995943	0.999982	1225	950	1358	1202	1053	1590
Atf3	78.2133	-0.54304	0.515823	-1.05277	0.292449	0.999982	60	58	67	74	165	51
Atf4	2903.18	-0.18386	0.214876	-0.855657	0.392187	0.999982	2533	2747	2587	2808	3733	3238
Atf5	469.944	-0.0780634	0.453473	-0.172146	0.863323	0.999982	276	545	488	211	753	609
Atf6	1361.02	-0.0118726	0.188954	-0.0628335	0.949899	0.999982	1539	1131	1290	1313	1451	1570
Atf6b	474.172	-0.0549891	0.212381	-0.258917	0.795699	0.999982	429	408	517	442	503	595
Atf7	594.948	0.0176284	0.311338	0.0566214	0.954847	0.999982	503	482	762	434	544	947
Atf7ip	740.765	0.000934129	0.240575	0.00388291	0.996902	0.999982	657	719	772	556	826	1006
Atf7ip2	10.8432	1.04964	1.1145	0.941805	0.346293	0.999982	18	18	6	4	17	1
Atg10	293.028	0.0206328	0.305963	0.0674355	0.946235	0.999982	300	297	258	227	415	282
Atg101	720.478	0.097741	0.280827	0.348046	0.727805	0.999982	942	697	530	718	755	718
Atg12	1747.75	0.0968246	0.266069	0.363908	0.715927	0.999982	2078	1432	1778	1926	1291	2116
Atg13	848.628	-0.0664599	0.274415	-0.242187	0.808635	0.999982	1026	622	785	1027	776	913
Atg14	384.803	-0.188989	0.270951	-0.6975	0.48549	0.999982	441	304	306	424	346	533
Atg16l1	531.866	0.0739842	0.219708	0.336739	0.736313	0.999982	509	540	531	533	520	584
Atg16l2	146.17	-0.517442	0.334785	-1.54559	0.122202	0.999982	86	134	126	143	205	201
Atg2a	791.434	-0.113061	0.233232	-0.484757	0.627849	0.999982	836	744	627	801	941	854
Atg2b	469.723	0.26016	0.21612	1.20377	0.228677	0.999982	573	445	475	421	469	461
Atg3	541.483	0.0120538	0.302107	0.039899	0.968174	0.999982	658	354	590	638	460	592
Atg4a	415.319	0.078735	0.281807	0.279393	0.779943	0.999982	519	308	426	450	434	379
Atg4a-ps	223.169	-0.417362	0.37239	-1.12077	0.262387	0.999982	219	129	214	319	164	319
Atg4b	769.55	0.0587584	0.201226	0.292002	0.770285	0.999982	889	686	715	742	775	872
Atg4c	357.379	0.055419	0.241998	0.229006	0.818864	0.999982	372	296	396	357	309	448
Atg4d	697.197	0.131186	0.219363	0.598034	0.549817	0.999982	699	664	756	691	594	825
Atg5	929.765	0.0989886	0.237121	0.417461	0.676342	0.999982	1061	884	853	1014	863	938
Atg7	638.29	-0.125405	0.229568	-0.546265	0.584884	0.999982	524	615	627	667	714	722
Atg9a	213.17	-0.0521324	0.450308	-0.11577	0.907834	0.999982	201	165	246	213	98	393
Atg9b	6.14178	-0.0460498	1.13528	-0.0405625	0.967645	0.999982	6	2	10	3	12	5
Atic	412.37	0.0323597	0.22419	0.144341	0.885231	0.999982	494	338	388	386	417	494
Atl1	30.7745	0.23826	0.678615	0.351097	0.725516	0.999982	28	44	23	23	51	14
Atl2	1236.85	0.11793	0.238394	0.494686	0.620821	0.999982	1584	998	1192	1275	1104	1364
Atl3	1639.22	0.0711313	0.249473	0.285127	0.775547	0.999982	1778	1226	1923	1346	1465	2345
Atm	69.9315	-0.247407	0.471043	-0.525231	0.599423	0.999982	68	45	75	52	55	143
Atmin	722.533	0.0126172	0.260054	0.0485175	0.961304	0.999982	765	641	708	814	559	899
Atn1	249.092	-0.0833172	0.312017	-0.267027	0.789448	0.999982	310	168	234	190	336	295
Atoh7	10.5292	0.394323	1.24629	0.316397	0.751701	0.999982	20	10	5	14	13	0
Atoh8	198.244	-0.0350706	0.480468	-0.0729926	0.941812	0.999982	96	236	228	99	254	305
Atox1	1028.92	0.189121	0.246567	0.767017	0.443071	0.999982	1326	898	983	915	1184	932
Atp10a	76.4493	-0.265522	0.549495	-0.483211	0.628946	0.999982	72	66	64	26	98	155
Atp10b	141.997	-1.30385	0.494509	-2.63666	0.0083726	0.999982	67	73	98	100	380	167
Atp10d	151.764	0.185626	0.297861	0.623195	0.533156	0.999982	145	127	200	121	149	185
Atp11a	19424.2	-0.00731608	0.589433	-0.0124121	0.990097	0.999982	37054	9516	11293	35217	9145	14031
Atp11b	867.086	0.0731772	0.239939	0.304983	0.760379	0.999982	918	667	1020	768	765	1177
Atp11c	682.141	-0.0400024	0.202465	-0.197577	0.843376	0.999982	728	531	709	670	734	788
Atp12a	19.2443	0.567716	1.05361	0.538827	0.590006	0.999982	44	1	25	8	10	34
Atp13a1	943.697	0.175802	0.228497	0.769382	0.441667	0.999982	1173	895	850	927	923	941
Atp13a2	399.223	-0.1169	0.208849	-0.559733	0.575662	0.999982	420	334	363	371	460	492
Atp13a3	2133.37	0.0878341	0.281035	0.312538	0.754632	0.999982	2649	1458	2368	2341	1687	2494
Atp13a4	21.8164	0.75886	1.49274	0.508365	0.611197	0.999982	0	34	44	0	16	40
Atp1a1	32431.3	0.0709791	0.20523	0.345852	0.729454	0.999982	33870	29534	33353	32183	27272	41152
Atp1a2	352.967	-0.953427	0.541483	-1.76077	0.0782775	0.999982	118	308	259	160	504	895
Atp1a3	11.9179	1.11756	1.17725	0.949297	0.34247	0.999982	7	18	22	0	6	20
Atp1b1	31539	0.0133996	0.320481	0.0418111	0.966649	0.999982	33916	21289	37984	35259	20670	43768
Atp1b2	734.892	0.173943	0.407746	0.426596	0.669674	0.999982	518	762	973	320	945	998
Atp1b3	2374.59	0.00118195	0.194167	0.00608729	0.995143	0.999982	2168	2260	2464	2000	2625	2970
Atp1b4	0.166708	1.08435	4.08047	0.26574	0.790439	0.999982	0	0	1	0	0	0
Atp23	90.9549	0.220594	0.416613	0.529493	0.596463	0.999982	143	66	80	62	80	131
Atp2a1	7.50336	-1.36404	1.37616	-0.99119	0.321593	0.999982	4	6	2	0	21	15
Atp2a2	6473.48	0.104359	0.198993	0.524433	0.599977	0.999982	8018	5168	6478	5768	6574	7517
Atp2a3	731.622	-0.164016	0.410212	-0.399832	0.689281	0.999982	492	615	897	346	1090	1097
Atp2b1	1135.2	0.0798249	0.194248	0.410943	0.681114	0.999982	1071	1053	1268	971	1204	1347
Atp2b2	130.654	-0.142873	0.467871	-0.305368	0.760086	0.999982	86	179	87	107	205	122
Atp2b3	0.324628	1.90784	4.04458	0.471704	0.637138	0.999982	2	0	0	0	0	0
Atp2b4	567.404	-0.0198074	0.395097	-0.0501329	0.960016	0.999982	345	620	655	306	756	801
Atp2c1	1240.28	-0.0531953	0.181723	-0.292728	0.76973	0.999982	1211	1099	1232	1131	1438	1448
Atp2c2	4.61803	-0.131577	1.41791	-0.0927961	0.926066	0.999982	5	3	5	0	10	6
Atp4a	707.745	0.0664321	0.260435	0.255081	0.798661	0.999982	686	770	635	554	900	749
Atp4b	0.974196	-3.36753	3.9497	-0.852604	0.393879	0.999982	0	0	0	0	0	7
Atp5a1	33113.8	0.113674	0.218905	0.519283	0.603564	0.999982	38802	30374	31168	35397	29271	35365
Atp5b	34263.3	0.110498	0.250666	0.440818	0.659345	0.999982	42878	30613	30400	38005	28527	36932
Atp5c1	1021.48	0.135672	0.221794	0.6117	0.540736	0.999982	1159	829	1143	1039	904	1131
Atp5c1-ps	3698.21	0.0432588	0.216514	0.199797	0.841639	0.999982	4334	3032	3616	3878	3281	4358
Atp5d	10320.1	0.0896529	0.227137	0.394708	0.693058	0.999982	11939	10074	8920	10502	10972	9925
Atp5e	1616.76	0.134727	0.265909	0.506664	0.61239	0.999982	1687	1726	1485	1266	2124	1497
Atp5g1	406.861	0.225247	0.265664	0.847866	0.396512	0.999982	383	444	442	272	436	502
Atp5g2	92.32	0.108842	0.361476	0.301105	0.763334	0.999982	107	64	111	65	99	123
Atp5g3	7325.01	0.118416	0.235861	0.502057	0.615627	0.999982	7902	7416	6807	7205	8353	6466
Atp5h	171.374	0.0441588	0.317894	0.13891	0.889521	0.999982	154	182	167	115	213	216
Atp5j	3633.13	0.141286	0.192719	0.733121	0.463484	0.999982	3954	3379	3766	3502	3829	3552
Atp5j2	38.913	-0.0517884	0.576904	-0.0897694	0.92847	0.999982	41	22	50	25	29	77
Atp5k	22.578	0.369322	0.74643	0.494785	0.620752	0.999982	8	37	27	12	23	29
Atp5l	94.6506	0.269984	0.347764	0.776342	0.437547	0.999982	85	101	114	64	92	121
Atp5md	65.8119	0.354262	0.345021	1.02678	0.304522	0.999982	74	66	75	51	65	68
Atp5mpl	1467.22	0.238783	0.220571	1.08257	0.279	0.999982	1660	1497	1458	1246	1663	1343
Atp5o	37.5387	-0.322409	0.481382	-0.669758	0.503012	0.999982	33	31	33	30	61	42
Atp5pb	1713.8	0.103165	0.255579	0.403652	0.686468	0.999982	2054	1558	1565	1828	1848	1482
ATP6	434492	-0.0384849	0.289482	-0.132944	0.894238	0.999982	431887	418807	392608	467446	567379	335179
Atp6ap1	6471.05	0.0492288	0.165585	0.297303	0.766235	0.999982	6654	5986	6505	5980	6970	7230
Atp6ap2	2503.68	0.0520455	0.181281	0.287099	0.774036	0.999982	2351	2354	2699	2289	2636	2889
Atp6v0a1	1235.97	-0.0817222	0.21618	-0.378028	0.70541	0.999982	1279	1115	1098	1284	1450	1265
Atp6v0a2	1235.25	0.0215857	0.185435	0.116406	0.907331	0.999982	1308	1065	1257	1171	1185	1549
Atp6v0a4	2191.68	0.176442	0.25548	0.690631	0.489797	0.999982	2456	1745	2614	2136	1632	2783
Atp6v0b	2477.27	0.160592	0.22834	0.703303	0.481867	0.999982	2841	2485	2272	2389	2702	2258
Atp6v0c	6079.18	0.0971323	0.247768	0.39203	0.695036	0.999982	7348	5472	5516	6296	6758	5315
Atp6v0d1	2755.85	0.0745193	0.242206	0.307669	0.758334	0.999982	3217	2528	2493	3105	2598	2689
Atp6v0d2	973.859	-0.0229298	0.329429	-0.0696046	0.944508	0.999982	712	1003	1073	589	1297	1297
Atp6v0e	2234.64	0.0657017	0.212439	0.309273	0.757114	0.999982	2551	2121	1977	2168	2460	2258
Atp6v0e2	1340.76	0.161385	0.241233	0.669003	0.503494	0.999982	1517	1342	1254	1277	1524	1172
Atp6v1a	10057.6	-0.024917	0.233412	-0.106751	0.914986	0.999982	11365	8119	9676	10867	8329	12961
Atp6v1b1	1586.26	0.0428736	0.254464	0.168486	0.866201	0.999982	1403	1727	1514	1147	1772	2125
Atp6v1b2	6310.77	0.186835	0.302218	0.618211	0.536436	0.999982	8491	5176	6042	7617	4812	5906
Atp6v1c1	1114.74	0.124252	0.194234	0.639702	0.522366	0.999982	1244	1000	1147	1102	1045	1225
[truncated: 18,893 more rows]

## Sheet: Repetitive sequences DEG
Chr	Start	End	Name	Class	Family	baseMean	log2FoldChange	lfcSE	stat	pvalue	padj	WT-1	WT-2	WT-3	WT-4	KO-1	KO-2	KO-3	KO-4
chr1	4400822	4401042	MMERGLN-int	LTR	ERV1	3156.67	0.0013689	1.13915	0.00120168	0.999041	0.999581	2399	6694	1736	617	1642	5213	1070	891
chr1	4757560	4757621	RLTR20A4	LTR	ERVK	168.984	-0.268265	1.11161	-0.241331	0.809299	0.999581	1507	1329	4	8	1989	1498	8	9
chr1	3754178	3754455	RLTR51B_Mm	LTR	ERVK	11.3571	0.681431	1.39171	0.489636	0.624391	0.999581	139	129	0	1	61	126	0	0
chr1	15851142	15851642	RLTR20A1	LTR	ERVK	3.53871	-0.14684	1.30354	-0.112647	0.910311	0.999581	32	20	1	0	28	49	0	0
chr1	39927168	39927736	RLTR20A2	LTR	ERVK	2.40226	-0.634836	1.58698	-0.400027	0.689137	0.999581	5	35	0	0	37	28	0	0
chr1	37009870	37010089	LTR82B	LTR	ERVL	1.22973	-0.872434	1.71084	-0.509944	0.610091	0.999581	2	15	0	0	19	18	0	0
chr1	4946823	4946994	L1M4a2	LINE	L1	23.0674	-0.483075	0.818982	-0.589848	0.555292	0.999581	81	65	6	4	95	112	9	3
chr1	3299009	3299575	L1M4a1	LINE	L1	4.75233	0.187984	1.45157	0.129504	0.896959	0.999581	52	55	0	0	44	52	0	0
chr1	39499701	39499875	_TACTG_n	Simple_repeat	Simple_repeat	0.213226	-1.69478	3.40727	-0.497401	0.618907	0.999581	0	0	0	0	0	10	0	0
chr1	11632217	11632315	MER20B	DNA	hAT-Charlie	136.363	0.947884	1.63924	0.578245	0.563099	0.999581	2025	1608	0	2	662	1287	4	0
chr1	92069715	92069741	_TAGTG_n	Simple_repeat	Simple_repeat	5.08305	-1.0755	1.27675	-0.84237	0.399581	0.999581	19	15	1	0	9	30	0	4
chr1	25256299	25256341	_CAAG_n	Simple_repeat	Simple_repeat	18.0568	-0.276865	1.67354	-0.165436	0.8686	0.999581	161	178	0	0	248	183	0	0
chr1	3164424	3164495	CT-rich	Low_complexity	Low_complexity	4865.27	-0.0338788	0.832898	-0.0406759	0.967554	0.999581	12079	12869	1539	1389	15520	10463	1228	1338
chr1	4546809	4546899	_TTCTC_n	Simple_repeat	Simple_repeat	26.7212	0.127347	1.12051	0.113651	0.909515	0.999581	264	242	2	1	152	354	1	1
chr1	6578644	6579004	ORR1G-int	LTR	ERVL-MaLR	9.67737	0.22138	1.29559	0.170871	0.864325	0.999581	22	8	4	3	4	10	3	3
chr1	11668571	11668714	Chap1_Mam	DNA	hAT-Charlie	5.68367	0.505622	1.52758	0.330995	0.740649	0.999581	74	67	0	0	76	20	0	0
chr1	3026805	3027112	ERVB7_1-LTR_MM	LTR	ERVK	97.1846	-0.0223999	0.717192	-0.0312328	0.975084	0.999581	517	559	20	17	406	1067	12	10
chr1	20067468	20067940	RLTR35B_MM	LTR	ERVL	3.51636	-0.61987	1.43828	-0.430981	0.666482	0.999581	9	45	0	0	10	62	0	1
chr1	4125933	4126008	RLTR42-int	LTR	ERVK	92.5182	-1.12253	1.49492	-0.750896	0.452715	0.999581	420	730	2	1	1382	1378	1	0
chr1	13544796	13544971	MER115	DNA	hAT-Tip100	5.57883	0.167493	1.2594	0.132994	0.894198	0.999581	48	38	2	0	66	38	0	0
chr1	14425986	14426154	MER117	DNA	hAT-Charlie	27.6566	-0.440362	1.58564	-0.27772	0.781227	0.999581	172	323	0	0	402	260	0	1
chr1	64174779	64174908	MER110	LTR	ERV1	0.694788	0.0905181	1.815	0.0498722	0.960224	0.999581	12	3	0	0	6	8	0	0
chr1	9824197	9824298	MER112	DNA	hAT-Charlie	19.8997	0.175273	1.47384	0.118923	0.905337	0.999581	109	303	2	0	133	282	0	0
chr1	15985679	15985952	MER113	DNA	hAT-Charlie	18.5697	-0.0672151	1.48978	-0.0451174	0.964014	0.999581	165	186	0	1	165	255	0	0
chr1	3086357	3086543	MER119	DNA	hAT-Charlie	5.61986	-0.444803	1.48037	-0.300469	0.76382	0.999581	28	73	0	0	75	68	0	0
chr11	35853945	35854012	LTR39	LTR	ERV1	0.0520419	0.468273	3.41138	0.137268	0.890819	0.999581	2	0	0	0	0	0	0	0
chr1	21193806	21193925	MER65-int	LTR	ERV1	9.82363	-0.515807	1.14038	-0.452313	0.651044	0.999581	51	27	2	2	167	30	1	0
chr1	10765561	10765709	LTR33	LTR	ERVL	7.45272	-0.20724	1.49431	-0.138687	0.889698	0.999581	62	83	0	0	90	85	0	0
chr1	9524258	9525043	RLTR13D2	LTR	ERVK	62.9631	0.101426	0.772757	0.131252	0.895576	0.999581	152	340	22	13	130	363	12	15
chr1	10298332	10298700	LTR31	LTR	ERV1	3.75477	0.138248	1.18965	0.116209	0.907487	0.999581	18	27	1	1	28	36	0	0
chr1	3727470	3728494	RLTR13D5	LTR	ERVK	183.802	0.0141405	1.03435	0.0136709	0.989093	0.999581	183	396	81	50	200	441	65	41
chr1	7828665	7828975	RLTR11D	LTR	ERVK	4.23326	-0.664189	1.53945	-0.431445	0.666145	0.999581	28	39	0	0	94	17	0	0
chr1	25218226	25218504	LTR82A	LTR	ERVL	210.114	0.474557	0.76887	0.617214	0.537094	0.999581	1630	1816	24	38	1335	1406	15	20
chr1	5339952	5340418	RLTR11A	LTR	ERVK	99.4015	0.45479	1.08826	0.417905	0.676017	0.999581	1232	956	5	2	611	830	7	6
chr1	99196401	99196553	LTR108b_Mam	LTR	ERVL	0.407065	-1.29232	2.05822	-0.627881	0.530082	0.999581	2	1	0	0	12	2	0	0
chr1	8500583	8501114	RLTR11B	LTR	ERVK	55.7123	0.447757	1.1824	0.378683	0.704923	0.999581	554	638	3	3	447	520	1	1
chr11	48856279	48856351	tRNA-Pro-CCA	tRNA	tRNA	8.03529	-2.06686	1.73517	-1.19116	NA	NA	10	51	0	0	264	12	0	0
chr1	6410409	6410430	_CCCCCA_n	Simple_repeat	Simple_repeat	37.0028	-0.533461	1.83388	-0.290892	0.771134	0.999581	325	297	0	0	584	366	0	0
chr1	3051367	3051525	_TTTTTG_n	Simple_repeat	Simple_repeat	282.51	-0.0503746	2.21317	-0.0227614	0.981841	0.999581	2700	3073	0	0	3034	3300	0	0
chr1	26202458	26202567	_CGAGA_n	Simple_repeat	Simple_repeat	0.0852905	-1.09872	3.41162	-0.322053	0.747413	0.999581	0	0	0	0	0	4	0	0
chr1	5082516	5082726	RMER17B2	LTR	ERVK	901.842	0.377146	0.88868	0.424389	0.671282	0.999581	6864	9306	86	110	2078	10804	65	89
chr1	3143092	3143442	IAPEY2_LTR	LTR	ERVK	197.522	0.168696	0.698029	0.241675	0.809032	0.999581	844	1316	42	43	384	1089	38	46
chr1	3309295	3309352	_TTTC_n	Simple_repeat	Simple_repeat	277.766	-0.0989593	1.29932	-0.0761622	0.93929	0.999581	2539	2719	6	6	1375	4802	5	6
chr1	8104157	8104227	ERVB4_2-I_MM-int	LTR	ERVK	54.1529	-0.536771	0.946375	-0.567186	0.570588	0.999581	66	129	17	12	139	144	23	12
chr1	3143442	3144223	IAPEy-int	LTR	ERVK	125.939	0.140918	1.47716	0.0953978	0.923999	0.999581	25	32	90	23	89	15	45	34
chr1	34438104	34438239	MER92C	LTR	ERV1	0.499496	-0.177991	1.92318	-0.0925504	0.926261	0.999581	4	6	0	0	2	10	0	0
chr1	10501920	10501979	MER92B	LTR	ERV1	2.30881	-0.677393	1.39431	-0.485828	0.627089	0.999581	20	8	0	0	14	25	1	0
chr1	3095925	3095949	_TAAAA_n	Simple_repeat	Simple_repeat	92.2408	0.454966	2.01816	0.225436	0.82164	0.999581	825	1432	0	0	659	1074	0	0
chr1	5411263	5411415	MLT2B1	LTR	ERVL	12.2043	-0.623485	1.33238	-0.467949	0.639821	0.999581	60	79	3	0	103	224	0	0
chr1	10519736	10519848	MLT2B3	LTR	ERVL	18.2212	-0.709571	0.822661	-0.862531	0.388396	0.999581	41	64	4	4	94	194	3	3
chr1	10606159	10606271	MLT2B2	LTR	ERVL	5.35023	-0.71016	1.2862	-0.552138	0.580854	0.999581	42	35	0	0	48	74	1	0
chr1	11272283	11272374	MLT2B5	LTR	ERVL	111.169	0.529423	1.25975	0.42026	0.674296	0.999581	107	71	64	38	50	89	18	41
chr1	3286592	3286732	MLT2B4	LTR	ERVL	10.0852	-0.450426	1.14677	-0.392778	0.694483	0.999581	72	72	0	1	102	92	2	0
chr1	14527975	14528138	MER45A	DNA	hAT-Tip100	3.15479	-0.984548	1.46805	-0.670652	0.502442	0.999581	18	24	0	0	44	51	0	0
chr1	3170338	3170431	MER45C	DNA	hAT-Tip100	24.4683	0.573412	1.26638	0.452797	0.650695	0.999581	368	179	1	1	176	220	0	1
chr1	8143325	8143691	MER45B	DNA	hAT-Tip100	1.88729	-0.797218	1.43349	-0.556137	0.578117	0.999581	7	14	0	0	21	8	0	1
chr1	6082257	6082647	RLTR47	LTR	ERVK	1.20722	-1.2792	1.65648	-0.772239	0.439973	0.999581	1	6	0	0	12	2	0	1
chr1	3445798	3446307	RLTR45	LTR	ERVK	165.973	0.375277	0.701394	0.535044	0.592619	0.999581	1213	1339	35	19	562	1297	17	26
chr1	3368813	3368955	L1MA6	LINE	L1	317.37	-0.0438557	0.66153	-0.0662944	0.947143	0.999581	1149	1116	91	75	1597	1204	70	63
chr1	4446712	4446827	L1MA7	LINE	L1	60.153	0.192109	0.789208	0.24342	0.80768	0.999581	396	378	6	15	390	480	6	5
chr1	6588649	6588833	L1MA8	LINE	L1	487.677	-3.18837	1.21282	-2.62889	NA	NA	294	440	29	22	16473	561	18	22
chr1	5592856	5593026	L1MA9	LINE	L1	355.956	0.373356	0.655034	0.56998	0.568691	0.999581	3005	1973	77	53	1331	2558	52	42
chr1	21239998	21240242	RLTR49	LTR	ERVK	28.5839	-0.167587	1.3088	-0.128046	0.898112	0.999581	171	214	7	1	377	271	0	0
chr1	81954571	81954913	Charlie20a	DNA	hAT-Charlie	4.60999	-0.563579	1.48301	-0.380023	0.703929	0.999581	48	26	0	0	78	42	0	0
chr1	112521667	112521711	tRNA-Leu-TTA	tRNA	tRNA	0.24712	0.853765	2.6041	0.327855	0.743021	0.999581	1	8	0	0	0	2	0	0
chr1	12644774	12644840	_GAATG_n	Simple_repeat	Simple_repeat	0.0241726	-0.571651	3.41723	-0.167285	0.867146	0.999581	0	0	0	0	1	0	0	0
chr1	4284909	4285023	polypurine	Low_complexity	Low_complexity	21.7612	-0.0708699	0.751565	-0.0942964	0.924874	0.999581	117	113	4	4	78	166	4	4
chr1	4986475	4986836	MMERVK10C-int	LTR	ERVK	318.212	-0.00917461	1.1118	-0.00825202	0.993416	0.999581	268	370	162	80	323	579	97	95
chr1	4876805	4876890	Charlie19a	DNA	hAT-Charlie	2.60855	-0.503995	1.5011	-0.33575	0.737059	0.999581	28	15	0	0	26	43	0	0
chr1	3863303	3863522	MYSERV16_I-int	LTR	ERVK	33.6763	-0.0797552	0.988918	-0.080649	0.935721	0.999581	273	244	6	1	309	320	2	2
chr1	3325110	3325164	_CAGAGA_n	Simple_repeat	Simple_repeat	99.3874	-0.197273	0.814809	-0.24211	0.808695	0.999581	661	734	12	9	941	774	9	10
chr1	6255617	6255872	ERVL-E-int	LTR	ERVL	13.0897	0.606148	1.40909	0.430171	0.667071	0.999581	139	169	0	1	94	128	0	0
chr1	3072846	3072983	B1F	SINE	Alu	3693.77	-0.108242	0.571674	-0.189341	0.849825	0.999581	18818	20803	710	630	25417	21338	531	636
chr1	4285023	4285117	_GGGAA_n	Simple_repeat	Simple_repeat	10.3437	-0.79752	1.02592	-0.77737	0.43694	0.999581	47	61	1	1	88	139	0	2
chr1	24678687	24678718	_TCCCG_n	Simple_repeat	Simple_repeat	4.74411	0.684546	1.46389	0.467621	0.640056	0.999581	57	69	0	0	43	32	0	0
chr1	37544253	37544281	_CCCCCG_n	Simple_repeat	Simple_repeat	7.24832	-0.405957	1.50298	-0.270101	0.787083	0.999581	47	84	0	0	110	70	0	0
chr1	94876519	94876556	_AACTG_n	Simple_repeat	Simple_repeat	13.3076	-1.13542	1.50582	-0.754019	NA	NA	75	46	1	1	369	8	0	0
chr1	3083925	3084060	Lx	LINE	L1	27177.2	0.0576575	1.31802	0.0437456	0.965107	0.999581	13567	14992	11005	10335	10672	14946	8011	9550
chr1	51319305	51319454	_CTACT_n	Simple_repeat	Simple_repeat	0.0241726	-0.571651	3.41723	-0.167285	0.867146	0.999581	0	0	0	0	1	0	0	0
chr1	4571895	4571944	_TCCCC_n	Simple_repeat	Simple_repeat	59.3999	0.229636	1.93092	0.118926	0.905334	0.999581	701	622	0	0	603	596	0	0
chr1	3742857	3742914	_TATAA_n	Simple_repeat	Simple_repeat	4.6635	-0.145431	1.46739	-0.0991086	0.921052	0.999581	41	52	0	0	32	78	0	0
chr1	5241835	5242182	RLTR9A3B	LTR	ERVK	1.28108	0.0162334	1.66662	0.00974032	0.992228	0.999581	5	24	0	0	14	13	0	0
chr1	5420815	5421146	RLTR9A3A	LTR	ERVK	105.484	-0.762222	0.904997	-0.842238	0.399655	0.999581	322	224	19	22	131	423	28	47
chr1	43334441	43334535	MER58D	DNA	hAT-Charlie	2.64596	0.654279	1.51731	0.43121	0.666316	0.999581	46	22	0	0	22	20	0	0
chr1	14222950	14223116	MER58C	DNA	hAT-Charlie	27.5079	0.249484	1.1233	0.222098	0.824237	0.999581	244	285	3	1	172	290	0	3
chr1	3226281	3226385	MER58B	DNA	hAT-Charlie	274.786	0.052411	0.657494	0.0797132	0.936465	0.999581	1475	1807	49	50	1939	1678	23	49
chr1	9127451	9127649	MER58A	DNA	hAT-Charlie	214.162	-0.0972797	0.805067	-0.120834	0.903822	0.999581	1411	1531	27	26	2246	1281	14	26
chr1	3378415	3378641	Charlie1	DNA	hAT-Charlie	152.879	0.571881	1.01288	0.56461	0.572339	0.999581	1856	1229	14	12	799	1525	4	9
chr1	94708343	94708733	Charlie6	DNA	hAT-Charlie	17.88	-0.706918	1.67985	-0.420822	0.673885	0.999581	118	164	0	0	329	150	0	0
chr1	8061827	8061916	Charlie7	DNA	hAT-Charlie	10.0882	-0.0192013	1.37839	-0.0139303	0.988886	0.999581	105	82	1	0	67	158	0	0
chr1	4868375	4868765	Charlie4	DNA	hAT-Charlie	0.420702	-1.25849	2.26035	-0.556769	0.577685	0.999581	3	0	0	0	8	7	0	0
chr1	3843853	3844018	Charlie5	DNA	hAT-Charlie	126.945	0.535527	1.53183	0.349599	0.72664	0.999581	1563	1494	1	1	905	1265	0	4
chr1	9825791	9825961	_GGATG_n	Simple_repeat	Simple_repeat	35.8662	-0.643311	1.27713	-0.503716	0.614461	0.999581	18	21	14	8	42	21	13	15
chr1	9737168	9737394	Charlie8	DNA	hAT-Charlie	277.201	0.0476021	0.592454	0.0803473	0.935961	0.999581	1184	1757	57	57	1133	1515	46	60
chr1	3523889	3524031	Charlie9	DNA	hAT-Charlie	0.994991	0.193997	1.67789	0.115619	0.907954	0.999581	7	17	0	0	10	9	0	0
chr1	3118587	3119104	RLTR20B4_MM	LTR	ERVK	21.4893	-2.58784	1.30224	-1.98722	0.0468978	0.999581	70	39	0	0	555	115	3	1
chr1	9748112	9748148	_CGG_n	Simple_repeat	Simple_repeat	389.848	-1.34433	0.903082	-1.4886	NA	NA	1310	1567	36	31	7888	1214	40	47
chr1	3456011	3456368	ORR1D2	LTR	ERVL-MaLR	420.997	0.252514	1.30751	0.193126	0.84686	0.999581	4491	4488	8	11	3404	4672	4	10
chr1	3147817	3148151	IAPEY3_LTR	LTR	ERVK	48.2348	-0.611024	0.97184	-0.628729	0.529527	0.999581	253	292	6	4	103	942	4	5
chr11	31956183	31956314	_TCCGG_n	Simple_repeat	Simple_repeat	0.026021	0.190748	3.41515	0.0558534	0.955459	0.999581	1	0	0	0	0	0	0	0
chr1	3644463	3644795	ORR1D1	LTR	ERVL-MaLR	783.622	0.0158969	0.610446	0.0260414	0.979224	0.999581	4190	4834	142	144	4414	6267	105	100
chr1	20755381	20755869	RLTR48C	LTR	ERV1	8.16423	-0.613255	0.970358	-0.631989	0.527394	0.999581	37	20	2	1	60	28	3	1
chr1	18075541	18075982	RLTR48B	LTR	ERV1	0.95586	-0.0648372	1.74307	-0.0371971	0.970328	0.999581	3	18	0	0	10	11	0	0
chr1	4898422	4899039	RLTR48A	LTR	ERV1	45.4358	0.281762	0.898703	0.313521	0.753885	0.999581	301	419	12	2	222	430	6	2
chr1	3060936	3061176	ORR1E	LTR	ERVL-MaLR	410.048	-0.0584172	1.25918	-0.0463931	0.962997	0.999581	3378	4499	17	5	3489	5207	8	11
chr1	3250277	3250382	ORR1G	LTR	ERVL-MaLR	324.654	0.51442	1.33142	0.386368	0.699224	0.999581	3534	3899	11	9	2148	3622	2	4
chr1	3071304	3071512	ORR1F	LTR	ERVL-MaLR	786.425	0.038183	1.03353	0.0369443	0.970529	0.999581	6156	8488	44	36	5742	8820	45	39
chr1	3958924	3959322	MT2C_Mm	LTR	ERVL	207.435	0.208346	0.996147	0.209151	0.83433	0.999581	206	332	80	79	508	469	43	59
chr1	7091384	7091416	_CACCAT_n	Simple_repeat	Simple_repeat	2955.4	0.0869943	0.689057	0.126251	0.899533	0.999581	10439	14910	669	795	9963	9499	613	752
chr1	12841531	12841552	_CTGGGG_n	Simple_repeat	Simple_repeat	49.4483	-0.592896	1.01661	-0.583211	0.559751	0.999581	242	280	6	6	858	273	2	2
chr1	4222331	4222493	LTR90A	LTR	LTR	0.358822	-0.441864	2.44525	-0.180703	0.856601	0.999581	2	4	0	0	9	0	0	0
chr1	3309408	3309446	PB1D7	SINE	Alu	1638.93	-0.249057	0.907581	-0.274418	0.783763	0.999581	11907	12693	119	131	18156	12474	153	101
chr1	50888071	50888141	LTR90B	LTR	LTR	0.115265	0.0025803	3.40198	0.00075847	0.999395	0.999581	0	3	0	0	2	0	0	0
chr1	4370765	4370879	PB1D9	SINE	Alu	2759.42	-0.0251614	0.69621	-0.0361405	0.97117	0.999581	18348	20521	363	338	18316	21402	282	398
chr1	73096118	73096146	_ATAAG_n	Simple_repeat	Simple_repeat	0.202623	0.214707	3.25474	0.0659675	0.947404	0.999581	5	0	0	0	3	0	0	0
chr1	4395164	4395536	ETnERV2-int	LTR	ERVK	295.495	-0.167513	1.0228	-0.163779	0.869905	0.999581	441	291	121	80	412	832	88	89
chr1	78928892	78928952	_CTTAT_n	Simple_repeat	Simple_repeat	0.0426453	-0.767419	3.41492	-0.224726	0.822193	0.999581	0	0	0	0	0	2	0	0
chr1	88229908	88230000	LTR37-int	LTR	ERV1	292.83	-0.252925	0.903421	-0.279964	0.779505	0.999581	1101	774	92	54	286	941	74	109
chr1	3613042	3614140	MTA_Mm-int	LTR	ERVL-MaLR	1692.77	0.108588	1.195	0.0908682	0.927597	0.999581	840	1413	671	661	1999	1683	511	494
chr1	34495445	34495701	HAL1_SS	LINE	L1	15.0423	0.691868	1.4531	0.476134	0.633979	0.999581	203	127	0	2	38	216	0	0
chr1	100328757	100328778	_TAATG_n	Simple_repeat	Simple_repeat	0.0426453	-0.767419	3.41492	-0.224726	0.822193	0.999581	0	0	0	0	0	2	0	0
chr1	3690919	3691116	Tigger16a	DNA	TcMar-Tigger	2.76527	-1.65445	1.65668	-0.998658	NA	NA	13	10	0	0	85	7	0	0
chr1	25008585	25008693	Tigger16b	DNA	TcMar-Tigger	16.7728	-0.371683	1.6596	-0.22396	0.822789	0.999581	132	173	0	0	251	160	0	0
chr1	3856576	3856602	_CTTG_n	Simple_repeat	Simple_repeat	6.55948	-0.54688	1.48118	-0.36922	0.711964	0.999581	47	63	0	0	100	71	0	0
chr1	3155394	3155518	ERVB4_1C-LTR_Mm	LTR	ERVK	30.7107	-0.315569	0.861493	-0.366305	0.714138	0.999581	81	133	8	7	302	192	1	6
chr1	26235096	26235478	RLTR53_Mm	LTR	ERVK	13.4452	-0.482076	1.41213	-0.341382	0.732816	0.999581	101	110	1	0	157	189	0	0
chr1	8323387	8323717	Ricksha_0	DNA	MULE-MuDR	11.0314	-0.622405	1.68176	-0.370091	0.711314	0.999581	70	111	0	0	21	292	0	0
chr1	148919000	148919284	MamGyp-int	LTR	Gypsy	8.4987	-0.3842	1.24059	-0.309691	0.756796	0.999581	64	60	0	1	136	36	1	0
chr1	35367925	35368306	MER76-int	LTR	ERVL	0.0520419	0.468273	3.41138	0.137268	0.890819	0.999581	2	0	0	0	0	0	0	0
chr1	4858042	4858068	_CCGGG_n	Simple_repeat	Simple_repeat	16.1104	0.24983	1.65784	0.150696	0.880216	0.999581	213	147	0	0	111	216	0	0
chr1	3236931	3237880	RMER16-int	LTR	ERVK	264.501	-0.333248	0.679712	-0.490279	0.623936	0.999581	1133	823	54	57	1139	1030	69	66
chr1	14629225	14629439	L4_A_Mam	LINE	RTE-X	27.953	0.348962	1.58127	0.220685	0.825338	0.999581	251	390	1	0	220	322	0	0
chr1	62738802	62738926	MamTip1	DNA	hAT-Tip100	2.88077	0.23461	1.32841	0.176609	0.859815	0.999581	31	25	0	0	12	24	0	1
chr1	35777454	35777624	MamTip3	DNA	hAT-Tip100	2.36771	-0.794757	1.58566	-0.501216	0.616219	0.999581	12	23	0	0	10	61	0	0
chr1	12411423	12411576	MamTip2	DNA	hAT-Tip100	52.5654	-0.166499	1.72529	-0.0965049	0.92312	0.999581	434	604	0	0	719	454	1	0
chr1	7744826	7745371	RLTR26D_MM	LTR	ERVK	2.75577	-0.463248	1.49938	-0.308959	0.757352	0.999581	32	14	0	0	34	37	0	0
chr1	3201333	3201361	_TTTTTA_n	Simple_repeat	Simple_repeat	18.9803	0.369285	1.69077	0.218412	0.827108	0.999581	219	228	0	0	115	254	0	0
chr1	3760683	3760816	MTE-int	LTR	ERVL-MaLR	280.319	-0.26289	0.721304	-0.364465	0.715511	0.999581	951	1106	87	44	906	988	68	84
chr10	81202014	81202039	_CGCTG_n	Simple_repeat	Simple_repeat	1.12678	-2.00907	2.4789	-0.810469	NA	NA	0	5	0	0	42	0	0	0
chr1	184975450	184975550	Ricksha_a	DNA	MuDR	0.0639679	-0.948304	3.41303	-0.277848	0.781129	0.999581	0	0	0	0	0	3	0	0
chr1	19303063	19303273	MER105	DNA	DNA	2.03201	-0.700801	1.58522	-0.442084	0.658428	0.999581	19	11	0	0	12	47	0	0
chr1	17484165	17484323	MER104	DNA	TcMar-Tc2	0.847189	-0.825177	1.72181	-0.47925	0.631761	0.999581	7	4	0	0	15	10	0	0
chr1	3114021	3114219	B3A	SINE	B2	4105.4	-0.00961732	0.727997	-0.0132107	0.98946	0.999581	28159	31402	548	453	28768	33673	423	467
chr1	33575312	33575335	_ATCTG_n	Simple_repeat	Simple_repeat	0.104084	0.852389	3.40718	0.250174	0.802453	0.999581	4	0	0	0	0	0	0	0
chr1	5395317	5395664	MER21C	LTR	ERVL	49.3104	-0.495467	1.36514	-0.362943	0.716648	0.999581	404	418	1	0	563	616	2	1
chr1	6224969	6225083	MER21B	LTR	ERVL	96.0164	-0.205529	0.746273	-0.275407	0.783004	0.999581	547	671	15	10	400	824	8	26
chr1	30428764	30428784	_CAAAT_n	Simple_repeat	Simple_repeat	5.83351	0.692478	1.47915	0.468161	0.63967	0.999581	75	79	0	0	33	62	0	0
chr1	3031358	3031710	IAPLTR1a_Mm	LTR	ERVK	353.335	-0.00677337	1.06295	-0.00637224	0.994916	0.999581	373	478	154	104	664	439	99	110
chr1	3263790	3264192	ERVB7_4-LTR_MM	LTR	ERVK	3.91225	0.880736	1.35592	0.649548	0.515984	0.999581	10	10	2	1	3	7	0	2
chr1	10570542	10570673	Charlie21a	DNA	hAT-Charlie	1.75185	-0.203598	1.65115	-0.123306	0.901865	0.999581	10	25	0	0	6	37	0	0
chr1	3358934	3358998	B1_Mur4	SINE	Alu	2514.89	-0.0292113	0.748123	-0.0390462	0.968854	0.999581	18062	17957	307	298	18194	21553	232	279
chr1	3595558	3595699	B1_Mur1	SINE	Alu	2610.95	-0.0655489	0.787935	-0.0831907	0.9337	0.999581	18260	20125	324	253	21960	21374	228	252
chr1	4054618	4054727	B1_Mur3	SINE	Alu	2185.36	0.0891848	0.631574	0.14121	0.887704	0.999581	14400	13747	341	373	14993	12642	249	340
chr1	3572431	3572580	B1_Mur2	SINE	Alu	2273.67	-0.0739285	0.80715	-0.0915921	0.927022	0.999581	15949	18237	255	212	20865	16856	203	213
chr1	24795802	24796005	RLTR30B_MM	LTR	ERV1	10.0292	-0.0342113	1.3631	-0.0250981	0.979977	0.999581	90	115	0	0	110	82	0	1
chr1	52561873	52562029	MER68-int	LTR	ERVL	0.144983	1.07814	3.36351	0.320539	0.74856	0.999581	3	3	0	0	0	0	0	0
chr1	52239647	52239680	_CATGC_n	Simple_repeat	Simple_repeat	0.245067	-1.08431	2.53595	-0.427575	0.668961	0.999581	0	2	0	0	3	6	0	0
chr1	14893750	14893931	Charlie18a	DNA	hAT-Charlie	14.0197	0.54482	1.27009	0.428962	0.667951	0.999581	174	143	0	1	105	109	1	0
chr1	6291543	6291910	MER88	LTR	ERVL	0.311324	0.279178	2.11865	0.131771	0.895165	0.999581	4	4	0	0	4	1	0	0
chr1	15156039	15156113	MER81	DNA	hAT-Blackjack	12.6259	-2.35047	1.67154	-1.40617	NA	NA	36	42	0	0	406	44	0	0
chr1	11667919	11668045	MER87	LTR	ERV1	0.186799	-0.811222	2.78718	-0.291055	0.771009	0.999581	0	2	0	0	5	1	0	0
chr1	4921631	4922128	RLTR1A2_MM	LTR	ERV1	24.2163	-0.198529	0.866034	-0.229239	0.818683	0.999581	72	73	11	3	162	102	7	2
chr1	11535202	11536160	IAPEY5_I-int	LTR	ERVK	37.0643	-0.124935	1.27021	-0.0983581	0.921648	0.999581	27	26	20	8	20	35	13	12
chr1	3956486	3956861	RMER17C2	LTR	ERVK	53.7183	-0.31303	0.841637	-0.37193	0.709945	0.999581	397	357	5	4	322	595	7	6
chr1	76203028	76203121	Eulor9A	DNA	DNA	0.0454952	-0.7929	3.41464	-0.232206	0.816378	0.999581	0	0	0	0	1	1	0	0
chr1	23146666	23146723	Eulor9C	DNA	DNA	0.0659362	0.0836005	3.40768	0.0245329	0.980428	0.999581	0	2	0	0	0	1	0	0
chr1	6348715	6348813	ORR1C2-int	LTR	ERVL-MaLR	268.017	-0.0566913	1.05183	-0.0538977	0.957017	0.999581	275	272	131	68	884	355	79	69
chr1	3378130	3378225	_TCC_n	Simple_repeat	Simple_repeat	340.612	-0.0946342	1.24501	-0.0760106	0.939411	0.999581	3442	2854	11	8	4548	2516	5	12
chr1	10315356	10315626	SRV_MM-int	LTR	ERVK	2.71018	0.981881	1.633	0.601275	0.547657	0.999581	16	18	1	1	27	0	0	0
chr1	7889692	7889834	RLTR10B	LTR	ERVK	6.87025	-0.253666	1.11333	-0.227844	0.819767	0.999581	22	57	2	0	25	53	3	0
chr1	3471953	3472449	RLTR10C	LTR	ERVK	81.282	-0.107724	0.685737	-0.157092	0.875172	0.999581	458	411	18	11	252	394	18	21
chr1	4720558	4720965	RLTR10A	LTR	ERVK	31.5563	-0.57625	0.846279	-0.680922	0.495921	0.999581	84	84	8	6	88	109	10	10
chr1	5324152	5324465	RLTR10F	LTR	ERVK	156.654	0.124722	1.29169	0.0965575	0.923078	0.999581	76	80	73	55	100	106	43	54
chr1	3083326	3083666	RLTR10D	LTR	ERVK	9.06639	-0.480208	1.11799	-0.429527	0.66754	0.999581	57	68	1	0	85	59	3	0
chr1	41274619	41274771	MER106A	DNA	hAT-Charlie	1.09677	-0.00752743	1.66594	-0.00451842	0.996395	0.999581	8	16	0	0	7	17	0	0
chr1	3555892	3556193	MTE2b-int	LTR	ERVL-MaLR	87.1038	-0.0310782	0.719036	-0.043222	0.965525	0.999581	567	618	15	9	356	817	12	13
chr1	6994074	6995223	MTB_Mm-int	LTR	ERVL-MaLR	634.881	0.11718	1.32061	0.0887313	0.929295	0.999581	198	257	265	252	639	299	201	188
chr1	6836898	6837146	MARNA	DNA	TcMar-Mariner	139.406	0.190619	1.91113	0.0997411	0.92055	0.999581	1496	1588	0	0	1238	1614	0	1
chr1	165243437	165243475	_CCGAA_n	Simple_repeat	Simple_repeat	0.643124	-0.00569013	1.85979	-0.00305956	0.997559	0.999581	6	8	0	0	11	2	0	0
chr1	3189479	3189527	_TTA_n	Simple_repeat	Simple_repeat	43.6539	-0.0834606	1.87196	-0.0445846	0.964438	0.999581	409	474	0	0	324	685	0	0
chr1	10874557	10874613	_CATG_n	Simple_repeat	Simple_repeat	4.91997	-0.775504	1.31825	-0.588284	0.556342	0.999581	39	29	0	0	77	32	0	1
chr1	5935808	5936132	MLTR31F_MM	LTR	ERVK	13.6354	0.550557	1.42432	0.386541	0.699096	0.999581	155	159	0	1	83	157	0	0
chr1	4389398	4389702	ORR1F-int	LTR	ERVL-MaLR	32.8408	-0.160328	1.27095	-0.126148	0.899615	0.999581	8	40	15	9	26	37	9	13
chr1	4932254	4932416	RLTR10-int	LTR	ERVK	1296.01	-0.210279	1.23115	-0.170798	0.864383	0.999581	869	885	588	345	1169	843	422	472
chr1	4557455	4558488	IAPEz-int	LTR	ERVK	5197.02	-0.163708	1.40728	-0.116329	0.907392	0.999581	1054	1331	2875	1207	4986	1268	1943	1628
chr1	32848208	32848251	MER91B	DNA	hAT-Tip100	9.34648	-0.0257901	1.58212	-0.016301	0.986994	0.999581	132	55	0	0	140	61	0	0
chr11	33834994	33835092	MER66A	LTR	ERV1	0.180298	0.782585	3.29601	0.237434	0.81232	0.999581	6	0	0	0	1	0	0	0
chr1	3052000	3052156	Lx7	LINE	L1	1054.18	-0.267773	0.681374	-0.39299	0.694327	0.999581	3038	3580	299	226	4223	4616	245	272
chr1	3190337	3190490	Lx6	LINE	L1	5285.44	-0.0444447	1.26146	-0.0352328	0.971894	0.999581	2894	3334	2084	1897	3218	4006	1639	1833
chr1	3629807	3630183	Lx5	LINE	L1	5135.57	-0.00542106	1.03544	-0.00523554	0.995823	0.999581	6353	9016	1782	1764	6493	8506	1517	1559
chr1	3030345	3030551	Lx2	LINE	L1	18566.9	0.489063	1.30445	0.37492	0.70772	0.999581	11602	13815	9069	7628	6093	8642	4854	5330
chr1	3048298	3048887	Lx4B	LINE	L1	455.419	0.107065	1.01843	0.105128	0.916274	0.999581	388	973	188	147	625	1090	127	122
chr1	19094463	19094786	X1_LINE	LINE	CR1	0.0241726	-0.571651	3.41723	-0.167285	0.867146	0.999581	0	0	0	0	1	0	0	0
chr1	3005460	3005548	Lx9	LINE	L1	1304.76	0.223231	0.926425	0.240959	0.809587	0.999581	9346	15019	126	81	8547	12635	95	78
chr1	4862834	4863034	MER46C	DNA	TcMar-Tigger	51.1527	-0.0347278	1.45422	-0.0238807	0.980948	0.999581	550	489	0	0	309	695	3	2
chr1	3783190	3783362	RLTR25B	LTR	ERVK	263.164	-0.0409071	0.826705	-0.0494821	0.960535	0.999581	1973	1897	36	24	2389	2083	17	26
chr1	3011641	3011924	RLTR25A	LTR	ERVK	338.229	0.188949	1.06438	0.17752	0.8591	0.999581	3340	3105	24	16	2031	4183	14	13
chr1	17309704	17310497	RLTR13D1	LTR	ERVK	31.1139	0.265977	1.03815	0.256203	0.797794	0.999581	34	104	10	12	25	153	10	4
chr1	10563989	10564310	MamRep1151	LTR	LTR	23.4195	0.0949423	1.74198	0.0545024	0.956535	0.999581	200	311	0	0	149	360	0	0
chr1	7757136	7758237	RLTR13D3	LTR	ERVK	163.061	0.451482	0.866201	0.521221	0.602213	0.999581	406	662	61	51	171	598	33	39
chr1	3423106	3424095	RLTR13D4	LTR	ERVK	29.5993	0.0358131	1.27921	0.0279962	0.977665	0.999581	20	27	10	12	12	29	8	11
chr1	14101565	14101710	LTR33A_	LTR	ERVL	6.05918	0.344863	1.09916	0.313751	0.75371	0.999581	18	21	1	3	17	30	0	2
chr1	78297794	78297868	tRNA-Pro-CCY	tRNA	tRNA	1.97929	-0.334233	1.59207	-0.209936	0.833718	0.999581	17	19	0	0	9	42	0	0
chr1	5304093	5304167	_CAAAG_n	Simple_repeat	Simple_repeat	0.98922	-0.691327	1.69554	-0.407732	0.68347	0.999581	10	4	0	0	15	13	0	0
chr1	6983975	6984890	RLTR13D6	LTR	ERVK	58.7445	-0.135163	0.895804	-0.150884	0.880067	0.999581	93	177	22	14	98	277	12	19
chr1	25588035	25588560	Tigger11a	DNA	TcMar-Tigger	0.345694	-0.459228	2.44051	-0.188169	0.850744	0.999581	0	6	0	0	7	2	0	0
chr1	3005548	3005570	_CAAAA_n	Simple_repeat	Simple_repeat	751.681	0.249719	2.36289	0.105684	0.915833	0.999581	8612	8259	0	0	7743	7325	0	0
chr1	95212001	95212405	RLTR12B2	LTR	ERVK	0.765159	-0.777009	1.84596	-0.420923	0.673811	0.999581	1	10	0	0	9	14	0	0
chr1	32904789	32904821	tRNA-Arg-AGG	tRNA	tRNA	1.08777	-3.24907	2.69971	-1.20349	NA	NA	0	0	0	0	45	0	0	0
chr1	5892912	5892938	MLTR18C_MM	LTR	ERVK	38.0188	-0.809493	1.46346	-0.553135	0.580171	0.999581	182	377	1	0	145	873	3	0
chr1	5013649	5013689	_CAGAG_n	Simple_repeat	Simple_repeat	24.2479	0.245125	0.766959	0.319606	0.749267	0.999581	129	118	5	6	84	99	3	7
chr1	16195803	16195865	CR1_Mam	LINE	CR1	39.7126	0.339657	1.34789	0.251992	0.801047	0.999581	217	668	2	1	208	545	1	0
chr1	194180467	194180764	MLT1G3-int	LTR	ERVL-MaLR	0.265268	-1.02314	3.0371	-0.336882	0.736206	0.999581	2	0	0	0	0	10	0	0
chr1	94457643	94457664	_CATTT_n	Simple_repeat	Simple_repeat	0.0426453	-0.767419	3.41492	-0.224726	0.822193	0.999581	0	0	0	0	0	2	0	0
chr10	110477971	110478049	RMER3D3	LTR	ERVK	0.0483451	-0.81769	3.41437	-0.239485	0.81073	0.999581	0	0	0	0	2	0	0	0
chr10	30548406	30548472	RMER3D4	LTR	ERVK	0.0223068	0.145064	3.41584	0.0424681	0.966126	0.999581	0	1	0	0	0	0	0	0
chr1	3076926	3077419	MT2_Mm	LTR	ERVL	194.705	0.225261	1.0029	0.224609	0.822284	0.999581	192	281	79	73	529	406	46	48
chr1	6163842	6164051	MuRRS-int	LTR	ERV1	31.004	-0.886498	0.990431	-0.895063	0.370753	0.999581	35	53	13	3	256	59	9	8
chr1	21175817	21175905	Tigger17	DNA	TcMar-Tigger	4.13183	-1.50904	1.50981	-0.999495	0.317555	0.999581	22	18	0	0	98	37	0	0
chr1	33192151	33192399	Tigger10	DNA	TcMar-Tigger	60.632	-0.783252	0.760638	-1.02973	0.303136	0.999581	289	371	6	4	502	463	15	8
chr1	75416571	75416731	Tigger12	DNA	TcMar-Tigger	7.26777	0.0497616	1.49522	0.0332805	0.973451	0.999581	69	87	0	0	87	67	0	0
chr1	3868595	3869314	MLTR25A	LTR	ERVK	38.5343	-0.140346	0.808717	-0.173541	0.862226	0.999581	125	118	18	4	163	184	6	11
chr1	7673899	7674563	MLTR25C	LTR	ERVK	13.978	0.48574	0.902606	0.538153	0.590471	0.999581	77	35	6	3	30	71	2	3
chr1	5087800	5087903	_TTTCC_n	Simple_repeat	Simple_repeat	27.5995	0.0350587	1.11878	0.0313365	0.975001	0.999581	168	259	5	2	246	314	0	1
chr1	11280441	11280947	Arthur1B	DNA	hAT-Tip100	3.57939	-1.14583	1.49643	-0.76571	0.443849	0.999581	17	27	0	0	29	86	0	0
chr1	3749428	3749493	RMER20A	LTR	ERVK	35.6769	-0.82273	0.699744	-1.17576	0.239692	0.999581	129	137	7	4	276	272	9	5
chr1	9540602	9540756	LTR80A	LTR	ERVL	0.273955	-1.56625	2.41094	-0.649641	0.515924	0.999581	0	1	0	0	6	5	0	0
chr1	4097041	4097132	LTR80B	LTR	ERVL	0.0706345	0.626304	3.40952	0.183693	0.854255	0.999581	1	2	0	0	0	0	0	0
chr1	6494606	6494746	HAL1	LINE	L1	181.742	0.114803	0.772462	0.14862	0.881853	0.999581	420	535	67	51	639	814	27	48
chr1	27124261	27124616	MLT2F	LTR	ERVL	249.852	0.0766912	0.604775	0.126809	0.899091	0.999581	1224	1495	43	57	1475	1240	35	47
chr1	5273394	5273666	MLT2D	LTR	ERVL	144.351	-0.16445	1.13469	-0.14493	0.884766	0.999581	1094	1527	5	4	1147	1772	4	11
chr1	11507812	11507944	MLT2E	LTR	ERVL	1.20571	0.745948	1.68264	0.443319	0.657535	0.999581	25	8	0	0	5	12	0	0
chr1	23748228	23748301	_CTAAA_n	Simple_repeat	Simple_repeat	2.98014	-0.604524	1.60965	-0.375563	0.707242	0.999581	5	46	0	0	19	64	0	0
chr1	5306720	5307182	RMER19B2	LTR	ERVK	87.2151	-0.377295	0.75359	-0.500664	0.616608	0.999581	433	608	14	8	587	931	8	13
chr1	10511394	10511568	_CATCC_n	Simple_repeat	Simple_repeat	81.0666	0.141616	0.672894	0.210458	0.83331	0.999581	497	519	12	16	435	338	18	11
chr1	3523063	3523101	_TAA_n	Simple_repeat	Simple_repeat	83.0423	0.201679	1.99721	0.10098	0.919566	0.999581	850	1002	0	0	681	1037	0	0
chr1	4804070	4804099	_CAAAC_n	Simple_repeat	Simple_repeat	42.4199	-0.252022	1.63773	-0.153885	0.8777	0.999581	388	414	0	0	612	322	0	2
chr1	9519064	9519340	L1M	LINE	L1	1.00559	-0.571761	1.67046	-0.342279	0.732141	0.999581	7	9	0	0	9	19	0	0
chr1	3470475	3470808	Zaphod	DNA	hAT-Tip100	58.5796	0.480786	1.94829	0.246773	0.805084	0.999581	1037	324	0	0	545	525	0	0
chr1	171669438	171669511	tRNA-Arg-CGY_	tRNA	tRNA	0.414343	-0.085215	1.97096	-0.0432352	0.965514	0.999581	2	7	0	0	5	4	0	0
chr1	4867639	4868052	RMER6B	LTR	ERVK	27.9217	0.231415	0.941266	0.245855	0.805794	0.999581	249	206	4	3	178	287	1	2
chr1	3506395	3506597	MamGypLTR1c	LTR	Gypsy	3.72336	-0.245313	1.29971	-0.188744	0.850294	0.999581	24	41	0	0	21	44	1	0
chr1	10900609	10900722	LTR48B	LTR	ERV1	4.48869	-0.572286	1.46049	-0.391844	0.695174	0.999581	45	27	0	0	55	65	0	0
chr1	49003991	49004114	MMSAT4	Satellite	Satellite	5304.18	-0.0454552	0.837815	-0.0542544	0.956732	0.999581	9755	12112	1764	1621	22731	13724	1289	1259
chr1	3553858	3554110	MURVY-int	LTR	ERV1	56.7153	-0.0730911	1.30544	-0.0559895	0.95535	0.999581	30	28	33	12	74	21	19	18
chr1	3997836	3998160	IAPLTR2b	LTR	ERVK	340.099	-0.0832475	0.865659	-0.0961666	0.923388	0.999581	585	927	128	86	718	1154	94	89
chr1	3035552	3035969	ERVB7_3-LTR_MM	LTR	ERVK	6.95469	-0.598536	1.11363	-0.537463	0.590948	0.999581	33	51	0	1	42	85	0	2
chr1	10988737	10989139	IAPLTR2a	LTR	ERVK	229.308	-0.101222	1.27343	-0.0794875	0.936645	0.999581	141	157	97	73	104	168	78	77
chr1	4000310	4000383	_GTTTG_n	Simple_repeat	Simple_repeat	40.0697	-0.42644	1.66198	-0.256586	0.797499	0.999581	339	369	0	0	560	410	1	0
chr1	37757754	37757785	_CAGTT_n	Simple_repeat	Simple_repeat	3.24219	0.841302	1.8619	0.451852	0.651376	0.999581	7	7	0	2	1	0	2	0
chr1	36641801	36641912	Kanga2_a	DNA	TcMar-Tc2	13.4284	-0.115324	1.26758	-0.0909795	0.927509	0.999581	101	147	1	0	171	99	1	0
chr1	15651247	15651304	_CGTG_n	Simple_repeat	Simple_repeat	32.9113	0.0891482	1.80671	0.0493429	0.960646	0.999581	321	388	0	0	373	323	0	0
chr1	184678436	184678553	MER101B	LTR	ERV1	0.0938229	-0.128273	2.876	-0.0446013	0.964425	0.999581	1	1	0	0	1	1	0	0
chr1	24615639	24615708	tRNA-Ser-TCA_m_	tRNA	tRNA	1.9599	-0.784963	1.4631	-0.536507	0.591608	0.999581	17	4	0	0	11	21	0	1
chr1	3385049	3385197	B1_Mus2	SINE	Alu	3647.52	-0.0179517	0.911432	-0.0196962	0.984286	0.999581	29288	31327	287	281	30744	34005	248	257
chr1	18552399	18552534	LTR33C	LTR	ERVL	0.995892	-1.96878	1.98502	-0.991818	0.321286	0.999581	0	5	0	0	26	12	0	0
chr1	7395899	7396006	_TTATA_n	Simple_repeat	Simple_repeat	5.84785	0.286508	1.47596	0.194116	0.846085	0.999581	54	84	0	0	41	74	0	0
chr1	10709815	10710111	LTR33A	LTR	ERVL	69.5047	0.544033	1.62001	0.335821	0.737006	0.999581	743	986	0	0	496	691	1	1
chr1	17112980	17113241	RLTR13D3A	LTR	ERVK	84.9605	0.561107	0.717825	0.781676	0.434405	0.999581	427	660	28	13	160	369	14	18
chr1	6979759	6979866	MER90	LTR	ERV1	1.45525	-1.15961	1.47473	-0.786323	0.431678	0.999581	7	3	0	0	7	14	1	0
chr1	22167547	22167698	MER96	DNA	hAT-Tip100	0.353987	-0.401561	2.01902	-0.198889	0.842349	0.999581	3	3	0	0	6	3	0	0
chr1	9421503	9421591	MER94	DNA	hAT-Blackjack	2.28815	0.212314	1.50758	0.140831	0.888004	0.999581	27	25	0	0	24	21	0	0
chr1	50040001	50040059	MER95	LTR	ERV1	0.820778	-0.449629	1.73035	-0.259848	0.794981	0.999581	6	8	0	0	6	16	0	0
chr1	7775146	7775439	RMER17A-int	LTR	ERVK	58.9469	-0.500224	0.937805	-0.533398	0.593758	0.999581	89	106	24	10	341	102	14	19
chr1	40760213	40760249	_GGCTG_n	Simple_repeat	Simple_repeat	25.9214	0.332624	1.56456	0.212599	0.83164	0.999581	262	316	0	1	198	308	0	0
chr1	3575415	3575660	Lx5c	LINE	L1	750.172	-0.0517752	0.759518	-0.0681685	0.945651	0.999581	1828	2206	248	197	2913	2518	195	159
chr1	3104862	3105170	Lx5b	LINE	L1	608.305	0.144917	0.711064	0.203802	0.838508	0.999581	1789	2591	196	156	1901	2139	130	142
chr1	6730347	6730379	_TGGG_n	Simple_repeat	Simple_repeat	98.2918	0.412742	0.916043	0.450571	0.652299	0.999581	960	934	9	8	661	779	6	7
chr1	167189904	167190119	LTR16D1	LTR	ERVL	2.33399	0.612447	1.56068	0.392424	0.694745	0.999581	20	43	0	0	8	31	0	0
chr1	8017796	8018099	IAPEY3C_LTR	LTR	ERVK	3.79484	-0.127553	1.19265	-0.106949	0.91483	0.999581	13	9	1	1	18	6	1	1
chr1	32161775	32161899	MER66-int	LTR	ERV1	0.274986	0.645101	2.59925	0.248187	0.80399	0.999581	8	0	0	0	1	2	0	0
chr1	22049604	22050080	MER67D	LTR	ERV1	0.478293	0.0381349	1.91344	0.0199301	0.984099	0.999581	3	8	0	0	3	7	0	0
chr1	63716964	63717166	MLTR31C_MM	LTR	ERVK	10.3647	0.343928	1.36417	0.252115	0.800952	0.999581	101	118	0	1	86	109	0	0
chr1	10247837	10247996	MER67A	LTR	ERV1	0.935993	-1.43363	1.68428	-0.851182	0.394668	0.999581	3	5	0	0	15	18	0	0
chr1	18167257	18167347	MER67C	LTR	ERV1	6.68736	-0.937837	1.48047	-0.633474	0.526424	0.999581	43	49	0	0	74	126	0	0
chr1	15401067	15401416	MER67B	LTR	ERV1	2.06544	0.245371	1.54504	0.158812	0.873817	0.999581	24	24	0	0	11	30	0	0
chr1	41049809	41049889	_CGA_n	Simple_repeat	Simple_repeat	18.7492	-0.318102	1.68563	-0.188714	0.850317	0.999581	166	180	0	0	280	171	0	0
chr1	5139188	5139331	MER47B	DNA	TcMar-Tigger	127.099	0.171026	1.56156	0.109522	0.912788	0.999581	1081	1673	1	2	436	2239	0	2
chr1	7501215	7501517	MER47A	DNA	TcMar-Tigger	2.28884	0.481936	1.51064	0.319028	0.749706	0.999581	32	25	0	0	16	24	0	0
chr1	5250494	5250532	MERVL-int	LTR	ERVL	241.941	-0.10533	1.03712	-0.10156	0.919106	0.999581	208	341	109	64	493	502	83	58
chr1	10041440	10041754	MER90a	LTR	ERV1	6.46008	-1.20128	1.2327	-0.974512	0.329803	0.999581	9	19	1	1	21	17	5	0
chr1	3287267	3287444	_TCTCC_n	Simple_repeat	Simple_repeat	21.518	0.153337	1.17679	0.130301	0.896328	0.999581	217	208	2	0	143	246	1	1
chr1	37174054	37174129	Charlie22a	DNA	hAT-Charlie	4.12942	-0.098051	1.47318	-0.0665573	0.946934	0.999581	37	47	0	0	25	71	0	0
chr1	6118511	6118531	_CAATT_n	Simple_repeat	Simple_repeat	0.116147	-0.794986	3.12181	-0.254656	0.798989	0.999581	0	1	0	0	3	1	0	0
chr1	14470483	14470552	Helitron2Na_Mam	RC	Helitron	1.18226	0.141195	1.641	0.0860418	0.931433	0.999581	13	14	0	0	7	17	0	0
chr1	4905094	4905121	_TGGA_n	Simple_repeat	Simple_repeat	286.753	0.431488	1.4346	0.300772	0.763588	0.999581	3420	3176	4	4	1469	3852	1	5
chr1	5419794	5419863	LFSINE_Vert	SINE	tRNA	121.738	0.2331	1.11285	0.209463	0.834087	0.999581	1134	1268	6	7	1315	855	3	5
chr1	38985816	38986145	RMER16B3	LTR	ERVK	0.349014	-0.0812349	2.49888	-0.0325085	0.974066	0.999581	6	1	0	0	0	8	0	0
chr1	11631524	11631890	RMER16B2	LTR	ERVK	5.4716	-0.22627	1.47835	-0.153056	0.878354	0.999581	43	63	0	0	84	43	0	0
chr1	4932506	4932692	IAP-d-int	LTR	ERVK	60.561	-0.0388908	1.21616	-0.0319784	0.974489	0.999581	48	46	29	17	61	47	17	22
chr1	24104100	24104177	5S	rRNA	rRNA	16.0754	-0.311532	1.46504	-0.212644	0.831605	0.999581	122	150	0	1	241	142	0	0
chr1	3424294	3424373	HAL1M8	LINE	L1	3.15343	-1.15888	1.4859	-0.779919	0.435439	0.999581	22	15	0	0	55	43	0	0
chr1	59429786	59430046	RNERVK23-int	LTR	ERVK	15.4329	0.269329	1.66352	0.161903	0.871382	0.999581	146	211	0	0	216	80	0	0
chr1	7730092	7730271	_TTCCC_n	Simple_repeat	Simple_repeat	9.29527	0.233407	1.01202	0.230635	0.817598	0.999581	65	72	2	1	29	98	0	2
chr1	5345428	5346348	IAP1-MM_I-int	LTR	ERVK	171.256	-0.2189	1.0449	-0.209493	0.834063	0.999581	140	317	75	40	404	238	64	42
chr1	4087650	4088083	L1M3b	LINE	L1	0.431155	1.24036	2.02314	0.613088	0.539818	0.999581	2	14	0	0	1	2	0	0
chr1	22240268	22240449	Charlie10b	DNA	hAT-Charlie	0.0687861	0.0506583	3.40726	0.0148677	0.988138	0.999581	0	2	0	0	1	0	0	0
chr1	5769550	5769711	RLTR18-int	LTR	ERVK	54.1459	-0.0261214	1.23461	-0.0211576	0.98312	0.999581	403	494	5	4	209	969	0	2
chr1	22276824	22276849	_CAAGA_n	Simple_repeat	Simple_repeat	0.583195	-0.655874	2.19545	-0.298742	0.765137	0.999581	0	9	0	0	7	10	0	0
chr1	15636479	15636783	MamRep434	DNA	TcMar-Tigger	8.94155	-0.502354	1.52264	-0.329923	0.741458	0.999581	74	78	0	0	123	108	0	0
chr1	3221816	3221982	HAL1ME	LINE	L1	252.863	-0.0800461	1.25797	-0.063631	0.949264	0.999581	2025	2431	26	3	3510	1802	6	3
chr1	57125791	57125926	L1M6B	LINE	L1	1.39403	-0.355984	1.82362	-0.195207	0.845231	0.999581	12	13	0	0	1	36	0	0
chr1	52047015	52047150	SUBTEL_sa	Satellite	Satellite	1.17154	-1.67682	1.64077	-1.02197	0.306795	0.999581	3	1	0	0	12	2	1	0
chr1	21912004	21912057	_CATTA_n	Simple_repeat	Simple_repeat	0.0223068	0.145064	3.41584	0.0424681	0.966126	0.999581	0	1	0	0	0	0	0	0
chr1	80274887	80274951	tRNA-Thr-ACA	tRNA	tRNA	0.0659362	0.0836005	3.40768	0.0245329	0.980428	0.999581	0	2	0	0	0	1	0	0
chr1	177226313	177226393	tRNA-Leu-TTG	tRNA	tRNA	0.829117	0.0278425	2.60861	0.0106733	0.991484	0.999581	17	0	0	0	16	0	0	0
chr1	4454873	4455003	_CCTG_n	Simple_repeat	Simple_repeat	175.057	0.205652	2.13335	0.0963986	0.923204	0.999581	1712	2208	0	0	1517	2091	0	0
chr1	4400254	4400722	RLTR1B-int	LTR	ERV1	8908.98	-0.0161692	1.40104	-0.0115408	0.990792	0.999581	3060	2543	4051	3012	5606	1770	2874	3056
chr1	3482399	3482515	PB1	SINE	Alu	873.267	-0.00151486	1.27056	-0.00119228	0.999049	0.999581	8982	8129	28	9	10265	7222	17	31
chr1	6155337	6155552	MLTR73	LTR	ERV1	8.24621	-0.753344	1.33333	-0.56501	0.572067	0.999581	38	87	0	0	96	107	0	1
chr1	3760374	3760620	MLT-int	LTR	ERVL-MaLR	6.32928	-1.47074	1.38164	-1.06449	0.287107	0.999581	24	39	0	0	143	30	1	0
chr1	3777100	3777343	MLTR11B	LTR	ERVK	25.6972	0.022847	1.12323	0.0203405	0.983772	0.999581	154	222	0	6	298	147	2	1
chr1	4166590	4166759	MLTR11A	LTR	ERVK	264.916	0.408234	0.702167	0.581391	0.560977	0.999581	1122	1385	77	71	532	2096	42	35
chr1	4915860	4915873	MMERGLN_LTR	LTR	ERV1	114.636	0.375023	0.838375	0.447322	0.654643	0.999581	260	594	54	22	150	544	25	23
chr1	5336814	5337291	RLTR11A2	LTR	ERVK	61.2551	-0.147008	0.746131	-0.197028	0.843806	0.999581	436	372	7	8	475	428	8	8
chr1	3294668	3294769	IMPB_01	Satellite	Satellite	1227.24	0.1973	0.601548	0.327986	0.742922	0.999581	7329	8391	199	243	6489	6795	147	226
chr1	69851099	69851376	Ricksha	DNA	MULE-MuDR	1.11909	-0.329644	1.64583	-0.20029	0.841254	0.999581	12	8	0	0	11	17	0	0
chr1	5384125	5384210	_CTA_n	Simple_repeat	Simple_repeat	24.0823	-0.283718	1.15663	-0.245298	0.806226	0.999581	56	46	16	0	173	137	7	1
chr1	16918778	16918885	MamGypLTR3a	LTR	Gypsy	8.32315	-0.6614	1.48199	-0.446292	0.655386	0.999581	55	52	0	1	194	16	0	0
chr1	6679970	6680043	RLTR19-int	LTR	ERVK	2966.55	0.0753584	1.23018	0.0612581	0.951154	0.999581	2043	2499	1124	1152	2102	1970	888	974
chr1	59046309	59046397	MLT1H2-int	LTR	ERVL-MaLR	0.418109	-1.36463	2.27428	-0.600027	0.548489	0.999581	0	3	0	0	11	4	0	0
chr1	5092599	5092692	MamRep137	DNA	TcMar-Tigger	11.5324	0.416254	1.59969	0.260208	0.794703	0.999581	154	120	0	0	145	63	0	0
chr1	4413964	4414013	_CATATA_n	Simple_repeat	Simple_repeat	73.7616	-0.0578743	1.07076	-0.0540499	0.956895	0.999581	536	633	5	8	773	741	2	2
chr1	10997866	10997980	MER45R	DNA	hAT-Tip100	4.35968	0.986155	1.59367	0.618794	0.536052	0.999581	9	12	0	4	40	4	0	0
chr1	3047823	3047965	MLT1A1	LTR	ERVL-MaLR	183.899	0.01839	1.28717	0.0142871	0.988601	0.999581	1263	2312	10	4	1548	2319	5	1
chr1	3383213	3383294	MLT1A0	LTR	ERVL-MaLR	372.937	-0.84273	1.29179	-0.652375	0.514159	0.999581	2609	2151	17	12	7945	1708	13	2
chr1	3052525	3053054	ERVB4_2-LTR_MM	LTR	ERVK	14.3099	0.0724022	1.28448	0.0563668	0.95505	0.999581	10	18	7	4	6	20	3	6
chr1	4854427	4854630	RLTR42	LTR	ERVK	3.37077	-0.0102585	1.3165	-0.00779227	0.993783	0.999581	24	25	0	1	43	21	0	0
chr10	116582012	116582043	_CGGTG_n	Simple_repeat	Simple_repeat	0.0213226	-0.538709	3.41765	-0.157625	0.874752	0.999581	0	0	0	0	0	1	0	0
chr1	3394318	3394538	L1MA5	LINE	L1	206.508	0.608775	0.898618	0.677457	0.498116	0.999581	1978	2306	25	12	935	1678	20	12
chr1	5174437	5174694	RLTR40	LTR	ERVK	39.6118	-0.214307	1.01188	-0.211791	0.83227	0.999581	294	329	1	4	362	382	4	2
chr1	3772941	3773367	RLTR41	LTR	ERV1	27.3443	-0.118679	0.844594	-0.140516	0.888252	0.999581	197	126	8	1	202	138	6	3
chr1	22788061	22788145	ERVB3_1-LTR_MM	LTR	ERVK	13.1822	0.127202	1.25618	0.101261	0.919343	0.999581	11	14	5	5	14	11	4	4
chr1	9296247	9296297	_CTTA_n	Simple_repeat	Simple_repeat	0.248764	-0.44578	2.24946	-0.198172	0.842911	0.999581	2	2	0	0	1	6	0	0
chr1	38916529	38916647	_TTAGG_n	Simple_repeat	Simple_repeat	0.026021	0.190748	3.41515	0.0558534	0.955459	0.999581	1	0	0	0	0	0	0	0
chr10	23777082	23777154	tRNA-Trp-TGG	tRNA	tRNA	0.0436294	-0.171623	3.41129	-0.0503102	0.959875	0.999581	0	1	0	0	0	1	0	0
chr1	3096107	3096146	L2a	LINE	L2	2435.79	0.321517	0.876442	0.366843	0.713736	0.999581	20379	24240	235	222	19287	17220	141	203
chr1	3442024	3442148	L2c	LINE	L2	632.63	0.0614222	0.800431	0.0767364	0.938833	0.999581	5135	5224	61	57	3888	5517	66	69
chr1	4744283	4744438	MLT1L	LTR	ERVL-MaLR	196.148	-0.00307257	1.18545	-0.0025919	0.997932	0.999581	1717	1965	6	9	1215	2850	4	7
chr1	79398165	79398412	LTR81C	LTR	Gypsy	16.0883	0.329572	1.64873	0.199895	0.841563	0.999581	176	200	0	0	116	199	0	0
chr1	3189188	3189391	LTR81B	LTR	Gypsy	3.19616	-1.09453	1.51028	-0.724721	0.468623	0.999581	23	16	0	0	68	28	0	0
chr1	54440719	54440879	LTR81A	LTR	Gypsy	1.11813	-0.409474	1.65463	-0.247472	0.804543	0.999581	6	14	0	0	11	18	0	0
chr1	9307208	9307450	MLT1H	LTR	ERVL-MaLR	41.1631	-0.148225	1.62575	-0.091173	0.927355	0.999581	397	342	3	0	707	211	0	0
chr1	3151009	3155394	MMETn-int	LTR	ERVK	480.628	-0.378158	0.981858	-0.385146	0.700129	0.999581	800	590	172	118	3874	467	110	121
chr1	3469565	3469891	MLT1F	LTR	ERVL-MaLR	87.0715	-0.680514	0.749926	-0.907442	0.364173	0.999581	343	320	13	15	880	310	25	10
chr1	7494124	7494199	MLT1E	LTR	ERVL-MaLR	55.7397	-0.175926	1.30167	-0.135154	0.89249	0.999581	10	30	30	13	105	41	17	19
chr1	3165291	3165721	MLT1D	LTR	ERVL-MaLR	4432.53	-0.00476747	1.06355	-0.0044826	0.996423	0.999581	14787	7221	1492	1231	1876	7640	1209	1566
chr1	3136346	3136468	MLT1C	LTR	ERVL-MaLR	163.318	-0.512946	1.22508	-0.418705	0.675432	0.999581	1305	1323	3	3	2551	1174	6	7
chr1	3128252	3128537	MLT1B	LTR	ERVL-MaLR	299.612	0.187619	1.17217	0.160062	0.872832	0.999581	3098	2865	19	7	2689	2970	8	8
chr1	3121225	3121344	MLT1A	LTR	ERVL-MaLR	25.7986	-0.40929	1.30482	-0.313676	0.753767	0.999581	141	188	5	1	382	249	0	0
chr1	8322536	8322674	_TTCTG_n	Simple_repeat	Simple_repeat	1.9712	-0.189823	1.53929	-0.123319	0.901855	0.999581	14	25	0	0	24	22	0	0
chr1	43511084	43511161	X7C_LINE	LINE	CR1	2.14523	-1.25142	1.54382	-0.810602	0.417594	0.999581	13	10	0	0	47	21	0	0
chr1	5169192	5169240	MurERV4-int	LTR	ERVK	93.2149	-1.28104	0.836799	-1.53088	0.125799	0.999581	277	329	12	9	1567	332	9	20
chr1	12136033	12136439	MER70A	LTR	ERVL	0.672961	0.431939	2.16932	0.199112	0.842175	0.999581	8	10	0	0	10	0	0	0
chr10	40104915	40104944	_GCATG_n	Simple_repeat	Simple_repeat	4.38867	-1.20981	1.85452	-0.65236	0.514169	0.999581	4	3	1	1	1	0	4	0
chr1	15326059	15326152	MER70B	LTR	ERVL	2.08706	0.641762	1.54112	0.416426	0.677098	0.999581	25	31	0	0	22	10	0	0
chr1	4784661	4784682	_G_n	Simple_repeat	Simple_repeat	10.5997	0.129266	1.55954	0.0828871	0.933941	0.999581	118	113	0	0	89	134	0	0
chr1	14292572	14292708	Charlie23a	DNA	hAT-Charlie	0.661258	-0.382855	1.79733	-0.213013	0.831317	0.999581	3	9	0	0	7	10	0	0
chr1	3185142	3186116	RMER17A2	LTR	ERVK	220.447	-0.0329361	0.988965	-0.0333036	0.973432	0.999581	246	325	86	70	622	442	50	70
chr1	7068372	7068409	_C_n	Simple_repeat	Simple_repeat	6.97625	-2.2322	1.61026	-1.38624	0.165675	0.999581	17	28	0	0	218	30	0	0
chr1	9709267	9709328	tRNA-Ala-GCA	tRNA	tRNA	78.1404	-0.306574	1.14669	-0.267356	0.789195	0.999581	541	761	2	4	860	848	2	4
chr1	11665971	11666025	LTR67B	LTR	ERVL	5.61404	0.0995758	1.0369	0.0960322	0.923495	0.999581	27	26	1	2	26	48	1	0
chr1	74760417	74760496	MER113A	DNA	hAT-Charlie	5.18886	-0.36781	1.50849	-0.243826	0.807365	0.999581	54	38	0	0	95	30	0	0
chr1	80591883	80591985	MER113B	DNA	hAT-Charlie	0.363909	-0.443361	2.03351	-0.218028	0.827407	0.999581	3	3	0	0	2	8	0	0
chr1	6464797	6465958	MTEa-int	LTR	ERVL-MaLR	61.297	-0.202045	1.29483	-0.15604	0.876001	0.999581	534	580	3	0	710	529	5	1
chr1	15531604	15531670	tRNA-Ala-GCG	tRNA	tRNA	2.34666	-1.1821	1.50086	-0.787611	0.430924	0.999581	13	14	0	0	34	41	0	0
chr1	15216565	15216667	HERV16-int	LTR	ERVL	1.95048	-0.062779	1.58168	-0.0396914	0.968339	0.999581	14	27	0	0	31	11	0	0
chr1	13076525	13076545	_AGGTG_n	Simple_repeat	Simple_repeat	0.597795	-0.54673	1.90318	-0.287272	0.773904	0.999581	7	2	0	0	3	14	0	0
chr1	3709555	3709578	_GGGGA_n	Simple_repeat	Simple_repeat	11.4645	-0.665016	1.57739	-0.421594	0.673321	0.999581	67	118	0	0	183	125	0	0
chr1	7537483	7537553	AmnSINE1	SINE	Deu	121.663	0.0998546	1.73158	0.0576666	0.954014	0.999581	1136	1498	0	0	1064	1478	1	1
chr1	5208982	5209030	AmnSINE2	SINE	Deu	12.6691	-0.330749	1.35505	-0.244087	0.807164	0.999581	98	93	2	0	178	125	0	0
chr1	4257273	4257431	_TCTG_n	Simple_repeat	Simple_repeat	124.888	-0.136362	1.21357	-0.112364	0.910535	0.999581	1031	1128	5	7	1434	1268	1	4
chr1	5283413	5283610	MERV1_LTR	LTR	ERV1	4.21518	-0.175258	1.45866	-0.12015	0.904365	0.999581	43	39	0	0	33	67	0	0
chr1	3279860	3280026	RLTR13G	LTR	ERVK	54.5159	-0.626234	0.779368	-0.803515	0.421677	0.999581	100	143	18	9	325	249	11	16
chr1	4931856	4932244	RLTR10B2	LTR	ERVK	19.5808	-0.625205	0.96464	-0.648123	0.516905	0.999581	36	75	4	4	27	87	9	4
chr1	132262979	132263006	_CAGCT_n	Simple_repeat	Simple_repeat	3.3213	-0.181472	1.36531	-0.132917	0.894259	0.999581	5	7	1	1	7	7	2	0
chr1	6177999	6178196	RLTR4_MM-int	LTR	ERV1	37437.9	-0.153732	1.38439	-0.111047	0.911579	0.999581	19044	13946	17773	10478	16820	7748	10948	15475
chr1	6581067	6581867	RLTR17D_Mm	LTR	ERVK	215.645	0.198537	1.36244	0.145722	NA	NA	348	4264	9	9	422	3823	1	11
chr1	3244095	3244205	MMERVK9E_I-int	LTR	ERVK	175.116	-0.495817	0.882817	-0.561631	0.574368	0.999581	324	344	57	37	624	385	50	59
chr1	3030286	3030338	T-rich	Low_complexity	Low_complexity	1202.04	-0.121526	1.16786	-0.104059	0.917123	0.999581	10432	11823	31	34	9718	15156	45	49
chr1	90887287	90887447	ERVB2_1-I_MM-int	LTR	ERVK	23.0027	-0.196649	0.934281	-0.210482	0.833291	0.999581	75	263	4	1	153	235	2	3
chr1	13754642	13754699	_CAGT_n	Simple_repeat	Simple_repeat	2.92403	-0.0887093	1.46012	-0.0607548	0.951554	0.999581	31	28	0	0	30	36	0	0
chr1	57533033	57533542	FordPrefect_a	DNA	hAT-Tip100	1.80041	-1.03228	1.61549	-0.638989	0.52283	0.999581	4	19	0	0	35	20	0	0
chr1	11896492	11896575	MurERV4_19-int	LTR	ERVK	46.3621	-0.35602	1.65763	-0.214777	0.829941	0.999581	376	411	0	2	731	391	0	0
chr1	61057235	61057312	_CTAGT_n	Simple_repeat	Simple_repeat	0.0483451	-0.81769	3.41437	-0.239485	0.81073	0.999581	0	0	0	0	2	0	0	0
chr1	10523411	10523485	Tigger13a	DNA	TcMar-Tigger	5.50204	-0.243241	1.50527	-0.161593	0.871627	0.999581	54	50	0	0	96	31	0	0
chr1	12938138	12938238	MER5C1	DNA	hAT-Charlie	0.281486	-0.600512	2.12502	-0.282591	0.77749	0.999581	2	2	0	0	5	3	0	0
chr11	35486347	35486377	_CGGT_n	Simple_repeat	Simple_repeat	0.198908	0.215154	2.76538	0.0778025	0.937985	0.999581	4	1	0	0	3	0	0	0
chr1	87109268	87109372	MER34B-int	LTR	ERV1	389.84	-0.115326	1.1525	-0.100065	0.920293	0.999581	431	401	129	139	341	379	116	141
chr1	84838540	84838567	_CTCGG_n	Simple_repeat	Simple_repeat	1.6396	-2.19919	1.77032	-1.24225	NA	NA	1	7	0	0	55	6	0	0
chr1	4807795	4807846	GC_rich	Low_complexity	Low_complexity	1536.21	-1.28674	2.47089	-0.52076	0.602534	0.999581	7473	11300	0	0	37976	8053	0	0
chr1	3086795	3086941	B1_Mm	SINE	Alu	1806.08	0.0729079	0.711138	0.102523	0.918342	0.999581	12068	12415	267	273	12594	14971	168	185
chr1	49077195	49077236	_AATTG_n	Simple_repeat	Simple_repeat	0.106613	-1.22789	3.41053	-0.360029	0.718826	0.999581	0	0	0	0	0	5	0	0
chr1	7914627	7914866	RLTR17C_Mm	LTR	ERVK	1.66592	-0.00870025	1.59696	-0.00544801	0.995653	0.999581	13	23	0	0	9	28	0	0
chr1	3072670	3072761	MTEa	LTR	ERVL-MaLR	385.588	0.0405741	0.679018	0.0597541	0.952352	0.999581	2394	2597	66	57	2374	3193	33	56
chr1	5505512	5505613	MTEb	LTR	ERVL-MaLR	192.812	-0.401235	0.755183	-0.531308	0.595205	0.999581	980	1489	19	20	1462	1797	19	31
chr1	34492199	34492320	MLT1F-int	LTR	ERVL-MaLR	32.9195	0.691752	1.62581	0.425483	0.670485	0.999581	453	388	0	0	161	368	1	0
chr1	24661190	24661215	_TTGTG_n	Simple_repeat	Simple_repeat	7.46385	-0.322647	1.28376	-0.25133	0.801559	0.999581	47	79	0	0	31	71	3	0
chr1	4200041	4200176	MLTR18_MM	LTR	ERVK	30.1783	-1.01366	0.937371	-1.08139	NA	NA	125	117	4	3	536	94	4	3
chr1	3444467	3444492	_GGAA_n	Simple_repeat	Simple_repeat	66.8267	-0.610615	1.00914	-0.605083	0.545124	0.999581	407	499	6	2	779	710	3	6
chr1	9288490	9288702	MER136	DNA	DNA	4.70485	0.617689	1.46452	0.421769	0.673194	0.999581	59	63	0	0	28	51	0	0
chr1	27324687	27325015	LTR52	LTR	ERVL	1.38758	-0.51489	1.59264	-0.323293	0.746474	0.999581	10	13	0	0	17	20	0	0
chr1	151514528	151514632	MER4B-int	LTR	ERV1	0.256467	-1.12561	2.53977	-0.443193	0.657626	0.999581	0	2	0	0	7	2	0	0
chr1	16114916	16114941	_CGAG_n	Simple_repeat	Simple_repeat	13.1971	-2.01201	1.64896	-1.22017	0.2224	0.999581	49	52	0	0	387	66	0	0
chr1	16000039	16000188	LTR53	LTR	ERVL	0.330918	0.0789455	2.46511	0.0320252	0.974452	0.999581	2	6	0	0	6	0	0	0
chr1	3062676	3063061	RLTR9D2	LTR	ERVK	7.07065	-0.362426	1.00962	-0.358972	0.719616	0.999581	52	28	2	0	54	59	1	1
chr1	3950994	3951044	MurSatRep1	Unknown	Unknown	4979.17	0.0634971	1.08328	0.0586159	0.953258	0.999581	4746	5427	1901	1820	9742	6086	1439	1409
chr1	39502117	39502187	LTR86C	LTR	ERVL	0.644055	1.06612	1.85615	0.574373	0.565715	0.999581	9	12	0	0	5	1	0	0
chr1	6791585	6791654	L3b	LINE	CR1	61.3054	-0.0262227	1.19197	-0.0219996	0.982448	0.999581	492	603	4	3	674	612	1	1
chr1	4167441	4168275	MMAR1	DNA	TcMar-Mariner	3.95112	-1.54518	1.50273	-1.02825	0.303832	0.999581	22	15	0	0	88	43	0	0
chr1	6804076	6804099	_CTG_n	Simple_repeat	Simple_repeat	509.769	-0.386304	1.3352	-0.289322	0.772335	0.999581	4058	4613	14	7	8260	3670	8	7
chr1	3030069	3030157	RLTR13E	LTR	ERVK	56.6935	-0.0695783	0.882653	-0.0788286	0.937169	0.999581	137	130	21	14	131	163	13	18
chr1	8714829	8714856	_CATAA_n	Simple_repeat	Simple_repeat	0.135484	-0.850394	2.98177	-0.285198	0.775492	0.999581	1	0	0	0	1	4	0	0
chr1	7210191	7210566	LTRIS4A	LTR	ERV1	12.6743	-0.360218	1.01046	-0.35649	0.721474	0.999581	54	65	3	2	170	57	2	0
chr1	27584051	27584171	LTRIS4B	LTR	ERV1	1.39439	2.78416	1.79636	1.5499	0.121167	0.999581	1	12	2	0	1	0	0	0
chr1	5260283	5260730	MLT1F2	LTR	ERVL-MaLR	44.5384	-0.675169	1.29538	-0.521212	0.602219	0.999581	327	350	0	1	579	498	2	2
chr1	29481242	29481756	RLTR31B_Mm	LTR	ERVK	4.47557	0.46983	1.50242	0.312716	0.754496	0.999581	35	79	0	0	19	63	0	0
chr1	10103404	10103502	MLT1F1	LTR	ERVL-MaLR	15.8946	0.0294157	1.05631	0.0278476	0.977784	0.999581	106	121	4	1	128	177	0	1
chr1	3181961	3182045	L1MA4A	LINE	L1	92.3236	-0.180186	0.640815	-0.281182	0.778571	0.999581	423	336	22	19	450	717	14	17
chr1	36589321	36589348	_CAGGC_n	Simple_repeat	Simple_repeat	0.969869	-0.250093	1.69393	-0.147641	0.882626	0.999581	5	14	0	0	13	10	0	0
chr1	6163261	6163842	LTRIS_Mus	LTR	ERV1	1043.36	-0.0130147	0.898893	-0.0144786	0.988448	0.999581	2579	2487	368	283	1779	2459	239	353
chr1	60294012	60294053	tRNA-Met_	tRNA	tRNA	0.0446135	0.400287	3.41224	0.117309	0.906615	0.999581	0	2	0	0	0	0	0	0
chr1	12631748	12631872	LTR102_Mam	LTR	ERVL	13.0898	-0.434206	0.99937	-0.43448	0.66394	0.999581	84	92	1	1	54	193	2	1
chr1	3751123	3751178	RLTR14_RN	LTR	ERV1	32.0556	-0.363238	1.4553	-0.249597	0.802899	0.999581	237	349	0	0	261	485	1	1
chr11	87358766	87358817	_TTCGGG_n	Simple_repeat	Simple_repeat	7.45611	-4.04843	1.88425	-2.14857	NA	NA	3	7	0	0	297	2	0	0
chr1	3269864	3270160	L1MC2	LINE	L1	29.9468	-0.197266	1.45116	-0.135936	0.891872	0.999581	244	310	0	1	186	504	1	0
chr1	19930194	19930240	_CTGTG_n	Simple_repeat	Simple_repeat	2.68046	-1.31535	1.50944	-0.871414	0.383528	0.999581	18	10	0	0	47	40	0	0
chr1	5974848	5974871	_TTAAA_n	Simple_repeat	Simple_repeat	0.379143	-0.295225	2.01933	-0.1462	0.883764	0.999581	3	4	0	0	7	2	0	0
chr10	111843832	111843864	_CGGGA_n	Simple_repeat	Simple_repeat	0.0241726	-0.571651	3.41723	-0.167285	0.867146	0.999581	0	0	0	0	1	0	0	0
chr1	65048931	65048973	_AGCTG_n	Simple_repeat	Simple_repeat	3.16722	-0.00874749	1.45648	-0.00600593	0.995208	0.999581	5	5	1	1	6	3	2	0
chr1	60468470	60468508	MamGypLTR2b	LTR	Gypsy	1.35031	0.182514	1.6273	0.112157	0.910699	0.999581	17	14	0	0	7	20	0	0
chr1	5228515	5228634	MamGypLTR2c	LTR	Gypsy	1.63106	0.00948894	1.48382	0.00639496	0.994898	0.999581	7	17	0	0	4	11	1	0
chr1	40609745	40609837	U13_	snRNA	snRNA	0.559515	-0.742733	2.28376	-0.325224	0.745011	0.999581	0	8	0	0	14	2	0	0
chr1	3072449	3072603	RSINE1	SINE	B4	4977.57	0.0533035	0.850052	0.0627061	0.950001	0.999581	41291	39752	482	448	38227	44120	381	415
chr1	33040494	33040566	_CGAA_n	Simple_repeat	Simple_repeat	22.5259	0.193826	1.74314	0.111194	0.911463	0.999581	195	314	0	0	112	363	0	0
chr1	3300510	3300598	RLTR51A_Mm	LTR	ERVK	67.5631	-0.591921	0.890697	-0.664559	0.506332	0.999581	426	362	8	5	905	471	4	8
chr1	4702959	4703047	RLTR31D_MM	LTR	ERVK	138.062	-0.161405	1.39868	-0.115398	0.90813	0.999581	1278	1286	6	0	1476	1505	5	2
chr1	6305874	6306271	RLTR11C_MM	LTR	ERVK	31.5136	0.448601	0.791725	0.566612	0.570978	0.999581	130	148	7	12	139	231	3	3
chr1	15620028	15620486	ERVB5_2-LTR_MM	LTR	ERVK	18.8837	0.0455072	0.94239	0.0482891	0.961486	0.999581	132	104	2	4	116	129	5	0
[truncated: 939 more rows]

## Sheet: Liver genes enrichment
ID	Description	GeneRatio	BgRatio	pvalue	p.adjust	qvalue	geneID	Count
[truncated: 1,088 more rows]

## Sheet: Kidney genes enrichment 
ID	Description	GeneRatio	BgRatio	p-value	p.adjust	qvalue	geneID	Count
[truncated: 683 more rows]
