# Supplementary material for: Heterochromatin formation and remodeling by IRTKS condensates counteract cellular senescence
Source: EMBO J. 2024 Aug 27;43(20):7. doi: 10.1038/s44318-024-00212-3 (PMC11480336; doi:10.1038/s44318-024-00212-3)
Supplement: Supplementary file 4 — Dataset EV2 [file 44318_2024_212_MOESM4_ESM.xlsx]

## Sheet: Sheet1
Dataset EV2. The sequence of primers/oligonucleotides and antibodies used in this paper.

## Sheet:  Oligonucleotides
Dataset EV2. The list of oligonucleotides and antibodies used in this paper
Plasmid Cloning Primers	F- Forward primer sequences(5’-3’)	R- Reverse primer sequence(5’-3’)
pGEX4T-1-IRTKS/PET28a-IRTKS	F- CGGGATCCATGTCCCGGGGGCCCGAG	R- CCGCTCGAGCTATCGAATGATGGGTGCCGAGCG
HA-IRTKS	F- acgtccccgactacgccggatccATGTCCCGGGGGCCCGAG	R- ccctctagatgcatgctcgagTTATCGAATGATGGGTGCCGAGCG
pGEX4T-1-IRTKS-D1 (1-249)	F- CGGGATCCATGTCCCGGGGGCCCGAG	R- CCGCTCGAGTCATGGGGTCTTTATTTCTTCGATCATATTCATG
pGEX4T-1-IRTKS-D2 (250-402)	F- CGGGATCCGCCTCTACCCCCGTGTCTG	R- CCGCTCGAGTTCTTCCAGCAACTTCGTGTACGAC
pGEX4T-1-IRTKS-D3 (403-511)	F- CGGGATCCAATGAGACAGAAGCAGTGACCGTG	R- CCGCTCGAGTCATCGAATGATGGGTGCCGAGCG
PET28a-EGFP-IRTKS	F- cagcaaatgggtcgcggatccATGGTGAGCAAGGGCGAGGAGCTG	R- tggtggtggtggtggtgctcgagTCATCGAATGATGGGTGCCGAGCGATC
HA-EGFP	F- acgtccccgactacgccggatccATGGTGAGCAAGGGCGAGG	R- ccctctagatgcatgctcgagTTACTTGTACAGCTCGTCCATGCCGAGAG
HA-EGFP-IRTKS	F- acgtccccgactacgccggatccATGGTGAGCAAGGGCGAGG	R- ccctctagatgcatgctcgagTTATCGAATGATGGGTGCCGAGCG
PET28a-EGFP-IRTKS-D1 (1-249)	F- CGGGATCCATGGTGAGCAAGGGCGAG	R- CCGCTCGAGTCATGGGGTCTTTATTTCTTCGATCATATTCATG
PET28a-EGFP-IRTKS-D2 (250-402)	F- cagcaaatgggtcgcggatccATGGTGAGCAAGGGCGAGGAG	R- tggtggtggtggtggtgctcgagTTCTTCCAGCAACTTCGTGTACGACG
PET28a-EGFP-IRTKS-D3 (403-511)	F- cagcaaatgggtcgcggatccATGGTGAGCAAGGGCGAGGAG	R- tggtggtggtggtggtgctcgagTCATCGAATGATGGGTGCCGAGCG
PET28a-EGFP-IRTKS-IDR (250-511)	F- CGGGATCCATGGTGAGCAAGGGCGAGGAG	R- CCGCTCGAGTCATCGAATGATGGGTGCCGAGCG
pGEX4T-1-HP1α/PET28a-HP1α/Flag-HP1α	F- CGGGATCCATGGGAAAGAAAACCAAGCGG	R- CCGCTCGAGTTAGCTCTTTGCTGTTTCTTTCTCTTTG
PET28a-EGFP	F- cagcaaatgggtcgcggatccATGGTGAGCAAGGGCGAGGAGCTG	R- TGGTGGTGGTGGTGGTGCTCGAGTTACTTGTACAGCTCGTCCATGCCGAGAG
PET28a-mCherry	F- cagcaaatgggtcgcggatccATGGTGAGCAAGGGCGAG	R- TGGTGGTGGTGGTGGTGCTCGAGTCACTTGTACAGCTCGTCCATGCCGC
HA-EGFP	F- acgtccccgactacgccggatccATGGTGAGCAAGGGCGAGG	R- ccctctagatgcatgctcgagTTACTTGTACAGCTCGTCCATGCCGAGAG
PET28a-mCherry-HP1α	F- CGGGATCCATGgtgagcaagggcgagg	R- CCGCTCGAGTTAGCTCTTTGCTGTTTCTTTCTC
pGEX4T-1-HP1α-D1 (1-78)	F- CGGGATCCATGGGAAAGAAAACCAAGCGG	R- CCGCTCGAGATTTTCACCCTCCTTCATCTTCTTATAC
pGEX4T-1-HP1α-D2 (79-121)	F- CGGGATCCAATAAACCCAGGGAGAAGTCAG	R- CCGCTCGAGCAGTCCTCTCTCAAAGCCCCG
pGEX4T-1-HP1α-D3 (122-191)	F- CGGGATCCGAACCAGAAAAGATCATTGGGGC	R- CCGCTCGAGTTAGCTCTTTGCTGTTTCTTTCTCTTTG
GST-SUMO1	F- CGGGATCCATGTCTGACCAGGAGGCaaaac	R- CCGCTCGAGctaaactgttgaatgaccccccg
qPCR primers	F- Forward primer sequences(5’-3’)	R- Reverse primer sequence(5’-3’)
m. ILα	F- AAGTCTCCAGGGCAGAGAGG	R- CTGATTCAGAGAGAGATGGTCAA
m. ILβ	F- AAAAGCCTCGTGCTGTCG	R- AGGCCACAGGTATTTTGTCG
m. IL6	F- GTTCTCTGGGAAATCGTGGA	R- GGTACTCCAGAAGACCAGAGGA
m. CXCL1	F- ACCGAAGTCATAGCCACACTC	R- CTCCGTTACTTGGGGACACC
m. TNFα	F- GCCTCTTCTCATTCCTGCTT	R- CTCCTCCACTTGGTGGTTTG
m. P16	F- CCCAACGCCCCGAACT	R- GCAGAAGAGCTGCTACGTGAA
m. P21	F- CCTGGTGATGTCCGACCTG	R- CCATGAGCGCATCGCAATC
m. MajSAT	F- TGGAATATGGCGAGAAAACTG	R- AGGTCCTTCAGTGGGCATTT
m. SINE	F- GAGCACACCCATGCACATAC	R- AAAGGCATGCACCTCTACCACC
m. 28S rRNA	F- GGCGGTTGTCGGTGTGGC	R- GGCGGAGCGGGAAGAAGC
m. MinSAT	F- TTGGAAACGGGATTTGTAGA	R- CGGTTTCCAACATATGTGTTTT
m. SATa	F- AAGGTCAATGGCAGAAAAGAA	R- CAACGAAGGCCACAAGATGTC
m. HP1α	F- TTGCCCTGAGCTAATTTCTGAAT	R- GATGTCATCGGCACTGTTTGA
ChIP-qPCR primers	F- Forward primer sequences(5’-3’)	R- Reverse primer sequence(5’-3’)
IAP	F- CGCTCCGGTAGAATACTTAC	R- TGCCATGCCGGCGAGCCTGT
SINE	F- GTGGCGCACGCCTTTAATC	R- GACAGGGTTTCTCTGTGTAG
LINE1	F- TTTGGGACACAATGAAAGCA	R- CTGCCGTCTACTCCTCTTGG
telomere length detection	F- Forward primer sequences(5’-3’)	R- Reverse primer sequence(5’-3’)
telomere	F- GGTTTTTGAGGGTGAGGGTGAGGGTGAGGGTGAGGGT	R- TCCCGACTATCCCTATCCCTATCCCTATCCCTATCCCTA
36B4	F- CCCATTCTATCATCAACGGGTACAA	R- CAGCAAGTGGGAAGGTGTAATCC
gRNA sequences	F- Forward primer sequences(5’-3’)	R- Reverse primer sequence(5’-3’)
HP1α gRNA1	F- CACCGCATGCATATCCTGAGGATG	R- AAACCATCCTCAGGATATGCATGC
HP1α gRNA2	F- CACCGCAGAGCAATGATATCGCTC	R- AAACGAGCGATATCATTGCTCTGC
HP1α gRNA3	F- CACCGTTACTTTCTGACTTCTCCC	R- AAACGGGAGAAGTCAGAAAGTAAC

## Sheet: Antibodies
Antibodies	Source	Identifier
Rabbit Anti-Histone H3, trimethyl(Lys9)	Abcam	Cat# ab8898; RRID: AB_306848
HP1α antibody	Cell Signaling Technology	Cat#2616S; RRID: AB_2070987
HP1β antibody	Abcam	Cat# ab10811; RRID: AB_297490
HP1γ antibody	Abcam	Cat# ab154871; RRID: AB_2924364
Lamin B1 Rabbit pAb	Abclonal	Cat# A1910; RRID: AB_2862592
p21 antibody	Abcam	Cat #ab109199; RRID: AB_10861551
IRTKS Rabbit pAb	Homemade	(Huang et al., 2018)
SUMO1 Rabbit pAb	Abclonal	Cat# A2130; RRID: AB_2764149
DNMT3A Rabbit mAb	Abclonal	Cat# A19659; RRID: AB_2862720
DNMT3B Rabbit pAb	Abclonal	Cat# A2899; RRID: AB_2764719
Anti-UBE2I / UBC9 antibody	Abcam	Cat# ab75854; RRID: AB_1310787
MBD2 Rabbit pAb	Abclonal	Cat# A2241; RRID: AB_2764245
SUV39H1 Rabbit pAb	Abclonal	Cat# A3277; RRID: AB_2765020
Anti-CDKN2A/p16INK4a Antibody (F-12)	Santa Cruz Biotechnology	Cat #sc-1661; RRID: AB_628067
cGAS Rabbit pAb	Abclonal	Cat# A8335; RRID: AB_2770305
STING/TMEM173 Rabbit pAb	Abclonal	Cat# A3575; RRID: AB_2765161
