# Supplementary material for: Heterochromatin formation and remodeling by IRTKS condensates counteract cellular senescence
Source: EMBO J. 2024 Aug 27;43(20):7. doi: 10.1038/s44318-024-00212-3 (PMC11480336; doi:10.1038/s44318-024-00212-3)
Supplement: Supplementary file 5 — Movie EV1 [file 44318_2024_212_MOESM5_ESM.zip › MovieEV1/README to Movie EV1.txt]

Movie EV1. The video of EGFP-HP1α FRAP experiments in SK-Hep-1 cells, related to Fig. EV1V.
