# Supplementary material for: Heterochromatin formation and remodeling by IRTKS condensates counteract cellular senescence
Source: EMBO J. 2024 Aug 27;43(20):7. doi: 10.1038/s44318-024-00212-3 (PMC11480336; doi:10.1038/s44318-024-00212-3)
Supplement: Supplementary file 6 — Movie EV2 [file 44318_2024_212_MOESM6_ESM.zip › MovieEV2/README to Movie EV2.txt]

Movie EV2. The video of EGFP-HP1α FRAP experiments in Irtks-KO SK-Hep-1 cells, related to Fig. EV1V.
