# Supplementary material for: Heterochromatin formation and remodeling by IRTKS condensates counteract cellular senescence
Source: EMBO J. 2024 Aug 27;43(20):7. doi: 10.1038/s44318-024-00212-3 (PMC11480336; doi:10.1038/s44318-024-00212-3)
Supplement: Supplementary file 7 — Movie EV3 [file 44318_2024_212_MOESM7_ESM.zip › MovieEV3/README to Movie EV3.txt]

Movie EV3. The video of EGFP-HP1α FRAP experiments in MEF cells, related to Fig. 1X.
