# Supplementary material for: Heterochromatin formation and remodeling by IRTKS condensates counteract cellular senescence
Source: EMBO J. 2024 Aug 27;43(20):7. doi: 10.1038/s44318-024-00212-3 (PMC11480336; doi:10.1038/s44318-024-00212-3)
Supplement: Supplementary file 10 — Movie EV6 [file 44318_2024_212_MOESM10_ESM.zip › MovieEV6/README to Movie EV6.txt]

Movie EV6. TThe video of FRAP on droplets of SUMO-mCherry-HP1α, related to Fig. 2G.
