# Supplementary material for: Heterochromatin formation and remodeling by IRTKS condensates counteract cellular senescence
Source: EMBO J. 2024 Aug 27;43(20):7. doi: 10.1038/s44318-024-00212-3 (PMC11480336; doi:10.1038/s44318-024-00212-3)
Supplement: Supplementary file 11 — Movie EV7 [file 44318_2024_212_MOESM11_ESM.zip]

Archive with 3 entries (2 files):
- MovieEV7/
- MovieEV7/EMBOJ-2024-117496-T_MovieEV7.mp4
- MovieEV7/README to Movie EV7.txt
