# Supplementary material for: Heterochromatin formation and remodeling by IRTKS condensates counteract cellular senescence
Source: EMBO J. 2024 Aug 27;43(20):7. doi: 10.1038/s44318-024-00212-3 (PMC11480336; doi:10.1038/s44318-024-00212-3)
Supplement: Supplementary file 12 — Movie EV8 [file 44318_2024_212_MOESM12_ESM.zip › MovieEV8/README to Movie EV8.txt]

Movie EV8. The video of FRAP on droplets of EGFP-IRTKS, related to Fig. 3F.
