# Supplementary material for: Heterochromatin formation and remodeling by IRTKS condensates counteract cellular senescence
Source: EMBO J. 2024 Aug 27;43(20):7. doi: 10.1038/s44318-024-00212-3 (PMC11480336; doi:10.1038/s44318-024-00212-3)
Supplement: Supplementary file 13 — Movie EV9 [file 44318_2024_212_MOESM13_ESM.zip]

Archive with 3 entries (2 files):
- MovieEV9/
- MovieEV9/EMBOJ-2024-117496-T_MovieEV9.mp4
- MovieEV9/README to Movie EV9.txt
