# Supplementary material for: Heterochromatin formation and remodeling by IRTKS condensates counteract cellular senescence
Source: EMBO J. 2024 Aug 27;43(20):7. doi: 10.1038/s44318-024-00212-3 (PMC11480336; doi:10.1038/s44318-024-00212-3)
Supplement: Supplementary file 14 — Movie EV10 [file 44318_2024_212_MOESM14_ESM.zip › MovieEV10/README to Movie EV10.txt]

Movie EV10. The video showing the fission events of endogenously tagged mEGFP-IRTKS puncta in HEK293T cells, related to Fig. EV4V.
