# Supplementary material for: Heterochromatin formation and remodeling by IRTKS condensates counteract cellular senescence
Source: EMBO J. 2024 Aug 27;43(20):7. doi: 10.1038/s44318-024-00212-3 (PMC11480336; doi:10.1038/s44318-024-00212-3)
Supplement: Supplementary file 15 — Movie EV11 [file 44318_2024_212_MOESM15_ESM.zip › MovieEV11/README to Movie EV11.txt]

Movie EV11. The video of FRAP on the endogenously tagged mEGFP-IRTKS puncta in HEK293T cells, related to Fig. 3K.
