# Supplementary material for: Heterochromatin formation and remodeling by IRTKS condensates counteract cellular senescence
Source: EMBO J. 2024 Aug 27;43(20):7. doi: 10.1038/s44318-024-00212-3 (PMC11480336; doi:10.1038/s44318-024-00212-3)
Supplement: Supplementary file 16 — Movie EV12 [file 44318_2024_212_MOESM16_ESM.zip]

Archive with 3 entries (2 files):
- MovieEV12/
- MovieEV12/EMBOJ-2024-117496-T_MovieEV12.mp4
- MovieEV12/README to Movie EV12.txt
