# Supplementary material for: Heterochromatin formation and remodeling by IRTKS condensates counteract cellular senescence
Source: EMBO J. 2024 Aug 27;43(20):7. doi: 10.1038/s44318-024-00212-3 (PMC11480336; doi:10.1038/s44318-024-00212-3)
Supplement: Supplementary file 16 — Movie EV12 [file 44318_2024_212_MOESM16_ESM.zip › MovieEV12/README to Movie EV12.txt]

Movie EV12. The video of the EGFP-IRTKS-expressing HEK293T cells before and after treatment with 5% 1,6-hexanediol, related to Fig. 3M.
