# Supplementary material for: Heterochromatin formation and remodeling by IRTKS condensates counteract cellular senescence
Source: EMBO J. 2024 Aug 27;43(20):7. doi: 10.1038/s44318-024-00212-3 (PMC11480336; doi:10.1038/s44318-024-00212-3)
Supplement: Supplementary file 17 — Movie EV13 [file 44318_2024_212_MOESM17_ESM.zip › MovieEV13/README to Movie EV13.txt]

Movie EV13. The video of droplet fusion of EGFP-IRTKS in HEK293T cells, related to Fig. EV4X.
