# Supplementary material for: Heterochromatin formation and remodeling by IRTKS condensates counteract cellular senescence
Source: EMBO J. 2024 Aug 27;43(20):7. doi: 10.1038/s44318-024-00212-3 (PMC11480336; doi:10.1038/s44318-024-00212-3)
Supplement: Supplementary file 19 — Source data Fig. 1 [file 44318_2024_212_MOESM19_ESM.zip]

Archive with 44 entries (37 files):
- Source Data For Figure1/
- Source Data For Figure1/1A/
- Source Data For Figure1/1A/KO-enlarged.tif
- Source Data For Figure1/1A/KO.tif
- Source Data For Figure1/1A/WT-enlarged.tif
- Source Data For Figure1/1A/WT.tif
- Source Data For Figure1/1C/
- Source Data For Figure1/1C/KO-enlarged.tif
- Source Data For Figure1/1C/KO.tif
- Source Data For Figure1/1C/WT-enlarged.tif
- Source Data For Figure1/1C/WT.tif
- Source Data For Figure1/1E/
- Source Data For Figure1/1E/KO-enlarged.tif
- Source Data For Figure1/1E/KO-Flag-IRTKS-enlarged.tif
- Source Data For Figure1/1E/KO-Flag-IRTKS.tif
- Source Data For Figure1/1E/KO.tif
- Source Data For Figure1/1E/WT-enlarged.tif
- Source Data For Figure1/1E/WT.tif
- Source Data For Figure1/1G/
- Source Data For Figure1/1G/KO-DAPI.tif
- Source Data For Figure1/1G/KO-H3K9me3.tif
- Source Data For Figure1/1G/KO-HP1α.tif
- Source Data For Figure1/1G/KO-IRTKS.tif
- Source Data For Figure1/1G/KO-Merge-01.tif
- Source Data For Figure1/1G/WT-DAPI.tif
- Source Data For Figure1/1G/WT-H3K9me3.tif
- Source Data For Figure1/1G/WT-HP1α.tif
- Source Data For Figure1/1G/WT-IRTKS.tif
- Source Data For Figure1/1G/WT-Merge.tif
- Source Data For Figure1/1I/
- Source Data For Figure1/1I/KO-DAPI.tif
- Source Data For Figure1/1I/KO-HP1α.tif
- Source Data For Figure1/1I/KO-Merge.tif
- Source Data For Figure1/1I/WT-DAPI.tif
- Source Data For Figure1/1I/WT-HP1α.tif
- Source Data For Figure1/1I/WT-Merge.tif
- Source Data For Figure1/1K/
- Source Data For Figure1/1K/KO-DAPI.tif
- Source Data For Figure1/1K/KO-HP1α.tif
- Source Data For Figure1/1K/KO-Merge-01.tif
- Source Data For Figure1/1K/WT-DAPI-01.tif
- Source Data For Figure1/1K/WT-HP1α.tif
- Source Data For Figure1/1K/WT-Merge-01.tif
- Source Data For Figure1/Source Data Fig. 1.xlsx
