# Supplementary material for: Heterochromatin formation and remodeling by IRTKS condensates counteract cellular senescence
Source: EMBO J. 2024 Aug 27;43(20):7. doi: 10.1038/s44318-024-00212-3 (PMC11480336; doi:10.1038/s44318-024-00212-3)
Supplement: Supplementary file 19 — Source data Fig. 1 [file 44318_2024_212_MOESM19_ESM.zip › Source Data For Figure1/Source Data Fig. 1.xlsx]

## Sheet: Fig 1B
Nuclear periphery electron dense area (%)
	Liver
	IRTKS+/+	IRTKS-/-
	22.5	7.5
	30.2	8.5
	26.7	7.3
	28.5	10.6
	27.6	5.4
	26.9	6.9
	20.3	5.3
	19	6.9
	18.8	9.1
	20.1	4.5

## Sheet: Fig 1D
Nuclear periphery electron dense area (%)
	Kidney
	IRTKS+/+	IRTKS-/-
	33.6	5.5
	31.5	4.7
	28.6	6.1
	31.5	10.8
	26.9	8.8
	28.4	7.2
	27.5	9.6
	20.6	7.7
	22.9	5.9
	21.7	6.6

## Sheet: Fig 1F
Nuclear periphery electron dense area (%)
	MEF
	IRTKS+/+	IRTKS-/-	IRTKS-/- Flag-IRTKS
	9.4	2.3	6.2
	10.3	3.6	6.7
	12.7	2.8	5.9
	10.2	2.4	5.2
	13.3	3.1	4.5
	14.4	4.2	7.8
	13.9	5.1	7.4
	10.1	2.9	5.7
	9.9	3.3	8
	10.9	4.6	8.6

## Sheet: Fig 1H
Relative Fluorescence Intensity
	IRTKS+/+						IRTKS-/-
	Axis	IRTKS	H3K9me3	HP1α	DAPI		Axis	IRTKS	H3K9me3	HP1α	DAPI
	a	0.149444	0.0504844	0.000315929	0.0507005		a	0	0.000620688	0.00843083	0.0301337
		0.161213	0.00630737	0.0149715	0.0463908			0	0	0.0165613	0.032834
		0.212872	0.014689	0.0004534	0.0229291			0.000264271	0	0.034271	0.0156158
		0.162504	0.00514018	0.00676521	0.0216823			0.000752165	0	0.00601382	0.00614733
		0.158394	0.000211139	0.0213061	0.0531183			0	0	0.00522609	0.0324646
		0.127761	0.0187143	0.0103328	0.0675255			0.0046481	0.0139443	0.0530149	0.0199565
		0.144225	0.0540781	0.0087788	0.0724765			0.0033921	0.00841343	0.0707963	0.0161444
		0.232444	0.0175856	0.00339716	0.0638183			0.00300518	0.00300518	0.0694641	0.0283275
		0.185854	0.00273059	0.00756009	0.0237923			0	0.000474191	0.0176398	0.0359607
		0.132669	0.00433896	0.0389121	0.0838604			0	0.00725469	0.0210567	0.00743041
		0.134354	0.0185553	0.0239763	0.0798418			0.00428102	0.0012921	0.0249422	0.0413833
		0.219055	0.0393331	0.0331056	0.0621872			0.000512469	0.00911099	0.00741748	0.0338354
		0.207072	0.0309843	0.0210931	0.061915			0	0.0143218	0.0177899	0.0123959
		0.185373	0.0319012	0.0150011	0.0426723			0.0177219	0.00749386	0.0209378	0.00974728
		0.188366	0.0257613	0.0313391	0.0973647			0.000527511	0.0114435	0.0130555	0.0196269
		0.248998	0.0371099	0.00782106	0.111959			0.000915722	0.0634887	0.0187667	0.0277133
		0.231025	0.036979	0.0166228	0.0915742			0.000101278	0.0338028	0.0218139	0.0217651
		0.234517	0.0260744	0.031358	0.116313			0.00172845	0.0405338	0.0135725	0.0853056
		0.180375	0.0403385	0.0152805	0.218113			0.000840243	0.0297295	0.0225661	0.0724798
		0.245963	0.0580462	0.00153911	0.217722			0.00487276	0.0291459	0.0656392	0.0523635
		0.260546	0.0481722	0.0231587	0.185435			0.000598235	0.0487437	0.0287305	0.0501556
		0.262105	0.0723008	0.0287653	0.193017			0.000734494	0.128584	0.0411478	0.0619166
		0.382647	0.0881928	0.0811994	0.300201			0	0.0901788	0.0329784	0.0859544
		0.263719	0.0511285	0.103357	0.39822			0.000284859	0.052241	0.082784	0.13915
		0.297483	0.0528525	0.121353	0.406558			0.00139649	0.0716962	0.0706696	0.104028
		0.30726	0.111522	0.172147	0.431963			0	0.0825162	0.0606479	0.121778
		0.345074	0.123187	0.147608	0.428565			0	0.0837311	0.0309993	0.0928324
		0.349093	0.107351	0.132972	0.508827			0.00223275	0.110108	0.0679503	0.0832955
		0.324737	0.147047	0.174878	0.451658			0.00713134	0.0874047	0.0944197	0.119386
		0.44345	0.174112	0.265619	0.326939			0.00259315	0.0978807	0.0688255	0.156894
		0.429789	0.0796052	0.370416	0.303838			0.0185927	0.104048	0.0762948	0.106462
		0.443627	0.147962	0.31506	0.492553			0.0145235	0.0911351	0.0921443	0.18811
		0.385545	0.174523	0.233063	0.467948			0.00167663	0.0888565	0.122806	0.187225
		0.386166	0.226562	0.24483	0.49644			0.0175147	0.146114	0.149388	0.263139
		0.337129	0.168371	0.246982	0.403376			0.0169666	0.0991519	0.179073	0.19399
		0.410824	0.189659	0.231725	0.371898			0.0119459	0.150757	0.138554	0.247913
		0.406903	0.160323	0.301457	0.460746			0.00749583	0.124065	0.0958537	0.332296
		0.440183	0.171949	0.32795	0.630425			0.00597242	0.0929782	0.0875783	0.338713
		0.440488	0.211961	0.292029	0.618682			0.0115781	0.0849194	0.129493	0.327514
		0.520713	0.128495	0.295575	0.588773			0.0122514	0.123175	0.0492096	0.313069
		0.499727	0.141438	0.311464	0.482961			0.0147441	0.168936	0.115264	0.408222
		0.415334	0.174168	0.397157	0.631489			0.00996155	0.173795	0.104068	0.441041
		0.457268	0.177938	0.286878	0.515622			0.00156014	0.167016	0.0932324	0.432097
		0.469596	0.133972	0.211565	0.626293			0.00586667	0.202723	0.0749694	0.590375
		0.391381	0.150121	0.228951	0.528635			0.0129966	0.097491	0.113118	0.739071
		0.434038	0.129671	0.248123	0.528022			0.000191469	0.108723	0.070659	0.835107
		0.373036	0.136761	0.24878	0.445995			0.012959	0.100814	0.0551093	0.84897
		0.330218	0.128135	0.185695	0.517351			0.00302845	0.173929	0.0976841	0.817847
		0.374727	0.0956608	0.204791	0.438232			0.00899383	0.130032	0.189105	0.740515
		0.425126	0.105945	0.174524	0.429529			0.00986411	0.164609	0.13895	0.921677
		0.364114	0.131228	0.166212	0.438744			0.000116336	0.135072	0.122952	0.841366
		0.347334	0.119235	0.210835	0.4826			0.0031193	0.0960382	0.118759	0.963853
		0.425361	0.104458	0.177853	0.541338			0.000535871	0.145456	0.200289	0.904174
		0.496444	0.124207	0.200981	0.514407			0	0.187934	0.12632	1
		0.400074	0.131485	0.252227	0.387743			0.000930722	0.180902	0.115271	0.961988
		0.391538	0.142448	0.151389	0.42176			0.00272349	0.214169	0.115338	0.813933
		0.428666	0.127318	0.190257	0.442548			0.00566166	0.150865	0.117736	0.776949
		0.433088	0.160856	0.183331	0.549613			0.0018714	0.130106	0.148717	0.882695
		0.439482	0.114629	0.196785	0.492576			0.00197456	0.121233	0.155679	0.936659
		0.431507	0.192678	0.19206	0.491226			0.00197211	0.144643	0.168205	0.794301
		0.482476	0.133388	0.194064	0.466203			0.00728687	0.121364	0.110827	0.835175
		0.450165	0.213186	0.222236	0.515878			0.00302779	0.134745	0.118178	0.83957
		0.46813	0.149652	0.266572	0.450829			0.00781062	0.216302	0.162642	0.801908
		0.476612	0.17368	0.319766	0.381336			0.004447	0.130046	0.128587	0.784645
		0.35475	0.102658	0.251389	0.381019			2.7087e-05	0.128018	0.152792	0.717674
		0.368638	0.117241	0.296321	0.254684			0.0102884	0.0934802	0.0917781	0.706458
		0.43086	0.120553	0.283871	0.27906			0.01266	0.0867474	0.122142	0.659394
		0.433272	0.0872898	0.299875	0.375209			0.00688021	0.114314	0.142994	0.730817
		0.425642	0.0891793	0.266058	0.355833			0.00724685	0.134272	0.133001	0.886411
		0.344602	0.115197	0.387628	0.289774			0.0213866	0.108581	0.204204	0.979047
		0.466167	0.0847992	0.280925	0.279444			0.00528435	0.152177	0.074747	0.798592
		0.475602	0.116692	0.221281	0.31955			0.00544268	0.117117	0.0571158	0.744666
		0.418341	0.123371	0.249477	0.325091			0.00304444	0.124489	0.138625	0.734176
		0.320677	0.104648	0.23581	0.380829			0	0.133886	0.0988166	0.775846
		0.378167	0.131373	0.172201	0.405962			0.00355748	0.210586	0.141796	0.717437
		0.380801	0.0939437	0.115218	0.48699			0.0231257	0.142719	0.168906	0.664936
		0.372359	0.0842858	0.241267	0.368409			0.00661457	0.139185	0.177134	0.695802
		0.41798	0.096734	0.208711	0.37553			0.00266291	0.147991	0.127049	0.822767
		0.409536	0.0705784	0.150118	0.384457			0	0.135841	0.135449	0.779761
		0.451905	0.13731	0.158861	0.411826			0	0.100602	0.123005	0.681694
		0.48259	0.147094	0.207742	0.385151			0.00160598	0.0902201	0.161279	0.569755
		0.481107	0.136636	0.195244	0.364084			0.00354396	0.0992304	0.130666	0.630669
		0.440836	0.0464742	0.261207	0.36922			0	0.0863979	0.0702378	0.698961
		0.474114	0.094751	0.2512	0.379919			0	0.102836	0.102565	0.726626
		0.452391	0.153491	0.10063	0.40206			0.00289535	0.139018	0.138273	0.780433
		0.454407	0.149889	0.269619	0.585101			0.00890485	0.103821	0.0946085	0.666366
		0.485316	0.214394	0.275607	0.522438			0.00524127	0.07521	0.111956	0.758711
		0.451333	0.226007	0.248945	0.43595			0	0.161411	0.0822695	0.934857
		0.577541	0.21972	0.245576	0.444522			0	0.106256	0.0738585	0.611875
		0.598017	0.128513	0.307961	0.528834			0	0.0722762	0.0971272	0.637577
		0.478607	0.157189	0.335079	0.413069			0.00340855	0.131187	0.0443512	0.727683
		0.489214	0.196823	0.37707	0.543841			0.0133467	0.121902	0.041782	0.749816
		0.557065	0.20842	0.34632	0.43042			0.0220688	0.0692453	0.0496544	0.708488
		0.587484	0.289237	0.335316	0.417527			0.0169882	0.120914	0.0939087	0.63096
		0.60073	0.230804	0.324227	0.384761			0.0137763	0.125082	0.0767194	0.639478
		0.593376	0.177558	0.318	0.291231			0.0052682	0.125164	0.0647307	0.617343
		0.497371	0.235054	0.390278	0.437474			0	0.0764346	0.14047	0.617456
		0.51804	0.17812	0.436384	0.544424			0.00272375	0.10154	0.12364	0.683903
		0.615146	0.182089	0.364475	0.528455			0.00882407	0.17392	0.10879	0.810512
		0.605956	0.201515	0.341614	0.488536			0.000149954	0.124167	0.0628909	0.709708
		0.614542	0.174897	0.457188	0.578815			0.00468754	0.0991942	0.0665556	0.625533
		0.569068	0.191975	0.46496	0.591234			0.00214053	0.106498	0.0188637	0.618557
		0.633188	0.154618	0.499681	0.676714			0	0.139423	0.0908714	0.532762
		0.660783	0.177945	0.574618	0.489845			0.00307802	0.104936	0.0529837	0.469919
		0.620545	0.213739	0.531383	0.676596			0.00432955	0.100391	0.0721974	0.538033
		0.60917	0.184575	0.667589	0.637774			0.00763645	0.0568727	0.0565986	0.652646
		0.704419	0.183627	0.718079	0.475529			0.000351207	0.05759	0.0748292	0.676142
		0.60725	0.154381	0.6622	0.595902			0	0.0798516	0.0993023	0.605013
		0.638394	0.179494	0.525583	0.716567			0.00526838	0.124006	0.0365768	0.461954
		0.591499	0.253944	0.541271	0.593663			0.00618986	0.0901906	0.026129	0.474265
		0.732106	0.193824	0.481252	0.729413			0.000849645	0.0784589	0.0727491	0.46487
		0.617837	0.253512	0.634809	0.59899			0.00232734	0.122059	0.0654435	0.444017
		0.693379	0.201449	0.57116	0.676734			1.03785e-05	0.104924	0.0613504	0.498225
		0.762354	0.293468	0.395278	0.682491			0.00437869	0.100964	0.0921306	0.445928
		0.677594	0.216325	0.360436	0.643713			0.000176823	0.152146	0.0864517	0.479909
		0.740986	0.363626	0.567963	0.681707			0	0.149736	0.0651996	0.443101
		0.720324	0.255188	0.530844	0.765172			0	0.121177	0.0334135	0.401335
		0.722798	0.338044	0.546568	0.712718			0	0.055886	0.0492194	0.478438
		0.763691	0.262816	0.559685	0.693785			0	0.0402027	0.0505214	0.454312
		0.772438	0.255527	0.519378	0.732163			0.000617337	0.0419996	0.0494395	0.555632
		0.783569	0.315638	0.599964	0.841162			0	0.0809751	0.0732716	0.458218
		0.623527	0.251803	0.511416	0.812612			0.00185385	0.11729	0.0739635	0.498298
		0.702099	0.315582	0.328277	0.718525			0.00529694	0.0577997	0.0426575	0.426915
		0.820824	0.283247	0.390952	0.904016			0.00115082	0.0863615	0.0191698	0.393095
		0.768298	0.242312	0.485478	0.965666			0.000482079	0.102769	0.0265917	0.398528
		0.774558	0.261266	0.398785	0.859086			0.00434284	0.0972945	0.0155411	0.281662
		0.737515	0.408884	0.536201	0.860786			0.00769101	0.0460665	0.0285346	0.364971
		0.620745	0.353125	0.633468	1			0.0105852	0.0626129	0.0370951	0.369145
		0.70726	0.30238	0.614819	0.807421			0.00115574	0.0471847	0.016607	0.388287
		0.579318	0.394792	0.675376	0.758331			0.00290368	0.0504334	0.0457047	0.365787
		0.607449	0.212156	0.526994	0.625457			0.0182865	0.0947822	0.054435	0.514438
		0.629049	0.260305	0.480188	0.591087			0.0100967	0.0653939	0.0284568	0.387522
		0.628157	0.219601	0.440501	0.529602			0.000678755	0.0742913	0.028663	0.29917
		0.535028	0.25725	0.411076	0.491009			0	0.0816967	0.0340598	0.395977
		0.563511	0.23017	0.525241	0.428227			0.00309927	0.0851432	0.0485036	0.404803
		0.486171	0.23104	0.536744	0.339541			0.00181091	0.0429156	0.0794071	0.368088
		0.569239	0.146385	0.531572	0.2668			0	0.0562554	0.028098	0.262555
		0.519727	0.207636	0.483408	0.254132			0.0164185	0.0504804	0.0330985	0.317048
		0.578235	0.240988	0.5633	0.361652			0.00648874	0.0575786	0.0368529	0.390511
		0.462099	0.17722	0.611454	0.371305			0	0.0628939	0.0607532	0.32818
		0.442587	0.225147	0.486011	0.328267			0.000808594	0.0698787	0.133935	0.284241
		0.464239	0.209617	0.392928	0.348979			0.00661662	0.0862336	0.0866844	0.248397
		0.488188	0.187553	0.451722	0.462913			0.000796974	0.0174395	0.063644	0.343191
		0.426698	0.138724	0.363354	0.3205			0	0.0737012	0.103416	0.282429
		0.405612	0.123869	0.282486	0.444961			0.000177768	0.0655693	0.0336158	0.295386
		0.355414	0.116735	0.263966	0.424447			0	0.0467962	0.0511198	0.312876
		0.347296	0.117888	0.280676	0.294019			0	0.0394849	0.052365	0.445834
		0.324426	0.13702	0.243114	0.283323			0	0.0339213	0.0510911	0.271409
		0.235695	0.0874682	0.201617	0.325014			0	0.0720344	0.0934126	0.442114
		0.273152	0.114645	0.267606	0.204781			0.00496046	0.132817	0.083095	0.368184
		0.206849	0.0801995	0.0935679	0.234295			0.0219119	0.0852072	0.0731573	0.347838
		0.184154	0.0618283	0.091102	0.280688			0.0195395	0.0785884	0.0824118	0.34128
		0.226078	0.046195	0.111689	0.154234			0.00523	0.07716	0.035461	0.42261
		0.180414	0.0402899	0.116021	0.139819			0	0.0570476	0.0924728	0.4246
		0.193415	0.0335137	0.0815047	0.0955193			0.00463516	0.0371107	0.0234143	0.449196
		0.272577	0.0503035	0.0568272	0.0766365			0.00154811	0.0727608	0.0182353	0.428778
		0.222025	0.0638554	0.0283776	0.0749968			0.00179754	0.0689134	0.0199611	0.448873
		0.199834	0.0306326	0.0733004	0.0484285			0.00307221	0.042441	0.0256474	0.460028
		0.121143	0.00330546	0.0419583	0.0597842			0.00125949	0.0497183	0.022419	0.521327
		0.0841423	0.0162882	0.0214574	0.0673167			0.00447047	0.0916263	0.0410062	0.470324
		0.0658642	0.0520225	0.0549763	0.0352023			0.0116447	0.0869954	0.0170938	0.525642
		0.114348	0.0219336	0.0227824	0.0182795			0.00896774	0.0753772	0.050066	0.565382
		0.125581	0.00701912	0.00702419	0.0527834			0.00656321	0.0449629	0.0217413	0.609505
		0.0873633	0.000560212	0.0072456	0.026681			0.0101301	0.0649851	0.0358506	0.48876
		0.0764101	0	0.00509429	0.0119501			0	0.0493929	0.0336846	0.518086
		0.0634268	0.00363382	0.020723	0.0147129			0.000523092	0.114005	0.0294846	0.425953
		0.0452782	0.00585749	0.0161556	0.00531305			0.00350285	0.0407477	0.0275042	0.342163
		0.0242902	0.006459	0.00813143	0.0145338			0.00781639	0.0642642	0.0409783	0.459816
		0.0564819	0.0110595	0.00190946	0.00552976			0.011744	0.0515064	0.0267489	0.437184
		0.0300241	0.000203257	0.0061885	0.000101629			0.000590083	0.0736295	0.0349913	0.415732
		0.0327893	0	0.00900488	0.0174914			0.002125	0.0908813	0.0208319	0.443841
		0.0543228	0.00867067	0.00111562	0.00929579			0.00992408	0.0676867	0.0469026	0.539888
		0.0533617	0.00502408	0.00507506	0.0135205			5.6398e-05	0.000903355	0.0142237	0.362115
		0.0296864	0.00225414	0.00135719	0.00141697			0.00959498	0.0801517	0.04579	0.325184
		0.0309282	0.00358321	0.000597228	0.00235678			0.00102072	0.0520991	0.0234718	0.327573
		0.044387	0.000361711	0.00659408	5.09034e-05			0	0.0332827	0.00581837	0.374663
		0.0227402	0.0102267	0.000386103	0.000689634			0.000614876	0.0468381	0.0137612	0.410938
		0.0373096	0.00366378	1.71105e-05	0.0167018			0	0.0162361	0.0268778	0.366013
		0.0523716	0.00979372	0	0.0162766			2.02221e-06	0.0425456	0.0251828	0.323625
		0.0613109	0.014964	0.000344163	0.0220651			0	0.0153277	0.0559053	0.349797
		0.118831	0.00139394	0	0.00520325			0	0.0327438	0.0512173	0.456107
		0.114393	0.00814952	0.00017897	0.00598351			0.00064937	0.0523359	0.0437298	0.278516
		0.119776	0.00676831	0.00519495	0.0356121			0	0.0421218	0.0302038	0.246652
		0.0968879	0.00296678	0.0122948	0.00563145			0	0.0621491	0.0535294	0.146741
		0.0697295	0.00344244	0.0188374	0.00119041			4.4834e-05	0.0415401	0.0268075	0.160337
		0.0840671	0.00103542	0.00925202	0.0167733			0.0105138	0.0750333	0.0230562	0.272443
		0.113632	0	0.00136972	0.00342356			0.00207951	0.0218248	0.0291302	0.22333
		0.0967809	0.01302	0.00643609	0.0291816			0	0.0584292	0.0398782	0.186281
		0.0737064	0.00104943	0.0185339	0.077821			0.00385603	0.0914992	0.0717672	0.189737
		0.101357	0	0.00060923	0.0209169			0	0.0805327	0.104358	0.138166
		0.0745063	0.00593204	0.00593204	0.0446927			0	0.0619738	0.114979	0.146968
		0.0888173	0.00121651	0.00121651	0.0315955			0.00554517	0.133648	0.0465922	0.172361
		0.0901003	0.000267429	0	0.0143566			0.00664332	0.18541	0.0533868	0.314182
		0.0664166	0	0.00316464	0.0130717			0.00536456	0.15739	0.0854075	0.308693
		0.0848286	0.000434011	0.0101815	0.0254123			0.00275039	0.149041	0.0952476	0.317557
		0.0841494	0.00969364	0	0.00919593			0.00956287	0.0936105	0.05729	0.339246
		0.0626744	0.00117815	0	0.00570901			0.000160796	0.106599	0.0613123	0.391576
		0.124858	0	0.00845775	0.00313435			0.00237804	0.166894	0.0731093	0.280561
		0.0861656	0.00313133	0.00598605	0.0290133			0.00123998	0.172742	0.142662	0.378018
		0.0672575	0.000681718	0.00278125	0.0185232			0	0.156132	0.0737183	0.496884
		0.0715907	0.0013924	0.00856514	0.0106984			0.0177061	0.177068	0.0540079	0.396914
		0.0491666	0.00157476	0.00157476	0.0519367			0.00390385	0.171209	0.130853	0.437641
		0.0339858	0.00410857	0.00410857	0.00673329			6.58041e-05	0.140217	0.179103	0.454527
		0.0733489	1.80261e-05	0.0002178	0.0518975			7.11598e-05	0.0813403	0.21089	0.453326
		0.054626	0	0	0.0158243			0	0.100199	0.140796	0.490221
		0.057288	0	0.00383005	0.00825895			0.00301871	0.16401	0.0730864	0.553466
		0.0269286	0.00176179	0.00181202	0.00362404			0.00658948	0.12927	0.100293	0.577734
		0.0127685	0.00485789	0.000246123	0.00158858			0.0055714	0.0988293	0.0694236	0.490513
		0.0417971	0	0.00451924	0.00220937			0.00619853	0.243492	0.0785329	0.534867
		0.0675094	0	0.000317499	0.000167925			0.00880719	0.180657	0.0991959	0.553795
		0.0504443	0	0.00442435	0.00592569			0.00947785	0.0729402	0.130428	0.462692
		0.0523586	0.00546403	0.00263763	0.012213			0.0048167	0.0960985	0.0916216	0.492079
		0.0373278	0.0123432	0.00131619	0.00200971			0	0.11013	0.12491	0.577921
		0.035853	0	0.00257144	0.00164797			0.000589136	0.151893	0.118427	0.566588
		0.042037	0	0.00599187	0.000619416			0.00475292	0.0350031	0.0956552	0.57014
		0.0457861	0.000436655	0.00403522	0.00327631			0.00856121	0.149982	0.0806113	0.402191
		0.0424383	0.01942	0.00170608	0.000949684			0.00324609	0.0756337	0.0925827	0.397083
		0.0553559	0.00279936	0.0141135	0.00193553			0.000196422	0.0840569	0.114965	0.401364
		0.0306718	0	0.014532	0.0126599			0.0019542	0.0876346	0.124745	0.432245
	b	0.0401939	0	0	0.00516172			0.0144279	0.0907165	0.101419	0.40062
								0.020798	0.0361656	0.0223131	0.538356
								0.013011	0.0556001	0.09531	0.51109
								0.0317882	0.144956	0.085227	0.349834
								0.0193465	0.128124	0.0851084	0.434505
								0	0.131305	0.109713	0.407926
								0.000376824	0.166961	0.132795	0.303279
								0.00583162	0.116672	0.0997965	0.47951
								0.0269348	0.174712	0.0797738	0.383433
								0.0216873	0.149376	0.102336	0.268298
								0.0297953	0.0923177	0.0655983	0.381981
								0.0308473	0.0670657	0.060359	0.408123
								0	0.0925065	0.0312811	0.497946
								0.00188655	0.109308	0.0585882	0.419497
								0.00430837	0.0297331	0.0397281	0.464574
								0.00138125	0.053765	0.0237913	0.291903
								0.00672882	0.0557474	0.0280867	0.264986
								0.0237609	0.0633531	0.0139721	0.267347
								0.0623223	0.0322881	0.0346827	0.205386
								0.00267289	0.0177827	0.0476124	0.130114
								0.000274307	0.00126341	0.020421	0.103996
								0.00513893	0.00375216	0.00924583	0.0837967
								0.00224758	0.0102537	0.00481618	0.0978934
								0	0.017497	0.00454102	0.0432594
								0.00163628	0.00166276	0.0484611	0.0716766
								0.00369371	0.00385898	0.0188377	0.0653272
								0.000127308	0.0216081	0.0317904	0.0581849
							b	0.00123575	0.0145335	0.0138999	0.046436

## Sheet: Fig 1J
Relative Fluorescence Intensity
	IRTKS+/+				IRTKS-/-
	Axis	DAPI	HP1α		Axis	DAPI	HP1α
	a	0	0.0546722		a	0	0
		0	0.0256625			0	0
		0	0.0069735			0	0
		0	0			0	0
		0	0.0217573			0.00174978	0
		0	0.00334728			0	0
		0	0.00502092			0	0
		0	0.0301255			0	0
		0	0.0359833			0.0135608	0
		0	0.0013947			0	0
		0	0.0320781			0.00656168	0
		0	0.00167364			0.0332458	0
		0	0.00167364			0.0564304	0
		0	0.0382148			0.0861767	0
		0	0.00083682			0.0888014	0
		0	0			0.14042	0
		0	0.00613668			0.181102	0
		0	0.0150628			0.230971	0
		0	0.0097629			0.306212	0
		0.00083682	0.0451883			0.41776	0
		0.00753138	0.00195258			0.491689	0.00393701
		0.0055788	0.00781032			0.491689	0.00393701
		0.0100418	0.0479777			0.667979	0.0419948
		0.0251046	0.0312413			0.620735	0.00743657
		0.0312413	0.0825662			0.688539	0.00743657
		0.0460251	0.0725244			0.764217	0
		0.0686192	0.0981869			0.771654	0
		0.155091	0.0861925			0.670604	0.00524934
		0.1947	0.150349			0.704287	0.00393701
		0.234031	0.145886			0.628171	0.0096238
		0.273919	0.147559			0.580052	0.000437445
		0.357601	0.165132			0.495626	0.0109361
		0.409763	0.206416			0.558618	0.0126859
		0.443515	0.182148			0.492126	0.0188101
		0.458856	0.174059			0.526247	0.0179353
		0.457741	0.188285			0.526247	0.0179353
		0.481172	0.199721			0.540245	0.0546807
		0.439609	0.235425			0.566492	0.0730534
		0.483682	0.272803			0.504374	0.0306212
		0.503766	0.242957			0.555556	0.0358705
		0.495955	0.285356			0.608486	0.0564304
		0.495955	0.285356			0.619423	0.0380577
		0.470572	0.290377			0.619423	0.0380577
		0.444351	0.269456			0.690289	0.151356
		0.473361	0.220642			0.738408	0.105424
		0.437378	0.240167			0.602362	0.147857
		0.376011	0.261646			0.593613	0.106299
		0.411994	0.238773			0.65923	0.0686789
		0.449093	0.24742			0.612861	0.100612
		0.410879	0.319386			0.682415	0.0266842
		0.37099	0.322734			0.664042	0.0498688
		0.449093	0.296513			0.68329	0.0293088
		0.500418	0.292887			0.614173	0.0721785
		0.555927	0.305997			0.665354	0.0988626
		0.694282	0.364575			0.646544	0.0398075
		0.794421	0.480614			0.650481	0.156168
		0.837099	0.476987			0.650481	0.156168
		0.86834	0.475314			0.723972	0.0936133
		0.904045	0.475593			0.663167	0.175416
		0.900418	0.489261			0.836395	0.115486
		0.940307	0.473082			0.78259	0.0752406
		0.982985	0.508229			0.865267	0.0765529
		0.970711	0.529707			0.806212	0.0581802
		0.93696	0.436541			0.958005	0.0892388
		0.93696	0.436541			0.91776	0.0498688
		0.958159	0.445467			0.877953	0.0433071
		0.949791	0.401116			0.982065	0.052056
		0.876151	0.404184			0.927384	0.0100612
		0.812552	0.475872			0.88364	0.052056
		0.690377	0.413389			0.933946	0.0209974
		0.690377	0.413389			0.933946	0.0209974
		0.708229	0.495955			0.940945	0.0100612
		0.720781	0.436541			0.908136	0.0310586
		0.711018	0.454114			0.911636	0.0914261
		0.636541	0.386053			0.86308	0.0498688
		0.600837	0.374895			0.891076	0.0380577
		0.65272	0.405021			0.842082	0.0310586
		0.533333	0.335286			0.842082	0.0310586
		0.53417	0.366248			0.849519	0.0415573
		0.46053	0.404742			0.734471	0.0651794
		0.436262	0.369038			0.612861	0.0511811
		0.423989	0.348675			0.649606	0.0726159
		0.423989	0.348675			0.561242	0.0476815
		0.401953	0.273361			0.557743	0.0804899
		0.364296	0.295676			0.608486	0.0726159
		0.411437	0.294003			0.651794	0.144357
		0.358996	0.316876			0.565179	0.149606
		0.365411	0.291492			0.528871	0.108486
		0.376011	0.282566			0.57699	0.0708661
		0.362901	0.33166			0.508311	0.137795
		0.404463	0.307671			0.596238	0.137358
		0.379916	0.321897			0.596238	0.137358
		0.397211	0.311018			0.540245	0.0734908
		0.397211	0.311018			0.627734	0.114611
		0.407531	0.31855			0.604987	0.166229
		0.391353	0.274477			0.609361	0.174103
		0.366527	0.24993			0.69685	0.048119
		0.43152	0.327476			0.671479	0.182852
		0.415621	0.273361			0.655731	0.137358
		0.386611	0.346165			0.668416	0.0647419
		0.353138	0.274198			0.766842	0.052056
		0.342817	0.325802			0.752843	0.0844269
		0.340307	0.340307			0.798775	0.102362
		0.284519	0.339749			0.738845	0.141295
		0.259693	0.303208			0.811899	0.104549
		0.283403	0.24212			0.811899	0.104549
		0.339749	0.268061			0.844707	0.00874891
		0.317155	0.350349			0.815398	0.0748031
		0.389121	0.290098			0.844707	0.0358705
		0.413389	0.380753			0.880577	0.0546807
		0.412552	0.355927			0.841207	0.0542432
		0.412552	0.355927			0.898513	0.040245
		0.46583	0.365411			0.898513	0.040245
		0.440446	0.390795			0.929571	0.122922
		0.384658	0.34198			0.81846	0.103675
		0.390237	0.33417			0.914261	0.112423
		0.390237	0.33417			0.958005	0.115048
		0.427615	0.36569			0.960192	0.0507437
		0.424547	0.289261			0.871391	0.0612423
		0.477266	0.329707			0.896763	0.125984
		0.494003	0.277266			0.966754	0.0415573
		0.564575	0.32106			0.951444	0.0979878
		0.564575	0.32106			0.862205	0.0573053
		0.618968	0.370432			0.854331	0.0262467
		0.644351	0.315481			0.864829	0.0148731
		0.700418	0.398326			0.855206	0.0848644
		0.656904	0.406974			0.855206	0.0848644
		0.750907	0.364296			0.850831	0.110236
		0.717992	0.301813			0.797025	0.112861
		0.757601	0.330265			0.848644	0.12161
		0.82901	0.369038			0.849519	0.0844269
		0.823152	0.424268			0.796588	0.0551181
		0.825662	0.421478			0.85608	0.0603675
		0.719386	0.362901			0.851706	0.0643045
		0.719386	0.362901			0.878828	0.0896763
		0.729149	0.346444			0.851269	0.0993001
		0.764017	0.367643			0.790026	0.123797
		0.692887	0.388285			0.907699	0.107612
		0.67643	0.37099			0.892826	0.0839895
		0.633194	0.394142			0.917323	0.0739283
		0.633194	0.394142			0.917323	0.0739283
		0.725523	0.43152			0.884952	0.0358705
		0.707392	0.448815			1	0.0192476
		0.621757	0.435146			0.899825	0.0258093
		0.680614	0.509623			0.879703	0.00349956
		0.680614	0.509623			0.804899	0.0135608
		0.83152	0.572106			0.695101	0.0192476
		0.964854	0.643794			0.695101	0.0192476
		0.937517	0.589679			0.459318	0
		0.980474	0.575732			0.360455	0
		1	0.484519			0.265092	0
		0.837378	0.49484			0.229221	0
		0.874477	0.446025			0.137358	0
		0.844351	0.409205			0.0936133	0
		0.808647	0.323849			0.0664917	0
		0.600279	0.325523			0.0288714	0
		0.584937	0.261925			0.0223097	0
		0.552022	0.238494			0.0284339	0
		0.478382	0.2			0.0109361	0
		0.300139	0.164575			0	0
		0.154533	0.150907			0.00218723	0
		0.0942817	0.112692			0.00218723	0
		0.0476987	0.0753138			0.00612423	0
		0.0476987	0.0753138			0	0
		0.0161785	0.0736402			0	0
		0.0108787	0.0616457			0	0
		0.00362622	0.0133891			0	0
		0.00446304	0.0142259			0	0
		0	0.0552301			0	0
		0	0.0150628			0	0
		0	0.0839609			0	0
		0	0.111297			0	0
		0	0.0471409			0	0
		0	0.0175732			0	0
		0	0.0175732			0	0
		0	0.0317992			0	0
		0	0.0306834			0	0
		0	0.0616457			0	0
		0	0.0239888			0	0
		0	0.0440725			0	0
		0	0.0357043		b	0	0
		0	0.0599721
		0	0.0644351
		0	0.0594142
		0	0.0714086
		0	0.0396095
		0	0.0552301
		0	0.0270572
		0	0.0527197
		0	0.0552301
		0	0.0423989
		0	0.0878661
		0	0.0878661
		0	0.0457462
		0	0.0488145
		0	0.0317992
		0	0.0580195
		0	0.0700139
		0	0.07894
		0	0.0613668
		0	0.0767085
		0	0.110181
	b	0	0.0736402

## Sheet: Fig 1L
Relative Fluorescence Intensity
	IRTKS+/+				IRTKS-/-
	Axis	DAPI	HP1α		Axis	DAPI	HP1α
	a	0.429648	0.00722362		a	0.103307	0.00566929
		0.453518	0.0408291			0.118425	0.0434646
		0.501256	0.0398869			0.110551	0.00188976
		0.504083	0.0282663			0.136693	0
		0.589196	0.00565327			0.110236	0.016063
		0.654209	0.0254397			0.128819	0
		0.692525	0.0141332			0.131969	0.0179528
		0.692525	0.0141332			0.129134	0.0204724
		0.75848	0.0508794			0.151811	0.00440945
		0.747487	0.0153894			0.151811	0.00440945
		0.769786	0.0417714			0.152126	0
		0.788631	0.0263819			0.148661	0
		0.81941	0.0860553			0.171339	0.00503937
		0.81941	0.0860553			0.180787	0.0015748
		0.860553	0.113693			0.180787	0.0015748
		0.878141	0.175251			0.217638	0.00535433
		0.859611	0.163631			0.230236	0.00503937
		0.847048	0.242148			0.250394	0.0324409
		0.882852	0.277952			0.253228	0.0170079
		0.823492	0.339196			0.328819	0.0188976
		0.818467	0.248744			0.335433	0.00125984
		0.856784	0.228643			0.411969	0
		0.862751	0.272613			0.40378	0
		0.871859	0.246859			0.501417	0.0201575
		0.897927	0.26696			0.554961	0.00503937
		0.959171	0.41049			0.600945	0.0529134
		0.88191	0.345163			0.622992	0.0245669
		0.959171	0.388505			0.622992	0.0245669
		0.913945	0.446922			0.690394	0.0551181
		0.964196	0.450063			0.702992	0.0188976
		0.93059	0.468593			0.72378	0.016063
		0.93059	0.468593			0.767244	0.0116535
		0.980214	0.361809			0.775433	0.0418898
		0.92902	0.405465			0.766299	0.0384252
		1	0.317525			0.777323	0.0135433
		0.988065	0.413945			0.742992	0.0519685
		0.924937	0.392274			0.717795	0.0847244
		0.924937	0.392274			0.747402	0.023937
		0.95603	0.422111			0.744567	0.0447244
		0.923367	0.419598			0.772283	0.0440945
		0.943781	0.354271			0.794016	0.0648819
		0.937186	0.311872			0.817638	0.122835
		0.895101	0.223932			0.84063	0.0409449
		0.895101	0.223932			0.867717	0.0280315
		0.898241	0.219221			0.833701	0.0377953
		0.85647	0.149812			0.888504	0.0437795
		0.804648	0.0885678			0.896378	0.0777953
		0.798681	0.0370603			0.908976	0.106142
		0.736181	0.106156			0.945827	0.0472441
		0.688756	0.0797739			0.945827	0.0472441
		0.688756	0.0797739			0.955591	0.0538583
		0.658606	0.0568467			0.948976	0.0818898
		0.674623	0.0593593			0.997795	0.0497638
		0.63505	0.0687814			0.965669	0.0365354
		0.665829	0.0731784			0.965669	0.0365354
		0.65358	0.0734925			0.982047	0.0777953
		0.65358	0.0734925			0.969764	0.0248819
		0.622173	0.0753769			0.959685	0.0428346
		0.653894	0.0326633			1	0.0705512
		0.651382	0.084799			0.962205	0.0592126
		0.678706	0.0596734			0.948346	0.0595276
		0.662688	0.089196			0.902047	0.0727559
		0.65358	0.0612437			0.902047	0.0727559
		0.63191	0.0549623			0.87622	0.0248819
		0.680276	0.0873116			0.828031	0.0223622
		0.711369	0.109925			0.825827	0.0648819
		0.699749	0.0750628			0.794331	0.0570079
		0.674309	0.0722362			0.80315	0.0850394
		0.684673	0.058103			0.829291	0.0831496
		0.653266	0.0904523			0.821102	0.142362
		0.748744	0.0929648			0.814488	0.104252
		0.669284	0.0549623			0.804094	0.11811
		0.757224	0.0929648			0.806299	0.136063
		0.749686	0.0923367			0.816693	0.0966929
		0.749686	0.0923367			0.795276	0.0973228
		0.760678	0.125			0.799055	0.0674016
		0.773241	0.0829146			0.799055	0.0674016
		0.715452	0.183417			0.715591	0.0554331
		0.764133	0.140704			0.779843	0.0674016
		0.788945	0.200691			0.754016	0.0456693
		0.788945	0.200691			0.776063	0.0406299
		0.798367	0.258794			0.755906	0.0831496
		0.860553	0.390704			0.772913	0.0847244
		0.864636	0.411118			0.794961	0.0415748
		0.880967	0.473304			0.794961	0.0415748
		0.852073	0.440641			0.786772	0.088189
		0.852073	0.440641			0.806299	0.0620472
		0.875314	0.349246			0.817638	0.0462992
		0.927136	0.365892			0.788661	0.0459843
		0.892588	0.362751			0.788661	0.0459843
		0.923995	0.284548			0.80189	0.0548031
		0.856784	0.329774			0.792126	0.00598425
		0.862123	0.3125			0.791811	0.0371654
		0.862123	0.3125			0.797795	0.040315
		0.820666	0.247173			0.764094	0.0135433
		0.735867	0.253769			0.771339	0.0176378
		0.613379	0.193153			0.76126	0.0280315
		0.573178	0.109296			0.767559	0
		0.460741	0.0807161			0.745512	0.0330709
		0.460741	0.0807161			0.740157	0.00535433
		0.320352	0.0389447			0.749291	0.016063
		0.260364	0.0329774			0.71685	0.0226772
		0.190955	0.013505			0.691969	0.0100787
		0.165201	0.0188442			0.709606	0.0229921
		0.130025	0			0.645669	0.0107087
		0.102701	0			0.609134	0.0327559
		0.0995603	0.00910804			0.546772	0.00598425
		0.0596734	0			0.52	0.0141732
		0.0480528	0			0.471181	0.00787402
		0.0373744	0			0.405669	0.00125984
		0.0474246	0			0.340157	0.0110236
		0.0367462	0			0.340157	0.0110236
		0.0351759	0.00188442			0.304567	0.039685
		0.0329774	0			0.290709	0.0532283
		0.0317211	0			0.260472	0.0204724
		0.022299	0			0.225827	0.0211024
		0.0455402	0			0.227402	0.031811
		0.0455402	0			0.199055	0.0450394
		0.0326633	0			0.187087	0.0192126
		0.0260678	0			0.19811	0
		0.0232412	0			0.186142	0.0173228
		0.0241834	0			0.165984	0.0283465
		0.0301508	0.0031407			0.16189	0.0305512
		0.0301508	0.0031407			0.142047	0.00692913
		0.0336055	0			0.142047	0.00692913
		0.0449121	0			0.123465	0.00440945
		0.0449121	0			0.12189	0.00661417
		0.0458543	0			0.0938583	0.000629921
	b	0.0464824	0			0.102362	0
						0.102362	0
						0.0897638	0
						0.0916535	0.00346457
						0.0891339	0
						0.0891339	0
						0.0888189	0
						0.105197	0
					b	0.0966929	0
