# Supplementary material for: Heterochromatin formation and remodeling by IRTKS condensates counteract cellular senescence
Source: EMBO J. 2024 Aug 27;43(20):7. doi: 10.1038/s44318-024-00212-3 (PMC11480336; doi:10.1038/s44318-024-00212-3)
Supplement: Supplementary file 20 — Source data Fig. 2 [file 44318_2024_212_MOESM20_ESM.zip]

Archive with 23 entries (17 files):
- Source Data For Figure2/
- Source Data For Figure2/2A/
- Source Data For Figure2/2A/sgControl-enlarged.tif
- Source Data For Figure2/2A/sgControl.tif
- Source Data For Figure2/2A/sgHP1α-enlarged.tif
- Source Data For Figure2/2A/sgHP1α-Flag-IRTKS-enlarged.tif
- Source Data For Figure2/2A/sgHP1α-Flag-IRTKS.tif
- Source Data For Figure2/2A/sgHP1α.tif
- Source Data For Figure2/2D/
- Source Data For Figure2/2D/mCherry-HP1α-enlarged.tif
- Source Data For Figure2/2D/mCherry-HP1α.tif
- Source Data For Figure2/2D/SUMO-mCherry-HP1α-enlarged.tif
- Source Data For Figure2/2D/SUMO-mCherry-HP1α.tif
- Source Data For Figure2/2E/
- Source Data For Figure2/2E/10 μM.tif
- Source Data For Figure2/2E/20 μM.tif
- Source Data For Figure2/2E/40 μM.tif
- Source Data For Figure2/2F/
- Source Data For Figure2/2F/README.txt
- Source Data For Figure2/2G/
- Source Data For Figure2/2G/README.txt
- Source Data For Figure2/Source Data Fig. 2.pdf
- Source Data For Figure2/Source Data Fig. 2.xlsx
