# Supplementary material for: Heterochromatin formation and remodeling by IRTKS condensates counteract cellular senescence
Source: EMBO J. 2024 Aug 27;43(20):7. doi: 10.1038/s44318-024-00212-3 (PMC11480336; doi:10.1038/s44318-024-00212-3)
Supplement: Supplementary file 20 — Source data Fig. 2 [file 44318_2024_212_MOESM20_ESM.zip › Source Data For Figure2/Source Data Fig. 2.xlsx]

## Sheet: Fig 2A
Nuclear periphery electron dense area (%)
	WT	sgHP1α	sgHP1α Flag-IRTKS
	16.2	3.8	5.9
	11.3	4.7	4.9
	17.2	5.4	3.2
	18.6	4.5	6.1
	15.4	5.6	4.3
	12.9	4.2	3.8
	18.1	2.1	2.7
	14.5	2.6	2.3

## Sheet: Fig 2D
Droplet area (%)
	mCherry-HP1α	SUMO mCherry-HP1α
	24.705	45.97
	26.334	54.995
	21.739	60.539
	18.246	69.415
	20.241	51.864
	26.592	58.132
	32.347	56.462
	30.413	50.432

## Sheet: Fig 2E
Droplet area (%)
	10 µm	20 µm	40 µm
	15.597	39.231	65.268
	16.713	36.591	68.635
	10.956	37.478	62.447
	13.836	36.113	58.843
	12.699	29.762	68.228
	9.672	41.241	59.33

## Sheet: Fig 2G
Fluorescence recovery
	Time (s)	Bleach								Non-bleach
	Pre-bleach	1	1	1	1	1	1	1	1	1	1	1	1	1	1	1	1
	0	0.391118	0.414811	0.591068	0.338989	0.52432	0.688564	0.468483	0.600176	0.844225	0.979642	1.00808	0.997618	0.99881	1.0002	1.0031	1.00114
	16	0.420855	0.50128	0.627337	0.364073	0.553021	0.719543	0.489038	0.620886	0.769357	0.960634	1.0055	0.992432	0.996067	1.00691	1.00272	1.00143
	30	0.437722	0.555123	0.653364	0.361018	0.567128	0.723499	0.497824	0.640974	0.961577	1.00924	0.957456	1.00148	0.992807	1.00067	1.00364	1.00063
	44	0.445985	0.583661	0.661486	0.378056	0.575348	0.728032	0.562803	0.660037	0.967616	0.974453	0.939212	0.987483	0.98828	0.997565	1.00358	0.997717
	60	0.445343	0.629915	0.711956	0.430239	0.584225	0.751487	0.584789	0.659131	0.801502	0.973225	0.851896	0.933155	0.994981	0.991155	1.00339	0.997844
	74	0.457636	0.663832	0.739907	0.460855	0.58969	0.76611	0.612559	0.668386	0.857123	0.956673	0.821006	0.91786	0.999198	0.980127	1.00345	1.00105
	90	0.52357	0.700183	0.776149	0.478371	0.597614	0.756249	0.621113	0.6983	1.01845	1.01531	0.807721	0.896928	1.02678	0.983262	1.00228	1.0351
	104	0.548137	0.74473	0.79498	0.490125	0.600254	0.776442	0.686928	0.696982	0.873643	1.11059	0.779399	0.891132	1.05061	0.985529	1.00016	0.995688
	120	0.56979	0.777639	0.804098	0.483717	0.599954	0.789959	0.699712	0.706391	0.875171	1.14155	0.78035	0.897113	1.11221	0.981638	0.99905	1.02388
	134	0.591893	0.806611	0.829871	0.474496	0.603172	0.812862	0.736896	0.737055	1.00104	1.11627	0.757597	0.904787	1.12331	0.978615	0.99886	1.00438
	150	0.609541	0.837773	0.826809	0.493897	0.610523	0.858095	0.744803	0.754811	1.00456	1.10416	0.757461	0.87888	1.13632	0.970582	1.00719	1.01852
	164	0.607565	0.861829	0.814941	0.506317	0.622208	0.877675	0.755309	0.743622	0.935014	1.10834	0.753549	0.870465	1.09288	0.971533	1.00633	1.0487
	180	0.624364	0.884567	0.823996	0.498303	0.62253	0.870816	0.762764	0.763937	0.964065	1.20396	0.707649	0.869354	1.04792	0.971813	1.01181	1.12369
	194	0.635343	0.889419	0.833442	0.527778	0.65265	0.917399	0.747866	0.836017	0.945353	1.2166	0.798833	0.856096	1.0132	0.970218	1.01108	1.21266
	210	0.627126	0.891289	0.899748	0.565194	0.72865	0.909358	0.763878	0.864195	0.941202	1.28499	0.754998	0.842176	1.01527	0.967139	1.02676	1.24789
	224	0.65263	0.89611	0.875921	0.561184	0.777399	0.917678	0.760313	0.888894	0.932081	1.33639	0.762524	0.845246	1.0148	0.965627	1.04959	1.25291
	240	0.688449	0.899089	0.926874	0.567045	0.804869	0.9242	0.76209	0.922471	1.26956	1.29957	0.733251	0.84342	1.01863	0.961708	1.12122	1.2799
