# Supplementary material for: Heterochromatin formation and remodeling by IRTKS condensates counteract cellular senescence
Source: EMBO J. 2024 Aug 27;43(20):7. doi: 10.1038/s44318-024-00212-3 (PMC11480336; doi:10.1038/s44318-024-00212-3)
Supplement: Supplementary file 21 — Source data Fig. 3 [file 44318_2024_212_MOESM21_ESM.zip]

Archive with 46 entries (33 files):
- Source Data For Figure3/
- Source Data For Figure3/3A/
- Source Data For Figure3/3A/IRTKS prediction.gif
- Source Data For Figure3/3A/README.txt
- Source Data For Figure3/3B/
- Source Data For Figure3/3B/EGFP-BF.tif
- Source Data For Figure3/3B/EGFP-IRTKS-BF.tif
- Source Data For Figure3/3B/EGFP-IRTKS-Merge.tif
- Source Data For Figure3/3B/EGFP-IRTKS.tif
- Source Data For Figure3/3B/EGFP-Merge.tif
- Source Data For Figure3/3B/EGFP.tif
- Source Data For Figure3/3D/
- Source Data For Figure3/3D/1,6-hex.tif
- Source Data For Figure3/3D/Control.tif
- Source Data For Figure3/3E/
- Source Data For Figure3/3E/README.txt
- Source Data For Figure3/3F/
- Source Data For Figure3/3F/README.txt
- Source Data For Figure3/3H/
- Source Data For Figure3/3H/KO-DAPI.tif
- Source Data For Figure3/3H/KO-IRTKS.tif
- Source Data For Figure3/3H/KO-Merge.tif
- Source Data For Figure3/3H/WT-DAPI.tif
- Source Data For Figure3/3H/WT-IRTKS.tif
- Source Data For Figure3/3H/WT-Merge.tif
- Source Data For Figure3/3I/
- Source Data For Figure3/3I/E.V.-DAPI.tif
- Source Data For Figure3/3I/E.V.-IRTKS-DAPI.tif
- Source Data For Figure3/3I/E.V.-IRTKS-Merge.tif
- Source Data For Figure3/3I/E.V.-IRTKS.tif
- Source Data For Figure3/3I/E.V.-Merge.tif
- Source Data For Figure3/3I/E.V.-ZsGreen.tif
- Source Data For Figure3/3J/
- Source Data For Figure3/3J/DAPI.tif
- Source Data For Figure3/3J/IRTKS.tif
- Source Data For Figure3/3J/Merge.tif
- Source Data For Figure3/3K/
- Source Data For Figure3/3K/README.txt
- Source Data For Figure3/3L/
- Source Data For Figure3/3L/EGFP.tif
- Source Data For Figure3/3L/IRTKS.tif
- Source Data For Figure3/3M/
- Source Data For Figure3/3M/README.txt
- Source Data For Figure3/3N/
- Source Data For Figure3/3N/README.txt
- Source Data For Figure3/Source Data Fig. 3.xlsx
