# Supplementary material for: Heterochromatin formation and remodeling by IRTKS condensates counteract cellular senescence
Source: EMBO J. 2024 Aug 27;43(20):7. doi: 10.1038/s44318-024-00212-3 (PMC11480336; doi:10.1038/s44318-024-00212-3)
Supplement: Supplementary file 21 — Source data Fig. 3 [file 44318_2024_212_MOESM21_ESM.zip › Source Data For Figure3/3F/README.txt]

The figure is available in Movie EV8.
 
