# Supplementary material for: Heterochromatin formation and remodeling by IRTKS condensates counteract cellular senescence
Source: EMBO J. 2024 Aug 27;43(20):7. doi: 10.1038/s44318-024-00212-3 (PMC11480336; doi:10.1038/s44318-024-00212-3)
Supplement: Supplementary file 21 — Source data Fig. 3 [file 44318_2024_212_MOESM21_ESM.zip › Source Data For Figure3/Source Data Fig. 3.xlsx]

## Sheet: Fig 3C
OD 600 nm
		EGFP		EGFP-IRTKS
	PEG8000	-	+	-	+
		0.038	0.04	0.046	0.369
		0.037	0.04	0.037	0.394
		0.036	0.042	0.039	0.365
		0.04	0.04	0.038	0.387
		0.037	0.039	0.037	0.427
		0.038	0.041	0.044	0.41

## Sheet: Fig 3D
Droplet area (%)
	Control	1,6-hex
	20.716	2.449
	17.275	1.479
	21.244	1.227
	17.886	1.986
	27.543	2.098
	20.894	3.19
	25.463	2.912
	23.984	1.875

## Sheet: Fig 3F
Fluorescence recovery
	Time (s)	Bleach								Non-bleach
	Pre-bleach	1	1	1	1	1	1	1	1	1	1	1	1	1	1	1	1
	0	0.165986	0.317861	0.411801	0.314932	0.298659	0.299043	0.384119	0.403295	1.02562	0.99049	1.11733	1	0.995846	0.997188	0.988052	0.95174
	20	0.219381	0.483578	0.539721	0.429991	0.518195	0.463485	0.536557	0.548412	0.99186	0.976248	1.02673	1.00756	0.982895	1.00155	0.994356	0.978538
	40	0.270211	0.587442	0.580444	0.482044	0.66076	0.476485	0.599272	0.596853	0.993696	1.03099	1.01279	0.97959	0.980867	0.997854	0.972953	0.985917
	60	0.411892	0.64414	0.653392	0.519476	0.708679	0.563451	0.648704	0.631057	1.00059	1.03172	0.989805	1.01289	0.976591	1.0233	0.97596	0.988819
	80	0.432844	0.674496	0.694429	0.540691	0.729225	0.581678	0.673955	0.649168	0.997846	1.01539	0.994784	1.00735	0.981649	1.00421	0.989741	0.98563
	100	0.469195	0.771449	0.704418	0.56139	0.745498	0.589311	0.684771	0.663499	0.994938	1.04997	0.998261	1.05534	0.978179	1.00045	0.988277	0.99166
	120	0.469942	0.795213	0.741351	0.583406	0.747283	0.606719	0.708051	0.679704	0.997087	1.05996	1.00032	1.02131	0.979816	1.03148	0.986171	0.993214
	140	0.472432	0.756451	0.783426	0.604349	0.762276	0.629575	0.723742	0.687323	1.00651	1.06323	0.97348	0.985503	0.977739	1.03786	0.992378	0.983709
	160	0.495429	0.732785	0.794631	0.618261	0.778309	0.636645	0.723646	0.700628	0.997754	1.02511	0.981024	0.975524	0.966181	1.02699	0.979594	0.988635
	180	0.602684	0.829592	0.812239	0.631306	0.785345	0.646624	0.737923	0.70815	1.00651	1.04416	0.986534	0.993517	0.974758	1.035	0.975252	0.991497
	200	0.617212	0.822074	0.802319	0.637804	0.792297	0.648413	0.742834	0.711617	1.00621	1.04446	1.01005	0.990512	0.973023	1.03208	0.973435	0.989044
	220	0.655979	0.753413	0.807607	0.647339	0.80076	0.660563	0.745029	0.718602	1.00449	1.04866	1.02219	0.998998	0.972339	1.03615	0.976941	0.997322
	240	0.701432	0.738212	0.814546	0.653725	0.813879	0.665523	0.747752	0.725014	1.00274	1.04895	0.991072	1.18536	0.968894	1.04005	0.966874	0.988901
	260	0.703249	0.730544	0.805817	0.66575	0.826085	0.673411	0.747576	0.730169	0.998482	1.03569	1.01909	1.17265	0.966743	1.01386	0.970573	0.992335
	280	0.704071	0.727906	0.795015	0.670904	0.827571	0.68157	0.748283	0.725569	1.00385	1.028	1.02313	1.22487	0.967672	1.03011	0.967759	0.987061
	300	0.708914	0.72027	0.790368	0.680335	0.84398	0.692238	0.759151	0.739625	1.0048	1.10917	1.03834	1.09865	0.972119	1.05258	0.966472	0.984608

## Sheet: Fig 3M
Fold-change of puncta
Time (min)	0	1	2	5
	0.895436	0.690365	0.514503	0.193509
	1.01349	0.620081	0.642901	0.249797
	1.09108	0.638945	0.544929	0.174341

## Sheet: Fig 3N
Fluorescence recovery
	Time (s)	Bleach								Non-bleach
	Pre-bleach	1	1	1	1	1	1	1	1	1	1	1	1	1	1	1	1
	0	0.483138	0.223631	0.275534	0.228318	0.364596	0.220967	0.262742	0.256967	1.01639	1.0589	1.02819	0.984957	1.01927	0.98224	1.00515	0.997017
	30	0.780269	0.463998	0.619512	0.5499	0.593674	0.386344	0.433337	0.51535	0.979356	1.09859	1.03038	1.0361	0.987977	0.990722	0.998374	0.996826
	60	0.87819	0.57117	0.75306	0.753827	0.634107	0.481643	0.546744	0.648291	0.979963	1.07586	1.0072	1.00338	0.953817	1.00194	1.00065	1.00104
	90	0.895792	0.600625	0.765934	0.877104	0.649015	0.549756	0.664278	0.72062	1.01336	1.12068	1.02255	0.971418	0.938359	1.00386	1.00201	0.998057
	120	0.914298	0.689092	0.778432	0.948762	0.651997	0.623538	0.765629	0.811558	0.998178	1.12836	0.995929	1.05115	0.937405	0.994811	0.996856	1.00263
	150	0.929534	0.734401	0.767785	0.979194	0.661741	0.678054	0.689132	0.846806	0.998786	1.08355	1.03946	1.05416	0.943893	0.997908	1.00117	0.998276
	180	0.934469	0.783324	0.823458	0.97611	0.680696	0.70335	0.551144	0.889192	0.965999	1.0589	1.03414	1.07146	0.916412	0.99988	0.996205	0.997975
	210	0.919988	0.779802	0.814359	0.974603	0.675623	0.713846	0.672363	0.897565	1.01548	1.06914	0.984967	0.96352	0.930725	0.994267	1.00301	1.00101
	240	0.930352	0.793951	0.784911	0.980652	0.691642	0.763829	0.75145	0.879228	1.01184	1.05986	0.993736	1.06581	0.896374	0.983495	1.00415	0.996908
	270	0.936642	0.745289	0.823966	0.984918	0.686015	0.830361	0.779222	0.883209	1.02004	1.01601	1.05042	1.07296	0.908015	0.987937	1.00122	0.993296
	300	0.921727	0.700884	0.88883	0.97989	0.657607	0.893751	0.671608	0.900125	1.00971	1.05154	1.03382	1.03949	0.884542	0.974385	0.999241	0.997318
