# Supplementary material for: Heterochromatin formation and remodeling by IRTKS condensates counteract cellular senescence
Source: EMBO J. 2024 Aug 27;43(20):7. doi: 10.1038/s44318-024-00212-3 (PMC11480336; doi:10.1038/s44318-024-00212-3)
Supplement: Supplementary file 22 — Source data Fig. 4 [file 44318_2024_212_MOESM22_ESM.zip]

Archive with 120 entries (115 files):
- Source Data For Figure4/
- Source Data For Figure4/4A/
- Source Data For Figure4/4A/10 μm DAPI.tif
- Source Data For Figure4/4A/10 μm IRTKS.tif
- Source Data For Figure4/4A/10 μm Merge.tif
- Source Data For Figure4/4A/20 μm DAPI.tif
- Source Data For Figure4/4A/20 μm IRTKS.tif
- Source Data For Figure4/4A/20 μm Merge.tif
- Source Data For Figure4/4A/5 μm DAPI.tif
- Source Data For Figure4/4A/5 μm IRTKS.tif
- Source Data For Figure4/4A/5 μm Merge.tif
- Source Data For Figure4/4C/
- Source Data For Figure4/4C/10 μm DAPI.tif
- Source Data For Figure4/4C/10 μm IRTKS.tif
- Source Data For Figure4/4C/10 μm Merge.tif
- Source Data For Figure4/4C/20 μm DAPI.tif
- Source Data For Figure4/4C/20 μm IRTKS.tif
- Source Data For Figure4/4C/20 μm Merge.tif
- Source Data For Figure4/4C/5 μm DAPI.tif
- Source Data For Figure4/4C/5 μm IRTKS.tif
- Source Data For Figure4/4C/5 μm Merge.tif
- Source Data For Figure4/4E/
- Source Data For Figure4/4E/0 irtks 0 hp1a 500c1.tif
- Source Data For Figure4/4E/0 irtks 0 hp1a 500c2.tif
- Source Data For Figure4/4E/0 irtks 0 hp1a 500c3.tif
- Source Data For Figure4/4E/0 irtks 20 hp1a 500x c1.tif
- Source Data For Figure4/4E/0 irtks 20 hp1a 500x c2.tif
- Source Data For Figure4/4E/0 irtks 20 hp1a 500x c3.tif
- Source Data For Figure4/4E/0 irtks 40 hp1a c1.tif
- Source Data For Figure4/4E/0 irtks 40 hp1a c2.tif
- Source Data For Figure4/4E/0 irtks 40 hp1a c3.tif
- Source Data For Figure4/4E/0 irtks 80 hp1a c1.tif
- Source Data For Figure4/4E/0 irtks 80 hp1a c2.tif
- Source Data For Figure4/4E/0 irtks 80 hp1a c3.tif
- Source Data For Figure4/4E/10 irtks 0 hp1a 500x c1.tif
- Source Data For Figure4/4E/10 irtks 0 hp1a 500x c2.tif
- Source Data For Figure4/4E/10 irtks 0 hp1a 500x c3.tif
- Source Data For Figure4/4E/10 irtks 20 hp1a 500x 4c1.tif
- Source Data For Figure4/4E/10 irtks 20 hp1a 500x 4c2.tif
- Source Data For Figure4/4E/10 irtks 20 hp1a 500x 4c3.tif
- Source Data For Figure4/4E/10 irtks 40 hp1a 500x 4c1.tif
- Source Data For Figure4/4E/10 irtks 40 hp1a 500x 4c2.tif
- Source Data For Figure4/4E/10 irtks 40 hp1a 500x 4c3.tif
- Source Data For Figure4/4E/10 irtks 80 hp1a 500x 3c1.tif
- Source Data For Figure4/4E/10 irtks 80 hp1a 500x 3c2.tif
- Source Data For Figure4/4E/10 irtks 80 hp1a 500x 3c3.tif
- Source Data For Figure4/4E/20 irtks 0 hp1a 500x c1.tif
- Source Data For Figure4/4E/20 irtks 0 hp1a 500x c2.tif
- Source Data For Figure4/4E/20 irtks 0 hp1a 500x c3.tif
- Source Data For Figure4/4E/20 irtks 20 hp1a 500x 2c1.tif
- Source Data For Figure4/4E/20 irtks 20 hp1a 500x 2c2.tif
- Source Data For Figure4/4E/20 irtks 20 hp1a 500x 2c3.tif
- Source Data For Figure4/4E/20 irtks 40 hp1a 500x 4c1.tif
- Source Data For Figure4/4E/20 irtks 40 hp1a 500x 4c2.tif
- Source Data For Figure4/4E/20 irtks 40 hp1a 500x 4c3.tif
- Source Data For Figure4/4E/20 irtks 80 hp1a 500x 1c1.tif
- Source Data For Figure4/4E/20 irtks 80 hp1a 500x 1c2.tif
- Source Data For Figure4/4E/20 irtks 80 hp1a 500x 1c3.tif
- Source Data For Figure4/4E/5 irtks 0 hp1a 500x 5c1.tif
- Source Data For Figure4/4E/5 irtks 0 hp1a 500x 5c2.tif
- Source Data For Figure4/4E/5 irtks 0 hp1a 500x 5c3.tif
- Source Data For Figure4/4E/5 irtks 20 hp1a 500x 1c1.tif
- Source Data For Figure4/4E/5 irtks 20 hp1a 500x 1c2.tif
- Source Data For Figure4/4E/5 irtks 20 hp1a 500x 1c3.tif
- Source Data For Figure4/4E/5 irtks 40 hp1a 500x 5c1.tif
- Source Data For Figure4/4E/5 irtks 40 hp1a 500x 5c2.tif
- Source Data For Figure4/4E/5 irtks 40 hp1a 500x 5c3.tif
- Source Data For Figure4/4E/5 irtks 80 hp1a 500x 1c1.tif
- Source Data For Figure4/4E/5 irtks 80 hp1a 500x 1c2.tif
- Source Data For Figure4/4E/5 irtks 80 hp1a 500x 1c3.tif
- Source Data For Figure4/4F/
- Source Data For Figure4/4F/0 irtks 0 hp1a 500 c1.tif
- Source Data For Figure4/4F/0 irtks 0 hp1a 500 c2.tif
- Source Data For Figure4/4F/0 irtks 0 hp1a 500 c3.tif
- Source Data For Figure4/4F/0 irtks 20 hp1a 500 c1.tif
- Source Data For Figure4/4F/0 irtks 20 hp1a 500 c2.tif
- Source Data For Figure4/4F/0 irtks 20 hp1a 500 c3.tif
- Source Data For Figure4/4F/0 irtks 40 hp1a 500x 4c1.tif
- Source Data For Figure4/4F/0 irtks 40 hp1a 500x 4c2.tif
- Source Data For Figure4/4F/0 irtks 40 hp1a 500x 4c3.tif
- Source Data For Figure4/4F/0 irtks 80 hp1a 500x 4c1.tif
- Source Data For Figure4/4F/0 irtks 80 hp1a 500x 4c2.tif
- Source Data For Figure4/4F/0 irtks 80 hp1a 500x 4c3.tif
- Source Data For Figure4/4F/10 irtks 0 hp1a 500x4c1.tif
- Source Data For Figure4/4F/10 irtks 0 hp1a 500x4c2.tif
- Source Data For Figure4/4F/10 irtks 0 hp1a 500x4c3.tif
- Source Data For Figure4/4F/10 irtks 20 hp1a 500x4c1.tif
- Source Data For Figure4/4F/10 irtks 20 hp1a 500x4c2.tif
- Source Data For Figure4/4F/10 irtks 20 hp1a 500x4c3.tif
- Source Data For Figure4/4F/10 irtks 40 hp1a 500x4c1.tif
- Source Data For Figure4/4F/10 irtks 40 hp1a 500x4c2.tif
- Source Data For Figure4/4F/10 irtks 40 hp1a 500x4c3.tif
- Source Data For Figure4/4F/10 irtks 80 hp1a 500x 3c1.tif
- Source Data For Figure4/4F/10 irtks 80 hp1a 500x 3c2.tif
- Source Data For Figure4/4F/10 irtks 80 hp1a 500x 3c3.tif
- Source Data For Figure4/4F/20 irtks 0 hp1a 500c1.tif
- Source Data For Figure4/4F/20 irtks 0 hp1a 500c2.tif
- Source Data For Figure4/4F/20 irtks 0 hp1a 500c3.tif
- Source Data For Figure4/4F/20 irtks 20 hp1a 500x6c1.tif
- Source Data For Figure4/4F/20 irtks 20 hp1a 500x6c2.tif
- Source Data For Figure4/4F/20 irtks 20 hp1a 500x6c3.tif
- Source Data For Figure4/4F/20 irtks 40 hp1a 500c1.tif
- Source Data For Figure4/4F/20 irtks 40 hp1a 500c2.tif
- Source Data For Figure4/4F/20 irtks 40 hp1a 500c3.tif
- Source Data For Figure4/4F/20 irtks 80 hp1a 500c1.tif
- Source Data For Figure4/4F/20 irtks 80 hp1a 500c2.tif
- Source Data For Figure4/4F/20 irtks 80 hp1a 500c3.tif
- Source Data For Figure4/4F/5 irtks 0 hp1a 500x 4c1.tif
- Source Data For Figure4/4F/5 irtks 0 hp1a 500x 4c2.tif
- Source Data For Figure4/4F/5 irtks 0 hp1a 500x 4c3.tif
- Source Data For Figure4/4F/5 irtks 20 hp1a 500x6c1.tif
- Source Data For Figure4/4F/5 irtks 20 hp1a 500x6c2.tif
- Source Data For Figure4/4F/5 irtks 20 hp1a 500x6c3.tif
- Source Data For Figure4/4F/5 irtks 40 hp1a 500x2c1.tif
- Source Data For Figure4/4F/5 irtks 40 hp1a 500x2c2.tif
- Source Data For Figure4/4F/5 irtks 40 hp1a 500x2c3.tif
- Source Data For Figure4/4F/5 irtks 80 hp1a 500x 2c1.tif
- Source Data For Figure4/4F/5 irtks 80 hp1a 500x 2c2.tif
- Source Data For Figure4/4F/5 irtks 80 hp1a 500x 2c3.tif
- Source Data For Figure4/Source Data Fig. 4.xlsx
