# Supplementary material for: Heterochromatin formation and remodeling by IRTKS condensates counteract cellular senescence
Source: EMBO J. 2024 Aug 27;43(20):7. doi: 10.1038/s44318-024-00212-3 (PMC11480336; doi:10.1038/s44318-024-00212-3)
Supplement: Supplementary file 22 — Source data Fig. 4 [file 44318_2024_212_MOESM22_ESM.zip › Source Data For Figure4/Source Data Fig. 4.xlsx]

## Sheet: Fig 4B
Droplet area (%)
	5 µm	10 µm	20 µm
	3.176	16.955	19.449
	5.833	18.137	29.373
	3.427	18.059	29.387
	3.279	17.952	25.152
	4.936	18.516	36.625
	4.527	18.615	25.135
	2.989	14.589	21.984
	3.971	15.123	30.675

## Sheet: Fig 4D
Droplet area (%)
	5 µm	10 µm	20 µm
	4.319	11.39	28.301
	4.822	17.83	23.888
	5.447	15.019	20.973
	10.118	13.834	27.968
	6.736	15.046	30.082
	5.868	14.722	32.632
	7.698	12.219	35.392
	6.812	15.591	30.123
