# Supplementary material for: Heterochromatin formation and remodeling by IRTKS condensates counteract cellular senescence
Source: EMBO J. 2024 Aug 27;43(20):7. doi: 10.1038/s44318-024-00212-3 (PMC11480336; doi:10.1038/s44318-024-00212-3)
Supplement: Supplementary file 23 — Source data Fig. 5 [file 44318_2024_212_MOESM23_ESM.zip › Source Data For Figure5/Source Data Fig. 5.xlsx]

## Sheet: Fig 5A
Sample	peak p-value
H3K9me3_DNA transposon	3.15e-17
H3K9me3_LINE	0
H3K9me3_Low_complexity	1e-34
H3K9me3_LTR	0
H3K9me3_Simple repeat	4.72e-142
H3K9me3_SINE	2.59e-106

## Sheet: Fig 5B
Sample	peak p-value
HP1α_DNA transposon	3.25e-42
HP1α_LINE	0
HP1α_Low_complexity	1.13e-60
HP1α_LTR	1.61e-161
HP1α_Simple repeat	2.5e-187
HP1α_SINE	0

## Sheet: Fig 5C
Relative occupancy
	SINE					LINE1					IAP
	IRTKS+/+		IRTKS-/-			IRTKS+/+		IRTKS-/-			IRTKS+/+		IRTKS-/-
	Ig G	H3K9me3	Ig G	H3K9me3		Ig G	H3K9me3	Ig G	H3K9me3		Ig G	H3K9me3	Ig G	H3K9me3
	0.258988	1.09502	0.084258	0.553872		0.0417599	1.02688	0.0622808	0.421888		0.0556737	0.988382	0.0958202	0.481789
	0.1002	1.02169	0.096787	0.535005		0.0305701	1.04121	0.0740647	0.364737		0.080948	1.02324	0.0998893	0.419422
	0.140726	0.883289	0.092203	0.478843		0.022691	0.931911	0.0720394	0.374992		0.0622035	0.988382	0.0991993	0.471874
	0.153306	1.06768	0.13346	0.116184		0.12264	0.860053	0.0701132	0.161078		0.140758	1.05066	0.148098	0.168945
	0.160928	0.879334	0.153306	0.108403		0.117644	1.0811	0.0761945	0.311182		0.154031	0.927418	0.131636	0.232391
	0.151195	1.05298	0.146045	0.100445		0.110529	1.05885	0.0887463	0.203885		0.134092	1.02193	0.183598	0.141084
	0.0765513	1.06627	0.119154	0.642115		0.0674442	0.992981	0.12045	0.686107		0.0798277	1.08423	0.0717788	0.477423
	0.0749759	1.03711	0.131297	0.6289		0.0646968	0.986122	0.105587	0.710302		0.0771085	0.997698	0.0940584	0.454812
	0.0861247	0.896621	0.119154	0.697809		0.057108	1.0209	0.131808	0.745616		0.0787287	0.918069	0.103643	0.470851

## Sheet: Fig 5D
Relative occupancy
	SINE					LINE1					IAP
	IRTKS+/+		IRTKS-/-			IRTKS+/+		IRTKS-/-			IRTKS+/+		IRTKS-/-
	Ig G	HP1α	Ig G	HP1α		Ig G	HP1α	Ig G	HP1α		Ig G	HP1α	Ig G	HP1α
	0.138851	1.20039	0.176389	0.175171		0.164116	1.10404	0.119863	0.234792		0.159033	0.845221	0.15576	0.357844
	0.145754	0.968281	0.181348	0.201218		0.12014	0.961122	0.142542	0.246466		0.23123	1.09232	0.162375	0.383527
	0.136939	0.831333	0.177616	0.191688		0.0891755	0.93484	0.138644	0.220593		0.177686	1.06245	0.161253	0.350479
		1.06556	0.122847	0.122847		0.142083	0.87953	0.0790078	0.334051		0.144224	0.976967	0.15565	0.471844
	0.254105	0.947112	0.141115	0.141115		0.136295	0.9759	0.0858605	0.370652		0.157823	0.997495	0.138349	0.465348
	0.356877	0.987332	0.134431	0.134431		0.128052	1.14457	0.100005	0.450044		0.137393	1.02554	0.192961	0.50571
	0.135543	1.13301	0.21867	0.742344		0.200084	1.05605	0.224069	0.587236		0.116441	0.920827	0.0836785	0.592273
	0.143272	0.90762	0.189048	0.551014		0.205709	0.992183	0.255609	0.579151		0.12308	1.04319	0.0831005	0.51919
	0.176388	0.959371	0.195715	0.570445		0.202877	0.951766	0.275861	0.708094		0.130098	1.03598	0.0728464	0.621719

## Sheet: Fig 5F
Sample	peak p-value
LTR	2.03e-33
LINE	7.46e-14
Simple repeat	5.47e-25

## Sheet: Fig 5G
	Class	RNA	Type	p-value	Class	RNA	Type	p-value	Class	RNA	Type	p-value	Class	RNA	Type	p-value	Class	RNA	Type	p-value	Class	RNA	Type	p-value	Class	RNA	Type	p-value	Class	RNA	Type	p-value
	DNA transposon	10.0828	WT	0.00593	LINE	5.47057	WT	0.0222	Low_complexity	12.6582	WT	0.37	LTR	10.3272	WT	0.000128	Satellite	12.35	WT	0.357	Simple_repeat	0	WT	0.0359	SINE	13.2978	WT	0.00119	non-RE	1.87789	WT	0.00512
	DNA transposon	5.34325	WT		LINE	4.84919	WT		Low_complexity	5.99104	WT		LTR	9.65706	WT		Satellite	1.38141	WT		Simple_repeat	3.48109	WT		SINE	12.6376	WT		non-RE	0	WT
	DNA transposon	4.73788	WT		LINE	9.26632	WT		Low_complexity	12.4468	WT		LTR	6.23602	WT		Satellite	11.9376	WT		Simple_repeat	6.44538	WT		SINE	13.2613	WT		non-RE	0	WT
	DNA transposon	6.53967	WT		LINE	7.73396	WT		Low_complexity	11.9656	WT		LTR	4.1797	WT		Satellite	8.2649	WT		Simple_repeat	7.15238	WT		SINE	13.8792	WT		non-RE	3.73408	WT
	DNA transposon	5.89052	WT		LINE	7.30662	WT		Low_complexity	11.1002	WT		LTR	1.87789	WT		Satellite	2.66692	WT		Simple_repeat	0	WT		SINE	13.2386	WT		non-RE	2.66692	WT
	DNA transposon	6.48038	WT		LINE	10.6519	WT		Low_complexity	11.5472	WT		LTR	1.04973	WT		Satellite	1.38141	WT		Simple_repeat	0	WT		SINE	13.2544	WT		non-RE	0	WT
	DNA transposon	3.99838	WT		LINE	0	WT		Low_complexity	15.9118	WT		LTR	3.67487	WT		Satellite	6.94874	WT		Simple_repeat	7.45038	WT		SINE	12.9118	WT		non-RE	0	WT
	DNA transposon	3.41025	WT		LINE	12.8258	WT		Low_complexity	5.69577	WT		LTR	8.11704	WT		Satellite	11.9362	WT		Simple_repeat	10.4976	WT		SINE	13.0592	WT		non-RE	3.25719	WT
	DNA transposon	7.62868	WT		LINE	6.77637	WT		Low_complexity	11.3785	WT		LTR	2.53994	WT		Satellite	0.404323	WT		Simple_repeat	0	WT		SINE	13.9359	WT		non-RE	0	WT
	DNA transposon	2.24657	WT		LINE	7.08006	WT		Low_complexity	13.1447	WT		LTR	7.81846	WT		Satellite	11.4069	WT		Simple_repeat	10.4089	WT		SINE	9.24739	WT		non-RE	0	WT
	DNA transposon	4.73788	WT		LINE	10.6676	WT		Low_complexity	12.0237	WT		LTR	2.89159	WT		Satellite	7.87371	WT		Simple_repeat	0	WT		SINE	12.2309	WT		non-RE	4.90178	WT
	DNA transposon	3.99838	WT		LINE	10.5976	WT		Low_complexity	5.23081	WT		LTR	1.04973	WT		Satellite	0	WT		Simple_repeat	8.78933	WT		SINE	9.24993	WT		non-RE	0	WT
	DNA transposon	4.67883	WT		LINE	11.7315	WT		Low_complexity	11.9014	WT		LTR	4.82216	WT		Satellite	0.978491	WT		Simple_repeat	0	WT		SINE	5.73977	WT		non-RE	0	WT
	DNA transposon	7.03956	WT		LINE	12.6001	WT		Low_complexity	11.8361	WT		LTR	5.09485	WT		Satellite	5.61097	WT		Simple_repeat	8.47039	WT		SINE	12.6569	WT		non-RE	1.04973	WT
	DNA transposon	9.62614	WT		LINE	7.70466	WT		Low_complexity	10.5544	WT		LTR	6.36337	WT		Satellite	14.1716	WT		Simple_repeat	4.70866	WT		SINE	14.4314	WT		non-RE	0	WT
	DNA transposon	9.56222	WT		LINE	0	WT		Low_complexity	11.0203	WT		LTR	3.41025	WT		Satellite	2.42291	WT		Simple_repeat	4.97724	WT		SINE	13.9632	WT		non-RE	2.66692	WT
	DNA transposon	9.95724	WT		LINE	12.2882	WT		Low_complexity	15.2652	WT		LTR	6.62817	WT		Satellite	13.2703	WT		Simple_repeat	4.70866	WT		SINE	12.9453	WT		non-RE	5.34325	WT
	DNA transposon	6.00312	WT		LINE	6.87173	WT		Low_complexity	5.30351	WT		LTR	0	WT		Satellite	10.0077	WT		Simple_repeat	5.36214	WT		SINE	13.3862	WT		non-RE	0	WT
	DNA transposon	5.83751	WT		LINE	7.81846	WT		Low_complexity	10.8014	WT		LTR	3.99838	WT		Satellite	0	WT		Simple_repeat	0	WT		SINE	11.5225	WT		non-RE	0	WT
	DNA transposon	1.38141	WT		LINE	2.24657	WT		Low_complexity	12.6082	WT		LTR	9.77012	WT		Satellite	1.06394	WT		Simple_repeat	8.55492	WT		SINE	13.4517	WT		non-RE	0.618308	WT
	DNA transposon	9.70964	WT		LINE	9.93534	WT		Low_complexity	13.6539	WT		LTR	9.36678	WT		Satellite	9.37052	WT		Simple_repeat	4.51967	WT		SINE	12.4861	WT		non-RE	9.71699	WT
	DNA transposon	9.30954	WT		LINE	9.90425	WT		Low_complexity	6.69376	WT		LTR	1.04973	WT		Satellite	14.1987	WT		Simple_repeat	3.41025	WT		SINE	12.4085	WT		non-RE	4.97724	WT
	DNA transposon	2.24657	WT		LINE	3.67487	WT		Low_complexity	13.5943	WT		LTR	8.21641	WT		Satellite	0	WT		Simple_repeat	9.45522	WT		SINE	10.5623	WT		non-RE	6.41856	WT
	DNA transposon	2.99204	WT		LINE	1.04973	WT		Low_complexity	12.2033	WT		LTR	11.843	WT		Satellite	13.6408	WT		Simple_repeat	0.618308	WT		SINE	14.1621	WT		non-RE	3.89839	WT
	DNA transposon	6.16249	WT		LINE	10.0828	WT		Low_complexity	12.2294	WT		LTR	8.8221	WT		Satellite	9.69234	WT		Simple_repeat	3.54862	WT		SINE	14.6243	WT		non-RE	1.6509	WT
	DNA transposon	5.26511	WT		LINE	2.89159	WT		Low_complexity	12.8991	WT		LTR	5.18249	WT		Satellite	0	WT		Simple_repeat	12.4478	WT		SINE	12.1681	WT		non-RE	1.04973	WT
	DNA transposon	4.13646	WT		LINE	10.049	WT		Low_complexity	16.9097	WT		LTR	3.84568	WT		Satellite	0	WT		Simple_repeat	7.02777	WT		SINE	12.3615	WT		non-RE	1.6509	WT
	DNA transposon	2.89159	WT		LINE	13.4127	WT		Low_complexity	7.13546	WT		LTR	0	WT		Satellite	6.3597	WT		Simple_repeat	1.87789	WT		SINE	4.415	WT		non-RE	0	WT
	DNA transposon	7.86556	WT		LINE	11.4245	WT		Low_complexity	12.2628	WT		LTR	1.6509	WT		Satellite	15.1938	KO		Simple_repeat	0	WT		SINE	14.409	WT		non-RE	0	WT
	DNA transposon	0	WT		LINE	2.99204	WT		Low_complexity	14.1401	WT		LTR	3.54862	WT		Satellite	4.37752	KO		Simple_repeat	0	WT		SINE	11.9433	WT		non-RE	0	WT
	DNA transposon	3.48109	WT		LINE	8.04579	WT		Low_complexity	13.846	WT		LTR	0	WT		Satellite	13.3853	KO		Simple_repeat	4.70866	WT		SINE	6.61248	WT		non-RE	1.6509	WT
	DNA transposon	2.24657	WT		LINE	7.82868	WT		Low_complexity	6.86413	WT		LTR	5.04895	WT		Satellite	10.5881	KO		Simple_repeat	6.84512	WT		SINE	12.9834	WT		non-RE	8.46603	WT
	DNA transposon	2.66692	WT		LINE	7.03956	WT		Low_complexity	13.6458	WT		LTR	4.51967	WT		Satellite	4.85946	KO		Simple_repeat	6.88486	WT		SINE	15.4788	WT		non-RE	0	WT
	DNA transposon	6.55617	WT		LINE	7.03956	WT		Low_complexity	12.424	WT		LTR	4.55294	WT		Satellite	0	KO		Simple_repeat	0	WT		SINE	14.9181	WT		non-RE	2.99204	WT
	DNA transposon	4.34075	WT		LINE	1.38141	WT		Low_complexity	12.2718	WT		LTR	5.86426	WT		Satellite	8.57695	KO		Simple_repeat	1.6509	WT		SINE	12.8551	WT		non-RE	0	WT
	DNA transposon	0	WT		LINE	1.04973	WT		Low_complexity	12.8634	WT		LTR	5.30471	WT		Satellite	12.4918	KO		Simple_repeat	5.36214	WT		SINE	10.1577	WT		non-RE	0	WT
	DNA transposon	0	WT		LINE	8.00431	WT		Low_complexity	17.1267	WT		LTR	0	WT		Satellite	0.879112	KO		Simple_repeat	0	WT		SINE	14.6729	WT		non-RE	2.78363	WT
	DNA transposon	0	WT		LINE	7.19515	WT		Low_complexity	7.00977	WT		LTR	0.618308	WT		Satellite	11.4779	KO		Simple_repeat	10.8476	WT		SINE	12.7164	WT		non-RE	0	WT
	DNA transposon	2.4007	WT		LINE	6.74072	WT		Low_complexity	12.2484	WT		LTR	9.3444	WT		Satellite	8.18675	KO		Simple_repeat	2.07397	WT		SINE	12.0038	WT		non-RE	2.89159	WT
	DNA transposon	9.64651	WT		LINE	2.24657	WT		Low_complexity	14.2856	WT		LTR	6.53135	WT		Satellite	0	KO		Simple_repeat	7.78034	WT		SINE	12.6967	WT		non-RE	1.04973	WT
	DNA transposon	6.16249	WT		LINE	11.5649	WT		Low_complexity	14.6433	KO		LTR	7.17393	WT		Satellite	1.63139	KO		Simple_repeat	4.45074	WT		SINE	13.3104	WT		non-RE	0	WT
	DNA transposon	8.20599	WT		LINE	10.6538	WT		Low_complexity	7.018	KO		LTR	7.20041	WT		Satellite	7.2683	KO		Simple_repeat	2.66692	WT		SINE	12.5042	WT		non-RE	1.04973	WT
	DNA transposon	0	WT		LINE	7.04541	WT		Low_complexity	13.968	KO		LTR	6.23602	WT		Satellite	14.2134	KO		Simple_repeat	12.1703	WT		SINE	12.6686	WT		non-RE	7.70095	WT
	DNA transposon	3.67487	WT		LINE	8.43959	WT		Low_complexity	15.9342	KO		LTR	1.87789	WT		Satellite	0	KO		Simple_repeat	6.12979	WT		SINE	12.1188	WT		non-RE	0	WT
	DNA transposon	7.28204	WT		LINE	2.07397	WT		Low_complexity	13.5109	KO		LTR	7.43708	WT		Satellite	13.7269	KO		Simple_repeat	0	WT		SINE	12.5265	WT		non-RE	2.4007	WT
	DNA transposon	5.24489	WT		LINE	11.9562	WT		Low_complexity	13.8341	KO		LTR	5.26511	WT		Satellite	10.2069	KO		Simple_repeat	6.50609	WT		SINE	13.307	WT		non-RE	5.66567	WT
	DNA transposon	3.33575	WT		LINE	6.52298	WT		Low_complexity	16.8931	KO		LTR	11.2312	WT		Satellite	0	KO		Simple_repeat	1.87789	WT		SINE	8.68355	WT		non-RE	0	WT
	DNA transposon	9.11861	WT		LINE	10.0857	WT		Low_complexity	8.9093	KO		LTR	7.09142	WT		Satellite	0	KO		Simple_repeat	8.06033	WT		SINE	11.3611	WT		non-RE	3.33575	WT
	DNA transposon	5.78247	WT		LINE	9.70964	WT		Low_complexity	13.6252	KO		LTR	11.1312	WT		Satellite	7.07113	KO		Simple_repeat	8.8323	WT		SINE	8.92349	WT		non-RE	2.89159	WT
	DNA transposon	1.38141	WT		LINE	3.61313	WT		Low_complexity	14.3526	KO		LTR	4.37835	WT		Satellite	14.4703	KO		Simple_repeat	7.70466	WT		SINE	4.95803	WT		non-RE	7.7978	WT
	DNA transposon	3.94925	WT		LINE	3.73408	WT		Low_complexity	12.1005	KO		LTR	1.38141	WT		Satellite	1.50071	KO		Simple_repeat	0	WT		SINE	11.9718	WT		non-RE	1.87789	WT
	DNA transposon	0	WT		LINE	3.89839	WT		Low_complexity	6.14276	KO		LTR	7.34036	WT		Satellite	13.6675	KO		Simple_repeat	0	WT		SINE	13.6505	WT		non-RE	4.55294	WT
	DNA transposon	9.17845	WT		LINE	4.30214	WT		Low_complexity	12.635	KO		LTR	10.8206	WT		Satellite	10.4139	KO		Simple_repeat	7.51088	WT		SINE	13.3092	WT		non-RE	2.4007	WT
	DNA transposon	4.1797	WT		LINE	11.2649	WT		Low_complexity	11.7229	KO		LTR	10.8857	WT		Satellite	0	KO		Simple_repeat	2.24657	WT		SINE	12.1043	WT		non-RE	0	WT
	DNA transposon	4.37835	WT		LINE	7.21087	WT		Low_complexity	10.9839	KO		LTR	11.686	WT		Satellite	1.50071	KO		Simple_repeat	7.43262	WT		SINE	12.736	WT		non-RE	12.1526	WT
	DNA transposon	0	WT		LINE	6.00312	WT		Low_complexity	11.6003	KO		LTR	6.79734	WT		Satellite	9.38562	KO		Simple_repeat	4.90178	WT		SINE	11.0185	WT		non-RE	2.53994	WT
	DNA transposon	0	WT		LINE	7.46793	WT		Low_complexity	15.6561	KO		LTR	0	WT						Simple_repeat	7.14149	WT		SINE	13.125	WT		non-RE	9.06773	WT
	DNA transposon	5.34325	WT		LINE	2.4007	WT		Low_complexity	6.52447	KO		LTR	1.04973	WT						Simple_repeat	9.00751	WT		SINE	12.0048	WT		non-RE	16.4043	WT
	DNA transposon	2.89159	WT		LINE	7.7448	WT		Low_complexity	11.1272	KO		LTR	0	WT						Simple_repeat	0	WT		SINE	11.8476	WT		non-RE	2.53994	WT
	DNA transposon	6.382	WT		LINE	4.22168	WT		Low_complexity	13.1513	KO		LTR	7.88855	WT						Simple_repeat	6.489	WT		SINE	9.94207	WT		non-RE	8.16892	WT
	DNA transposon	2.53994	WT		LINE	4.415	WT		Low_complexity	13.8299	KO		LTR	9.20486	WT						Simple_repeat	6.87173	WT		SINE	13.6479	WT		non-RE	7.9366	WT
	DNA transposon	1.38141	WT		LINE	7.48095	WT		Low_complexity	6.33612	KO		LTR	8.81526	WT						Simple_repeat	0	WT		SINE	13.8007	WT		non-RE	5.90348	WT
	DNA transposon	4.90178	WT		LINE	9.7325	WT		Low_complexity	13.7216	KO		LTR	0	WT						Simple_repeat	10.8384	WT		SINE	11.5497	WT		non-RE	0	WT
	DNA transposon	1.38141	WT		LINE	2.07397	WT		Low_complexity	12.6238	KO		LTR	5.47057	WT						Simple_repeat	0	WT		SINE	11.6867	WT		non-RE	6.75509	WT
	DNA transposon	1.6509	WT		LINE	9.90747	WT		Low_complexity	12.4458	KO		LTR	5.78247	WT						Simple_repeat	5.16107	WT		SINE	3.33014	WT		non-RE	0	WT
	DNA transposon	4.90178	WT		LINE	8.16624	WT		Low_complexity	12.8854	KO		LTR	5.13934	WT						Simple_repeat	0	WT		SINE	13.9054	WT		non-RE	0	WT
	DNA transposon	1.04973	WT		LINE	8.1716	WT		Low_complexity	17.1908	KO		LTR	1.04973	WT						Simple_repeat	0	WT		SINE	11.3326	WT		non-RE	5.30471	WT
	DNA transposon	5.02544	WT		LINE	6.07359	WT		Low_complexity	6.75963	KO		LTR	9.24612	WT						Simple_repeat	9.84085	WT		SINE	5.90379	WT		non-RE	1.87789	WT
	DNA transposon	3.67487	WT		LINE	2.24657	WT		Low_complexity	12.3857	KO		LTR	4.1797	WT						Simple_repeat	4.95253	WT		SINE	12.5163	WT		non-RE	0	WT
	DNA transposon	6.97352	WT		LINE	10.332	WT		Low_complexity	14.3625	KO		LTR	0	WT						Simple_repeat	8.16892	WT		SINE	15.1176	WT		non-RE	0	WT
	DNA transposon	0	WT		LINE	10.8426	WT		Low_complexity	14.0204	KO		LTR	8.99394	WT						Simple_repeat	0	WT		SINE	14.3991	WT		non-RE	2.4007	WT
	DNA transposon	1.87789	WT		LINE	13.0308	WT		Low_complexity	7.67321	KO		LTR	7.76268	WT						Simple_repeat	1.04973	WT		SINE	12.2058	WT		non-RE	0	WT
	DNA transposon	10.2783	WT		LINE	0.618308	WT		Low_complexity	13.8073	KO		LTR	8.19813	WT						Simple_repeat	0.618308	WT		SINE	9.48875	WT		non-RE	5.95416	WT
	DNA transposon	10.4809	WT		LINE	2.66692	WT		Low_complexity	13.0343	KO		LTR	7.64805	WT						Simple_repeat	3.08594	WT		SINE	13.9716	WT		non-RE	2.89159	WT
	DNA transposon	0	WT		LINE	10.0707	WT		Low_complexity	12.7264	KO		LTR	2.66692	WT						Simple_repeat	1.6509	WT		SINE	14.8702	WT		non-RE	0	WT
	DNA transposon	11.8713	WT		LINE	10.3715	WT		Low_complexity	13.1688	KO		LTR	5.61932	WT						Simple_repeat	6.00312	WT		SINE	14.2872	WT		non-RE	0	WT
	DNA transposon	11.5151	WT		LINE	0.618308	WT		Low_complexity	17.2523	KO		LTR	1.38141	WT						Simple_repeat	3.33575	WT		SINE	14.6506	WT		non-RE	0	WT
	DNA transposon	9.45412	WT		LINE	6.2962	WT		Low_complexity	7.1487	KO		LTR	1.6509	WT						Simple_repeat	0	WT		SINE	15.2542	WT		non-RE	4.79461	WT
	DNA transposon	0	WT		LINE	10.3575	WT		Low_complexity	12.5615	KO		LTR	0	WT						Simple_repeat	2.24657	WT		SINE	14.534	WT		non-RE	8.15815	WT
	DNA transposon	6.32537	WT		LINE	12.0213	WT		Low_complexity	14.5438	KO		LTR	5.30471	WT						Simple_repeat	5.20359	WT		SINE	14.759	WT		non-RE	6.99789	WT
	DNA transposon	4.45074	WT		LINE	11.4957	WT						LTR	3.94925	WT						Simple_repeat	9.11025	WT		SINE	14.2171	WT		non-RE	0	WT
	DNA transposon	4.97724	WT		LINE	6.85849	WT						LTR	7.73758	WT						Simple_repeat	0	WT		SINE	14.6251	WT		non-RE	3.67487	WT
	DNA transposon	6.88486	WT		LINE	8.53008	WT						LTR	7.21087	WT						Simple_repeat	1.87789	WT		SINE	15.2467	WT		non-RE	0	WT
	DNA transposon	10.1845	WT		LINE	8.79976	WT						LTR	3.25719	WT						Simple_repeat	4.13646	WT		SINE	10.4	WT		non-RE	6.89137	WT
	DNA transposon	7.50239	WT		LINE	2.53994	WT						LTR	3.67487	WT						Simple_repeat	0	WT		SINE	13.4451	WT		non-RE	8.64445	WT
	DNA transposon	4.48562	WT		LINE	7.78735	WT						LTR	7.94289	WT						Simple_repeat	1.6509	WT		SINE	10.4493	WT		non-RE	3.33575	WT
	DNA transposon	5.16107	WT		LINE	0	WT						LTR	5.52187	WT						Simple_repeat	0.618308	WT		SINE	6.94428	WT		non-RE	0	WT
	DNA transposon	1.04973	WT		LINE	1.04973	WT						LTR	5.38079	WT						Simple_repeat	0	WT		SINE	13.8893	WT		non-RE	3.94925	WT
	DNA transposon	2.53994	WT		LINE	6.12979	WT						LTR	4.97724	WT						Simple_repeat	4.70866	WT		SINE	15.5192	WT		non-RE	10.6252	WT
	DNA transposon	0	WT		LINE	8.50054	WT						LTR	8.24976	WT						Simple_repeat	7.77331	WT		SINE	14.3361	WT		non-RE	0	WT
	DNA transposon	1.6509	WT		LINE	8.13087	WT						LTR	6.74072	WT						Simple_repeat	4.76652	WT		SINE	13.3824	WT		non-RE	4.1797	WT
	DNA transposon	2.07397	WT		LINE	7.81846	WT						LTR	6.39123	WT						Simple_repeat	11.085	WT		SINE	14.238	WT		non-RE	0	WT
	DNA transposon	0	WT		LINE	0.618308	WT						LTR	2.4007	WT						Simple_repeat	0	WT		SINE	13.1755	WT		non-RE	0	WT
	DNA transposon	8.87403	WT		LINE	12.7704	WT						LTR	8.86412	WT						Simple_repeat	0.618308	WT		SINE	15.108	WT		non-RE	4.34075	WT
	DNA transposon	9.56426	WT		LINE	14.288	WT						LTR	9.14203	WT						Simple_repeat	1.87789	WT		SINE	14.6785	WT		non-RE	1.6509	WT
	DNA transposon	3.67487	WT		LINE	14.1345	WT						LTR	0	WT						Simple_repeat	1.38141	WT		SINE	13.8877	WT		non-RE	0	WT
	DNA transposon	9.75858	WT		LINE	9.23078	WT						LTR	2.07397	WT						Simple_repeat	3.41025	WT		SINE	11.8708	WT		non-RE	5.69577	WT
	DNA transposon	7.1083	WT		LINE	9.50918	WT						LTR	10.0454	WT						Simple_repeat	1.38141	WT		SINE	15.3673	WT		non-RE	0	WT
	DNA transposon	2.78363	WT		LINE	9.0372	WT						LTR	10.8043	WT						Simple_repeat	0	WT		SINE	15.7568	WT		non-RE	0	WT
	DNA transposon	0	WT		LINE	1.38141	WT						LTR	4.26247	WT						Simple_repeat	1.87789	WT		SINE	13.7884	WT		non-RE	0	WT
	DNA transposon	4.79461	WT		LINE	5.09485	WT						LTR	6.75509	WT						Simple_repeat	6.7189	WT		SINE	13.8594	WT		non-RE	2.89159	WT
	DNA transposon	5.75415	WT		LINE	3.25719	WT						LTR	7.76977	WT						Simple_repeat	10.0512	WT		SINE	6.31335	WT		non-RE	0	WT
	DNA transposon	5.41737	WT		LINE	9.72978	WT						LTR	3.54862	WT						Simple_repeat	7.18987	WT		SINE	15.2536	WT		non-RE	3.25719	WT
	DNA transposon	1.6509	WT		LINE	8.57733	WT						LTR	3.41025	WT						Simple_repeat	3.33575	WT		SINE	13.2472	WT		non-RE	4.97724	WT
	DNA transposon	2.4007	WT		LINE	9.34558	WT						LTR	5.66567	WT						Simple_repeat	7.48957	WT		SINE	7.95118	WT		non-RE	3.84568	WT
	DNA transposon	1.87789	WT		LINE	7.95538	WT						LTR	0.618308	WT						Simple_repeat	4.95253	WT		SINE	14.6394	WT		non-RE	4.04589	WT
	DNA transposon	6.06208	WT		LINE	7.8556	WT						LTR	6.62034	WT						Simple_repeat	6.43649	WT		SINE	16.1789	WT		non-RE	2.24657	WT
	DNA transposon	2.89159	WT		LINE	9.29977	WT						LTR	1.04973	WT						Simple_repeat	8.05743	WT		SINE	16.2219	WT		non-RE	0	WT
	DNA transposon	2.89159	WT		LINE	2.66692	WT						LTR	0	WT						Simple_repeat	0	WT		SINE	14.0264	WT		non-RE	6.75509	WT
	DNA transposon	4.45074	WT		LINE	7.28204	WT						LTR	0	WT						Simple_repeat	7.2418	WT		SINE	11.6309	WT		non-RE	0	WT
	DNA transposon	2.99204	WT		LINE	5.71059	WT						LTR	0	WT						Simple_repeat	8.92891	WT		SINE	15.6664	WT		non-RE	0	WT
	DNA transposon	2.66692	WT		LINE	9.96112	WT						LTR	6.69675	WT						Simple_repeat	1.38141	WT		SINE	14.7398	WT		non-RE	3.41025	WT
	DNA transposon	0	WT		LINE	2.53994	WT						LTR	4.30214	WT						Simple_repeat	3.41025	WT		SINE	14.3035	WT		non-RE	7.31149	WT
	DNA transposon	0	WT		LINE	3.1741	WT						LTR	6.08501	WT						Simple_repeat	6.28634	WT		SINE	14.5183	WT		non-RE	4.79461	WT
	DNA transposon	3.79096	WT		LINE	4.22168	WT						LTR	5.3992	WT						Simple_repeat	3.73408	WT		SINE	15.2732	WT		non-RE	9.84085	WT
	DNA transposon	8.01926	WT		LINE	9.13792	WT						LTR	6.12979	WT						Simple_repeat	5.04895	WT		SINE	14.4487	WT		non-RE	6.32537	WT
	DNA transposon	8.30938	WT		LINE	6.44538	WT						LTR	0	WT						Simple_repeat	2.78363	WT		SINE	14.7915	WT		non-RE	8.3359	WT
	DNA transposon	6.16249	WT		LINE	13.0608	WT						LTR	0.618308	WT						Simple_repeat	1.38141	WT		SINE	14.2965	WT		non-RE	6.41856	WT
	DNA transposon	3.25719	WT		LINE	1.04973	WT						LTR	9.3574	WT						Simple_repeat	0	WT		SINE	14.6317	WT		non-RE	0	WT
	DNA transposon	3.73408	WT		LINE	4.95253	WT						LTR	9.19567	WT						Simple_repeat	0.618308	WT		SINE	15.2119	WT		non-RE	0	WT
	DNA transposon	6.58861	WT		LINE	8.31424	WT						LTR	3.84568	WT						Simple_repeat	3.89839	WT		SINE	10.3941	WT		non-RE	5.47057	WT
	DNA transposon	6.52298	WT		LINE	2.07397	WT						LTR	7.86225	WT						Simple_repeat	0	WT		SINE	13.4153	WT		non-RE	4.37835	WT
	DNA transposon	4.67883	WT		LINE	8.94779	WT						LTR	7.0686	WT						Simple_repeat	7.30662	WT		SINE	10.4391	WT		non-RE	0	WT
	DNA transposon	0.618308	WT		LINE	4.73788	WT						LTR	3.79096	WT						Simple_repeat	2.07397	WT		SINE	7.33868	WT		non-RE	0	WT
	DNA transposon	5.34325	WT		LINE	11.8918	WT						LTR	4.64837	WT						Simple_repeat	0	WT		SINE	13.8093	WT		non-RE	1.6509	WT
	DNA transposon	0	WT		LINE	4.92738	WT						LTR	4.09189	WT						Simple_repeat	11.6196	WT		SINE	15.6188	WT		non-RE	2.66692	WT
	DNA transposon	3.94925	WT		LINE	8.93523	WT						LTR	8.29471	WT						Simple_repeat	7.9366	WT		SINE	14.5661	WT		non-RE	0	WT
	DNA transposon	2.4007	WT		LINE	9.6349	WT						LTR	4.22168	WT						Simple_repeat	13.3405	WT		SINE	13.5249	WT		non-RE	11.5513	WT
	DNA transposon	2.89159	WT		LINE	8.27739	WT						LTR	6.25636	WT						Simple_repeat	2.78363	WT		SINE	14.8075	WT		non-RE	2.66692	WT
	DNA transposon	1.04973	WT		LINE	7.23669	WT						LTR	0.618308	WT						Simple_repeat	0	WT		SINE	13.2602	WT		non-RE	5.43532	WT
	DNA transposon	2.66692	WT		LINE	10.7289	WT						LTR	0	WT						Simple_repeat	2.78363	WT		SINE	15.6884	WT		non-RE	4.26247	WT
	DNA transposon	7.22642	WT		LINE	9.69667	WT						LTR	8.63865	WT						Simple_repeat	0.618308	WT		SINE	14.9238	WT		non-RE	0	WT
	DNA transposon	3.61313	WT		LINE	8.57935	WT						LTR	7.8422	WT						Simple_repeat	3.99838	WT		SINE	13.8441	WT		non-RE	0	WT
	DNA transposon	0	WT		LINE	3.08594	WT						LTR	2.24657	WT						Simple_repeat	7.44596	WT		SINE	11.7119	WT		non-RE	9.12554	WT
	DNA transposon	0	WT		LINE	6.65139	WT						LTR	2.07397	WT						Simple_repeat	12.0623	WT		SINE	15.4342	WT		non-RE	0.618308	WT
	DNA transposon	0	WT		LINE	7.92394	WT						LTR	5.60353	WT						Simple_repeat	5.20359	WT		SINE	15.8006	WT		non-RE	8.56922	WT
	DNA transposon	3.67487	WT		LINE	9.65323	WT						LTR	3.54862	WT						Simple_repeat	7.76977	WT		SINE	13.7277	WT		non-RE	1.87789	WT
	DNA transposon	0	WT		LINE	4.37835	WT						LTR	2.99204	WT						Simple_repeat	1.04973	WT		SINE	13.7957	WT		non-RE	4.55294	WT
	DNA transposon	1.87789	WT		LINE	8.44846	WT						LTR	2.4007	WT						Simple_repeat	2.99204	WT		SINE	6.28535	WT		non-RE	8.8323	WT
	DNA transposon	4.26247	WT		LINE	4.73788	WT						LTR	1.38141	WT						Simple_repeat	5.94166	WT		SINE	15.3285	WT		non-RE	10.3727	WT
	DNA transposon	2.99204	WT		LINE	6.97352	WT						LTR	5.78247	WT						Simple_repeat	3.89839	WT		SINE	13.2865	WT		non-RE	2.4007	WT
	DNA transposon	1.04973	WT		LINE	9.46399	WT						LTR	1.38141	WT						Simple_repeat	11.6898	WT		SINE	7.90006	WT		non-RE	3.94925	WT
	DNA transposon	0	WT		LINE	9.48784	WT						LTR	4.58545	WT						Simple_repeat	5.47057	WT		SINE	14.6168	WT		non-RE	11.0351	WT
	DNA transposon	1.87789	WT		LINE	14.256	WT						LTR	3.79096	WT						Simple_repeat	8.61719	WT		SINE	16.2985	WT		non-RE	0	WT
	DNA transposon	0	WT		LINE	9.35622	WT						LTR	6.81116	WT						Simple_repeat	4.87573	WT		SINE	16.2194	WT		non-RE	7.86225	WT
	DNA transposon	2.07397	WT		LINE	8.86743	WT						LTR	2.53994	WT						Simple_repeat	7.36866	WT		SINE	13.9835	WT		non-RE	1.87789	WT
	DNA transposon	5.78247	WT		LINE	5.28504	WT						LTR	2.07397	WT						Simple_repeat	8.41493	WT		SINE	11.5599	WT		non-RE	5.58756	WT
	DNA transposon	4.45074	WT		LINE	9.50175	WT						LTR	4.58545	WT						Simple_repeat	4.87573	WT		SINE	15.8428	WT		non-RE	8.25483	WT
	DNA transposon	0	WT		LINE	8.45287	WT						LTR	4.73788	WT						Simple_repeat	10.3379	WT		SINE	15.355	KO		non-RE	4.67883	WT
	DNA transposon	1.38141	WT		LINE	4.26247	WT						LTR	0	WT						Simple_repeat	1.6509	WT		SINE	14.8696	KO		non-RE	5.38079	WT
	DNA transposon	5.16107	WT		LINE	5.50497	WT						LTR	6.30599	WT						Simple_repeat	9.0105	WT		SINE	14.8823	KO		non-RE	8.22676	WT
	DNA transposon	9.5323	WT		LINE	12.0806	WT						LTR	6.24623	WT						Simple_repeat	10.7524	WT		SINE	15.5336	KO		non-RE	6.77637	WT
	DNA transposon	3.89839	WT		LINE	13.3939	WT						LTR	7.75912	WT						Simple_repeat	3.33575	WT		SINE	14.8726	KO		non-RE	0	WT
	DNA transposon	7.23669	WT		LINE	8.87896	WT						LTR	10.678	WT						Simple_repeat	7.3308	WT		SINE	15.1441	KO		non-RE	8.01628	WT
	DNA transposon	9.8085	WT		LINE	11.4753	WT						LTR	4.415	WT						Simple_repeat	8.83906	WT		SINE	14.5935	KO		non-RE	0	WT
	DNA transposon	0	WT		LINE	8.96489	WT						LTR	3.79096	WT						Simple_repeat	5.16107	WT		SINE	15.0703	KO		non-RE	3.79096	WT
	DNA transposon	0	WT		LINE	0	WT						LTR	6.382	WT						Simple_repeat	0	WT		SINE	15.6295	KO		non-RE	2.53994	WT
	DNA transposon	0	WT		LINE	4.4611	WT						LTR	9.23207	WT						Simple_repeat	5.22439	WT		SINE	11.0829	KO		non-RE	3.73408	WT
	DNA transposon	2.07397	WT		LINE	4.23195	WT						LTR	7.13051	WT						Simple_repeat	9.33127	WT		SINE	14.047	KO		non-RE	7.46356	WT
	DNA transposon	6.18388	WT		LINE	8.49981	WT						LTR	0	WT						Simple_repeat	5.20359	WT		SINE	10.7775	KO		non-RE	0	WT
	DNA transposon	8.81355	WT		LINE	6.94569	WT						LTR	7.87217	WT						Simple_repeat	0.618308	WT		SINE	8.20206	KO		non-RE	3.41025	WT
	DNA transposon	7.13601	WT		LINE	7.16315	WT						LTR	4.92738	WT						Simple_repeat	11.2965	WT		SINE	14.3419	KO		non-RE	0	WT
	DNA transposon	5.94166	WT		LINE	9.32013	WT						LTR	10.0956	WT						Simple_repeat	6.50609	WT		SINE	15.9437	KO		non-RE	0	WT
	DNA transposon	5.55509	WT		LINE	0	WT						LTR	0	WT						Simple_repeat	9.08204	WT		SINE	14.9107	KO		non-RE	2.53994	WT
	DNA transposon	8.80494	WT		LINE	12.2439	WT						LTR	9.40258	WT						Simple_repeat	0	WT		SINE	13.6164	KO		non-RE	11.335	WT
	DNA transposon	2.89159	WT		LINE	5.39508	WT						LTR	10.4481	WT						Simple_repeat	0	WT		SINE	13.8877	KO		non-RE	1.6509	WT
	DNA transposon	6.60457	WT		LINE	6.99041	WT						LTR	2.66692	WT						Simple_repeat	1.87789	WT		SINE	14.0065	KO		non-RE	10.3175	WT
	DNA transposon	8.01628	WT		LINE	10.1787	WT						LTR	3.79096	WT						Simple_repeat	5.94166	WT		SINE	15.1854	KO		non-RE	0	WT
	DNA transposon	2.66692	WT		LINE	10.0761	WT						LTR	7.30662	WT						Simple_repeat	0	WT		SINE	14.9244	KO		non-RE	10.0225	WT
	DNA transposon	3.08594	WT		LINE	11.5105	WT						LTR	6.73348	WT						Simple_repeat	1.87789	WT		SINE	14.5364	KO		non-RE	0	WT
	DNA transposon	3.48109	WT		LINE	12.126	WT						LTR	2.78363	WT						Simple_repeat	4.87573	WT		SINE	12.3492	KO		non-RE	11.2649	WT
	DNA transposon	5.20359	WT		LINE	8.30257	WT						LTR	9.84505	WT						Simple_repeat	10.282	WT		SINE	15.2633	KO		non-RE	8.75042	WT
	DNA transposon	0	WT		LINE	0	WT						LTR	6.57248	WT						Simple_repeat	4.64837	WT		SINE	16.063	KO		non-RE	7.82528	WT
	DNA transposon	3.94925	WT		LINE	12.2465	WT						LTR	3.73408	WT						Simple_repeat	4.82216	WT		SINE	14.6652	KO		non-RE	4.30214	WT
	DNA transposon	0.618308	WT		LINE	7.76206	WT						LTR	2.07397	WT						Simple_repeat	4.95253	WT		SINE	14.2598	KO		non-RE	5.81025	WT
	DNA transposon	6.42755	WT		LINE	7.4434	WT						LTR	7.73758	WT						Simple_repeat	1.04973	WT		SINE	6.43859	KO		non-RE	0	WT
	DNA transposon	8.8985	WT		LINE	1.96761	WT						LTR	8.74503	WT						Simple_repeat	7.71204	WT		SINE	15.7988	KO		non-RE	9.78944	WT
	DNA transposon	0	WT		LINE	9.48093	WT						LTR	7.52771	WT						Simple_repeat	2.4007	WT		SINE	13.8095	KO		non-RE	10.5391	WT
	DNA transposon	8.28731	WT		LINE	9.71271	WT						LTR	2.66692	WT						Simple_repeat	0	WT		SINE	8.99105	KO		non-RE	2.53994	WT
	DNA transposon	0	WT		LINE	2.54893	WT						LTR	12.95	WT						Simple_repeat	2.07397	WT		SINE	15.1039	KO		non-RE	0	WT
	DNA transposon	0	WT		LINE	2.4669	WT						LTR	9.44971	WT						Simple_repeat	1.38141	WT		SINE	16.6985	KO		non-RE	1.04973	WT
	DNA transposon	6.93619	WT		LINE	9.62086	WT						LTR	10.6958	WT						Simple_repeat	6.027	WT		SINE	16.6344	KO		non-RE	0	WT
	DNA transposon	1.87789	WT		LINE	2.37992	WT						LTR	6.25636	WT						Simple_repeat	10.6972	WT		SINE	14.7762	KO		non-RE	0	WT
	DNA transposon	0	WT		LINE	9.5448	WT						LTR	7.22125	WT						Simple_repeat	0	WT		SINE	12.5589	KO		non-RE	0	WT
	DNA transposon	0	WT		LINE	12.937	WT						LTR	2.4007	WT						Simple_repeat	0	WT		SINE	16.125	KO		non-RE	4.26247	WT
	DNA transposon	2.78363	WT		LINE	10.7235	WT						LTR	3.84568	WT						Simple_repeat	10.057	WT		SINE	13.1285	KO		non-RE	7.93345	WT
	DNA transposon	0.618308	WT		LINE	2.08225	WT						LTR	7.05124	WT						Simple_repeat	1.38141	WT		SINE	12.3541	KO		non-RE	3.54862	WT
	DNA transposon	1.04973	WT		LINE	7.61508	WT						LTR	3.94925	WT						Simple_repeat	5.87745	WT		SINE	13.1328	KO		non-RE	10.0166	WT
	DNA transposon	1.38141	WT		LINE	6.77722	WT						LTR	8.16355	WT						Simple_repeat	10.0099	WT		SINE	13.7866	KO		non-RE	9.46071	WT
	DNA transposon	1.38141	WT		LINE	6.66213	WT						LTR	3.08594	WT						Simple_repeat	9.58351	WT		SINE	13.1429	KO		non-RE	8.49413	WT
	DNA transposon	7.05705	WT		LINE	6.24262	WT						LTR	0	WT						Simple_repeat	3.94925	WT		SINE	13.1309	KO		non-RE	2.66692	WT
	DNA transposon	3.1741	WT		LINE	1.55621	WT						LTR	4.58545	WT						Simple_repeat	4.64837	WT		SINE	12.3734	KO		non-RE	0	WT
	DNA transposon	1.6509	WT		LINE	0.719784	WT						LTR	5.76838	WT						Simple_repeat	0	WT		SINE	12.7883	KO		non-RE	2.07397	WT
	DNA transposon	10.4858	WT		LINE	7.84558	WT						LTR	4.34075	WT						Simple_repeat	0	WT		SINE	13.8007	KO		non-RE	0	WT
	DNA transposon	8.63283	WT		LINE	6.66213	WT						LTR	13.315	WT						Simple_repeat	2.4007	WT		SINE	8.49096	KO		non-RE	13.664	WT
	DNA transposon	7.54021	WT		LINE	5.9797	WT						LTR	7.54848	WT						Simple_repeat	3.99838	WT		SINE	11.5658	KO		non-RE	6.58861	WT
	DNA transposon	9.54682	WT		LINE	2.18845	WT						LTR	7.44596	WT						Simple_repeat	6.74072	WT		SINE	9.27892	KO		non-RE	5.91631	WT
	DNA transposon	1.6509	WT		LINE	10.9972	WT						LTR	5.36214	WT						Simple_repeat	0	WT		SINE	5.74019	KO		non-RE	0	WT
	DNA transposon	2.53994	WT		LINE	10.2517	WT						LTR	7.65955	WT						Simple_repeat	0	WT		SINE	12.6173	KO		non-RE	9.35858	WT
	DNA transposon	1.04973	WT		LINE	6.50659	WT						LTR	0	WT						Simple_repeat	0.618308	WT		SINE	14.1764	KO		non-RE	1.04973	WT
	DNA transposon	4.1797	WT		LINE	7.82103	WT						LTR	7.8556	WT						Simple_repeat	6.92987	WT		SINE	13.166	KO		non-RE	8.65789	WT
	DNA transposon	0	WT		LINE	1.19778	WT						LTR	2.99204	WT						Simple_repeat	6.01511	WT		SINE	12.779	KO		non-RE	8.73238	WT
	DNA transposon	0	WT		LINE	11.4091	WT						LTR	10.3241	WT						Simple_repeat	4.22168	WT		SINE	13.3082	KO		non-RE	1.04973	WT
	DNA transposon	6.84512	WT		LINE	6.41111	WT						LTR	9.0372	WT						Simple_repeat	0	WT		SINE	11.3303	KO		non-RE	0	WT
	DNA transposon	6.37271	WT		LINE	9.62323	WT						LTR	7.92712	WT						Simple_repeat	1.04973	WT		SINE	13.3634	KO		non-RE	0	WT
	DNA transposon	5.71059	WT		LINE	9.06439	WT						LTR	6.08501	WT						Simple_repeat	0	WT		SINE	12.1209	KO		non-RE	4.13646	WT
	DNA transposon	4.13646	WT		LINE	3.50474	WT						LTR	2.66692	WT						Simple_repeat	9.63199	WT		SINE	12.1728	KO		non-RE	11.5964	WT
	DNA transposon	8.56719	WT		LINE	2.90098	WT						LTR	0	WT						Simple_repeat	0	WT		SINE	10.5967	KO		non-RE	11.0946	WT
	DNA transposon	4.87573	WT		LINE	3.66048	WT						LTR	1.04973	WT						Simple_repeat	10.8012	WT		SINE	14.1723	KO		non-RE	10.4481	WT
	DNA transposon	8.26239	WT		LINE	3.86648	WT						LTR	4.84919	WT						Simple_repeat	2.4007	WT		SINE	14.1588	KO		non-RE	7.0686	WT
	DNA transposon	5.75415	WT		LINE	10.7394	WT						LTR	2.53994	WT						Simple_repeat	6.4095	WT		SINE	11.8567	KO		non-RE	8.5934	WT
	DNA transposon	3.99838	WT		LINE	6.64358	WT						LTR	6.21539	WT						Simple_repeat	0	WT		SINE	12.0541	KO		non-RE	9.92664	WT
	DNA transposon	3.84568	WT		LINE	5.62049	WT						LTR	4.90178	WT						Simple_repeat	6.18388	WT		SINE	4.73319	KO		non-RE	0	WT
	DNA transposon	2.24657	WT		LINE	7.33485	WT						LTR	0.618308	WT						Simple_repeat	0	WT		SINE	13.7809	KO		non-RE	0.618308	WT
	DNA transposon	5.95416	WT		LINE	2.08225	WT						LTR	7.45918	WT						Simple_repeat	12.2127	WT		SINE	11.8126	KO		non-RE	0	WT
	DNA transposon	4.87573	WT		LINE	7.09992	WT						LTR	4.30214	WT						Simple_repeat	4.76652	WT		SINE	6.0453	KO		non-RE	10.815	WT
	DNA transposon	9.02552	WT		LINE	4.1021	WT						LTR	5.85095	WT						Simple_repeat	10.7622	WT		SINE	12.9101	KO		non-RE	8.73601	WT
	DNA transposon	4.50286	WT		LINE	4.84891	WT						LTR	10.4315	WT						Simple_repeat	4.04589	WT		SINE	15.3126	KO		non-RE	10.0914	WT
	DNA transposon	3.73246	WT		LINE	7.11009	WT						LTR	5.52187	WT						Simple_repeat	1.04973	WT		SINE	14.7259	KO		non-RE	5.99104	WT
	DNA transposon	6.72083	WT		LINE	8.85661	WT						LTR	6.99789	WT						Simple_repeat	6.60457	WT		SINE	12.432	KO		non-RE	6.19446	WT
	DNA transposon	6.62951	WT		LINE	0	WT						LTR	3.33575	WT						Simple_repeat	13.5213	WT		SINE	9.78977	KO		non-RE	4.22168	WT
	DNA transposon	5.93463	WT		LINE	9.1999	WT						LTR	2.24657	WT						Simple_repeat	2.89159	WT		SINE	14.4262	KO		non-RE	9.49962	WT
	DNA transposon	4.62136	WT		LINE	7.14348	WT						LTR	7.83884	WT						Simple_repeat	1.38141	WT		SINE	14.912	KO		non-RE	8.8855	WT
	DNA transposon	3.13146	WT		LINE	7.36631	WT						LTR	9.41959	WT						Simple_repeat	8.31424	WT		SINE	14.3591	KO		non-RE	9.49213	WT
	DNA transposon	5.88021	WT		LINE	4.69527	WT						LTR	6.14077	WT						Simple_repeat	13.026	WT		SINE	14.6722	KO		non-RE	14.6295	WT
	DNA transposon	2.4669	WT		LINE	2.96215	WT						LTR	6.16249	WT						Simple_repeat	2.4007	WT		SINE	15.4154	KO		non-RE	0.618308	WT
	DNA transposon	3.23422	WT		LINE	9.54543	WT						LTR	3.1741	WT						Simple_repeat	8.88387	WT		SINE	14.6575	KO		non-RE	9.62516	WT
	DNA transposon	2.54893	WT		LINE	10.045	WT						LTR	7.64805	WT						Simple_repeat	9.9377	WT		SINE	14.8595	KO		non-RE	9.3444	WT
	DNA transposon	3.02082	WT		LINE	12.7261	WT						LTR	5.65039	WT						Simple_repeat	3.41025	WT		SINE	14.4408	KO		non-RE	0	WT
	DNA transposon	6.54208	WT		LINE	0.404323	WT						LTR	9.43305	WT						Simple_repeat	9.20355	WT		SINE	14.7883	KO		non-RE	12.0786	WT
	DNA transposon	9.19354	WT		LINE	3.54528	WT						LTR	5.50497	WT						Simple_repeat	0	WT		SINE	15.381	KO		non-RE	7.46356	WT
	DNA transposon	8.95486	WT		LINE	9.70937	WT						LTR	1.38141	WT						Simple_repeat	3.48109	WT		SINE	10.3927	KO		non-RE	8.5914	WT
	DNA transposon	8.63859	WT		LINE	9.89334	WT						LTR	6.12979	WT						Simple_repeat	1.04973	WT		SINE	13.5719	KO		non-RE	8.02223	WT
	DNA transposon	5.75619	WT		LINE	1.3881	WT						LTR	6.67425	WT						Simple_repeat	12.2893	WT		SINE	10.1361	KO		non-RE	5.99104	WT
	DNA transposon	4.78264	WT		LINE	5.62049	WT						LTR	1.87789	WT						Simple_repeat	5.45305	WT		SINE	7.34014	KO		non-RE	12.0077	WT
	DNA transposon	0	WT		LINE	9.84747	WT						LTR	3.94925	WT						Simple_repeat	10.5551	WT		SINE	13.9146	KO		non-RE	0	WT
	DNA transposon	8.91964	WT		LINE	11.585	WT						LTR	3.61313	WT						Simple_repeat	3.61313	WT		SINE	15.733	KO		non-RE	3.61313	WT
	DNA transposon	9.15313	WT		LINE	10.0088	WT						LTR	4.13646	WT						Simple_repeat	0	WT		SINE	14.6077	KO		non-RE	1.38141	WT
	DNA transposon	2.70021	WT		LINE	6.03768	WT						LTR	1.87789	WT						Simple_repeat	8.26239	WT		SINE	13.5325	KO		non-RE	5.30471	WT
	DNA transposon	2.08225	WT		LINE	7.74258	WT						LTR	0	WT						Simple_repeat	0	WT		SINE	14.6551	KO		non-RE	0	WT
	DNA transposon	5.83187	WT		LINE	9.11492	WT						LTR	0	WT						Simple_repeat	7.6519	WT		SINE	13.2359	KO		non-RE	2.53994	WT
	DNA transposon	5.20574	WT		LINE	2.37992	WT						LTR	5.11727	WT						Simple_repeat	4.55294	WT		SINE	15.1647	KO		non-RE	10.0106	WT
	DNA transposon	3.18375	WT		LINE	6.51682	WT						LTR	3.1741	WT						Simple_repeat	5.72526	WT		SINE	14.9049	KO		non-RE	2.66692	WT
	DNA transposon	3.0772	WT		LINE	0	WT						LTR	0	WT						Simple_repeat	0	WT		SINE	13.8835	KO		non-RE	8.02816	WT
	DNA transposon	7.61746	WT		LINE	0.719784	WT						LTR	9.44971	WT						Simple_repeat	1.04973	WT		SINE	11.9068	KO		non-RE	10.9956	WT
	DNA transposon	0	WT		LINE	5.54253	WT						LTR	7.74839	WT						Simple_repeat	0	WT		SINE	15.4418	KO		non-RE	2.53994	WT
	DNA transposon	2.18845	WT		LINE	7.83336	WT						LTR	4.22168	WT						Simple_repeat	11.9926	WT		SINE	15.9629	KO		non-RE	4.61726	WT
	DNA transposon	1.19778	WT		LINE	7.56913	WT						LTR	6.84512	WT						Simple_repeat	2.4007	WT		SINE	13.7772	KO		non-RE	7.04541	WT
	DNA transposon	3.18375	WT		LINE	7.51658	WT						LTR	4.73788	WT						Simple_repeat	1.87789	WT		SINE	14.0889	KO		non-RE	5.22439	WT
	DNA transposon	5.56242	WT		LINE	0.719784	WT						LTR	1.04973	WT						Simple_repeat	0	WT		SINE	6.22859	KO		non-RE	4.1797	WT
	DNA transposon	3.86648	WT		LINE	12.2386	WT						LTR	7.13601	WT						Simple_repeat	1.04973	WT		SINE	15.4908	KO		non-RE	3.08594	WT
	DNA transposon	0	WT		LINE	13.7701	WT						LTR	2.66692	WT						Simple_repeat	10.0678	WT		SINE	13.4213	KO		non-RE	0	WT
	DNA transposon	0.719784	WT		LINE	13.4246	WT						LTR	4.61726	WT						Simple_repeat	6.44538	WT		SINE	8.53504	KO		non-RE	1.38141	WT
	DNA transposon	0	WT		LINE	8.6421	WT						LTR	7.80817	WT						Simple_repeat	5.50497	WT		SINE	14.8357	KO		non-RE	18.5111	WT
	DNA transposon	2.62655	WT		LINE	9.88695	WT						LTR	5.45305	WT						Simple_repeat	2.07397	WT		SINE	16.3446	KO		non-RE	0	WT
	DNA transposon	9.00749	WT		LINE	8.64326	WT						LTR	0	WT						Simple_repeat	12.3019	WT		SINE	16.3385	KO		non-RE	1.04973	WT
	DNA transposon	4.23195	WT		LINE	2.18845	WT						LTR	10.5235	WT						Simple_repeat	0	WT		SINE	14.1153	KO		non-RE	3.67487	WT
	DNA transposon	7.31448	WT		LINE	6.53706	WT						LTR	5.83751	WT						Simple_repeat	9.2613	WT		SINE	11.8046	KO		non-RE	8.92574	WT
	DNA transposon	1.55621	WT		LINE	3.46303	WT						LTR	3.79096	WT						Simple_repeat	9.31924	WT		SINE	15.8343	KO		non-RE	10.4376	WT
	DNA transposon	2.77028	WT		LINE	8.63976	WT						LTR	10.3628	WT						Simple_repeat	2.4007	WT		SINE	15.1679	KO		non-RE	5.71059	WT
	DNA transposon	6.91894	WT		LINE	8.02111	WT						LTR	9.58853	WT						Simple_repeat	1.38141	WT		SINE	14.6426	KO		non-RE	0.618308	WT
	DNA transposon	4.86501	WT		LINE	8.62919	WT						LTR	9.52499	WT						Simple_repeat	8.56107	WT		SINE	14.8666	KO		non-RE	2.07397	WT
	DNA transposon	3.28298	WT		LINE	7.36631	WT						LTR	2.24657	WT						Simple_repeat	0	WT		SINE	15.632	KO		non-RE	7.9366	WT
	DNA transposon	6.72524	WT		LINE	7.36913	WT						LTR	6.03879	WT						Simple_repeat	3.41025	WT		SINE	14.8461	KO		non-RE	4.13646	WT
	DNA transposon	5.60139	WT		LINE	9.86659	WT						LTR	5.11727	WT						Simple_repeat	0	WT		SINE	15.1281	KO		non-RE	0	WT
	DNA transposon	0.978491	WT		LINE	3.42008	WT						LTR	4.58545	WT						Simple_repeat	14.254	WT		SINE	14.5655	KO		non-RE	1.04973	WT
	DNA transposon	3.18375	WT		LINE	7.10332	WT						LTR	4.97724	WT						Simple_repeat	4.30214	WT		SINE	14.9723	KO		non-RE	6.76931	WT
	DNA transposon	0	WT		LINE	4.84891	WT						LTR	5.07209	WT						Simple_repeat	3.61313	WT		SINE	15.5991	KO		non-RE	9.16776	WT
	DNA transposon	9.08258	WT		LINE	10.4802	WT						LTR	5.6808	WT						Simple_repeat	3.61313	WT		SINE	10.6325	KO		non-RE	1.6509	WT
	DNA transposon	3.18375	WT		LINE	2.18845	WT						LTR	0	WT						Simple_repeat	2.66692	WT		SINE	13.7953	KO		non-RE	0	WT
	DNA transposon	4.01819	WT		LINE	2.62655	WT						LTR	6.10757	WT						Simple_repeat	0	WT		SINE	10.5886	KO		non-RE	1.04973	WT
	DNA transposon	0	WT		LINE	4.0467	WT						LTR	7.27208	WT						Simple_repeat	2.07397	WT		SINE	7.20346	KO		non-RE	0	WT
	DNA transposon	0.719784	WT		LINE	8.52029	WT						LTR	8.97719	WT						Simple_repeat	2.99204	WT		SINE	14.1694	KO		non-RE	7.47662	WT
	DNA transposon	4.71317	WT		LINE	5.59175	WT						LTR	7.7978	WT						Simple_repeat	2.24657	WT		SINE	15.9147	KO		non-RE	0	WT
	DNA transposon	1.84308	WT		LINE	12.5678	WT						LTR	0	WT						Simple_repeat	0.618308	WT		SINE	14.781	KO		non-RE	1.04973	WT
	DNA transposon	5.31528	WT		LINE	0.404323	WT						LTR	4.1797	WT						Simple_repeat	0	WT		SINE	13.7	KO		non-RE	0	WT
	DNA transposon	2.28736	WT		LINE	4.58293	WT						LTR	4.51967	WT						Simple_repeat	15.5563	WT		SINE	14.4777	KO		non-RE	0	WT
	DNA transposon	1.96761	WT		LINE	7.5838	WT						LTR	7.99526	WT						Simple_repeat	6.56435	WT		SINE	13.5528	KO		non-RE	12.7206	WT
	DNA transposon	3.73246	WT		LINE	2.28736	WT						LTR	6.32537	WT						Simple_repeat	12.5285	WT		SINE	15.3758	KO		non-RE	0	WT
	DNA transposon	0.978491	WT		LINE	8.28322	WT						LTR	9.31318	WT						Simple_repeat	0	WT		SINE	15.2468	KO		non-RE	0	WT
	DNA transposon	2.83711	WT		LINE	3.66048	WT						LTR	5.87745	WT						Simple_repeat	3.99838	WT		SINE	14.1996	KO		non-RE	2.99204	WT
	DNA transposon	4.1021	WT		LINE	11.0108	WT						LTR	4.82216	WT						Simple_repeat	2.53994	WT		SINE	12.1889	KO		non-RE	0	WT
	DNA transposon	0.719784	WT		LINE	5.00238	WT						LTR	8.44182	WT						Simple_repeat	0.618308	WT		SINE	15.6363	KO		non-RE	9.36795	WT
	DNA transposon	4.41809	WT		LINE	8.26058	WT						LTR	7.25196	WT						Simple_repeat	2.24657	WT		SINE	16.0952	KO		non-RE	5.60353	WT
	DNA transposon	2.54893	WT		LINE	9.16943	WT						LTR	7.93975	WT						Simple_repeat	0	WT		SINE	14.0624	KO		non-RE	0	WT
	DNA transposon	6.41659	WT		LINE	8.44462	WT						LTR	11.4087	WT						Simple_repeat	4.97724	WT		SINE	14.2242	KO		non-RE	6.12979	WT
	DNA transposon	0	WT		LINE	6.52697	WT						LTR	7.74119	WT						Simple_repeat	8.82039	WT		SINE	6.86145	KO		non-RE	7.45038	WT
	DNA transposon	0.719784	WT		LINE	10.2317	WT						LTR	7.05124	WT						Simple_repeat	2.78363	WT		SINE	15.7152	KO		non-RE	1.04973	WT
	DNA transposon	9.81624	WT		LINE	9.07308	WT						LTR	6.51456	WT						Simple_repeat	0	WT		SINE	13.6348	KO		non-RE	0	WT
	DNA transposon	10.2409	WT		LINE	8.2892	WT						LTR	5.83751	WT						Simple_repeat	0	WT		SINE	8.65009	KO		non-RE	1.04973	WT
	DNA transposon	0	WT		LINE	3.0772	WT						LTR	3.08594	WT						Simple_repeat	10.3709	WT		SINE	15.0457	KO		non-RE	0	WT
	DNA transposon	11.473	WT		LINE	6.65289	WT						LTR	6.19446	WT						Simple_repeat	7.05705	WT		SINE	16.5718	KO		non-RE	0.618308	WT
	DNA transposon	10.879	WT		LINE	7.28785	WT						LTR	5.95416	WT						Simple_repeat	1.6509	WT		SINE	16.5422	KO		non-RE	10.7794	WT
	DNA transposon	8.78436	WT		LINE	9.34402	WT						LTR	3.54862	WT						Simple_repeat	5.57142	WT		SINE	14.3807	KO		non-RE	6.65905	WT
	DNA transposon	2.08225	WT		LINE	4.30459	WT						LTR	5.61932	WT						Simple_repeat	11.8206	WT		SINE	12.1152	KO		non-RE	4.45074	WT
	DNA transposon	5.38394	WT		LINE	7.6293	WT						LTR	2.07397	WT						Simple_repeat	1.38141	WT		SINE	16.0316	KO		non-RE	0	WT
	DNA transposon	3.37581	WT		LINE	5.32695	WT						LTR	2.89159	WT						Simple_repeat	3.99838	WT						non-RE	0	WT
	DNA transposon	4.43975	WT		LINE	6.44365	WT						LTR	8.27739	WT						Simple_repeat	6.19446	WT						non-RE	0	WT
	DNA transposon	6.86391	WT		LINE	8.68808	WT						LTR	7.45038	WT						Simple_repeat	6.4095	WT						non-RE	0	WT
	DNA transposon	9.4141	WT		LINE	8.68808	WT						LTR	10.3563	WT						Simple_repeat	0	WT						non-RE	5.91631	WT
	DNA transposon	7.31448	WT		LINE	13.9079	WT						LTR	11.7841	WT						Simple_repeat	2.54893	WT						non-RE	1.87789	WT
	DNA transposon	3.62309	WT		LINE	8.66871	WT						LTR	9.60943	WT						Simple_repeat	5.87227	WT						non-RE	3.73408	WT
	DNA transposon	5.27968	WT		LINE	8.15811	WT						LTR	5.82395	WT						Simple_repeat	6.30887	WT						non-RE	3.33575	WT
	DNA transposon	1.70676	WT		LINE	4.07467	WT						LTR	0	WT						Simple_repeat	1.19778	WT						non-RE	4.61726	WT
	DNA transposon	2.70021	WT		LINE	8.99016	WT						LTR	6.2962	WT						Simple_repeat	0	WT						non-RE	0	WT
	DNA transposon	0	WT		LINE	7.75559	WT						LTR	2.89159	WT						Simple_repeat	6.60095	WT						non-RE	0	WT
	DNA transposon	0	WT		LINE	3.73246	WT						LTR	5.53858	WT						Simple_repeat	9.95858	WT						non-RE	7.00991	WT
	DNA transposon	0.719784	WT		LINE	5.00238	WT						LTR	4.45074	WT						Simple_repeat	0	WT						non-RE	4.30214	WT
	DNA transposon	0	WT		LINE	11.3787	WT						LTR	6.45421	WT						Simple_repeat	9.78219	WT						non-RE	0	WT
	DNA transposon	8.50495	WT		LINE	13.3248	WT						LTR	0	WT						Simple_repeat	0	WT						non-RE	4.30214	WT
	DNA transposon	8.96983	WT		LINE	7.99208	WT						LTR	7.71571	WT						Simple_repeat	8.85862	WT						non-RE	0	WT
	DNA transposon	2.54893	WT		LINE	11.0388	WT						LTR	3.25719	WT						Simple_repeat	0	WT						non-RE	0	WT
	DNA transposon	9.42092	WT		LINE	8.53797	WT						LTR	1.38141	WT						Simple_repeat	7.89739	WT						non-RE	9.49962	WT
	DNA transposon	6.57671	WT		LINE	0	WT						LTR	8.47039	WT						Simple_repeat	4.37375	WT						non-RE	10.838	WT
	DNA transposon	2.37992	WT		LINE	7.1129	WT						LTR	5.91631	WT						Simple_repeat	4.54345	WT						non-RE	2.07397	WT
	DNA transposon	0	WT		LINE	5.47979	WT						LTR	6.20496	WT						Simple_repeat	4.81615	WT						non-RE	1.6509	WT
	DNA transposon	4.94294	WT		LINE	10.2672	WT						LTR	3.08594	WT						Simple_repeat	3.98909	WT						non-RE	3.61313	WT
	DNA transposon	4.88094	WT		LINE	8.92256	WT						LTR	6.67425	WT						Simple_repeat	0	WT						non-RE	11.821	WT
	DNA transposon	4.83262	WT		LINE	11.7096	WT						LTR	4.61726	WT						Simple_repeat	7.65962	WT						non-RE	3.79096	WT
	DNA transposon	0	WT		LINE	10.3394	WT						LTR	2.07397	WT						Simple_repeat	4.15545	WT						non-RE	1.6509	WT
	DNA transposon	2.28736	WT		LINE	0	WT						LTR	6.59661	WT						Simple_repeat	2.96215	WT						non-RE	0	WT
	DNA transposon	3.02082	WT		LINE	14.0337	WT						LTR	5.45305	WT						Simple_repeat	8.98833	WT						non-RE	3.89839	WT
	DNA transposon	5.51218	WT		LINE	6.69376	WT						LTR	4.82216	WT						Simple_repeat	0	WT						non-RE	11.9092	WT
	DNA transposon	2.62655	WT		LINE	8.14707	WT						LTR	9.06629	WT						Simple_repeat	1.70676	WT						non-RE	1.87789	WT
	DNA transposon	1.70676	WT		LINE	12.3282	WT						LTR	4.37835	WT						Simple_repeat	12.236	WT						non-RE	4.84919	WT
	DNA transposon	2.37992	WT		LINE	11.7699	WT						LTR	6.24623	WT						Simple_repeat	6.51682	WT						non-RE	5.11727	WT
	DNA transposon	1.84308	WT		LINE	12.9687	WT						LTR	1.38141	WT						Simple_repeat	0	WT						non-RE	5.6808	WT
	DNA transposon	2.4669	WT		LINE	13.4153	WT						LTR	6.15167	WT						Simple_repeat	0	WT						non-RE	0	WT
	DNA transposon	0	WT		LINE	10.2453	WT						LTR	2.4007	WT						Simple_repeat	0	WT						non-RE	4.37835	WT
	DNA transposon	0	WT		LINE	0	WT						LTR	1.38141	WT						Simple_repeat	4.41809	WT						non-RE	0	WT
	DNA transposon	4.86501	WT		LINE	13.6383	WT						LTR	6.10757	WT						Simple_repeat	5.60139	WT						non-RE	0.618308	WT
	DNA transposon	7.46469	WT		LINE	9.06156	WT						LTR	3.61313	WT						Simple_repeat	6.22401	WT						non-RE	0	WT
	DNA transposon	7.96805	WT		LINE	9.66803	WT						LTR	0	WT						Simple_repeat	1.3881	WT						non-RE	0	WT
	DNA transposon	4.95803	WT		LINE	4.02404	WT						LTR	0	WT						Simple_repeat	0	WT						non-RE	0	WT
	DNA transposon	2.08225	WT		LINE	11.29	WT						LTR	5.95416	WT						Simple_repeat	4.73085	WT						non-RE	0	WT
	DNA transposon	3.13146	WT		LINE	11.2602	WT						LTR	0	WT						Simple_repeat	0.719784	WT						non-RE	0	WT
	DNA transposon	6.29705	WT		LINE	5.79524	WT						LTR	5.90348	WT						Simple_repeat	9.85202	WT						non-RE	3.67487	WT
	DNA transposon	6.1667	WT		LINE	5.36993	WT						LTR	10.2937	WT						Simple_repeat	1.84308	WT						non-RE	0	WT
	DNA transposon	4.81615	WT		LINE	12.203	WT						LTR	6.53135	WT						Simple_repeat	7.26982	WT						non-RE	11.5251	WT
	DNA transposon	0	WT		LINE	3.81635	WT						LTR	6.03879	WT						Simple_repeat	3.37581	WT						non-RE	4.09189	WT
	DNA transposon	4.74832	WT		LINE	10.0469	WT						LTR	8.15545	WT						Simple_repeat	1.19778	WT						non-RE	0	WT
	DNA transposon	1.19778	WT		LINE	14.4621	WT						LTR	3.84568	WT						Simple_repeat	11.384	WT						non-RE	10.3102	WT
	DNA transposon	2.4669	WT		LINE	12.2951	WT						LTR	6.20496	WT						Simple_repeat	5.29165	WT						non-RE	0	WT
	DNA transposon	1.19778	WT		LINE	5.02805	WT						LTR	3.25719	WT						Simple_repeat	0	WT						non-RE	0	WT
	DNA transposon	3.66048	WT		LINE	9.73972	WT						LTR	12.9691	WT						Simple_repeat	6.40562	WT						non-RE	1.04973	WT
	DNA transposon	2.62655	WT		LINE	9.39877	WT						LTR	11.9726	WT						Simple_repeat	3.98909	WT						non-RE	11.1257	WT
	DNA transposon	1.55621	WT		LINE	7.64807	WT						LTR	5.34325	WT						Simple_repeat	7.39985	WT						non-RE	0	WT
	DNA transposon	6.53706	WT		LINE	8.26429	WT						LTR	0	WT						Simple_repeat	8.3448	WT						non-RE	0	WT
	DNA transposon	3.0772	WT		LINE	2.69001	WT						LTR	11.9598	WT						Simple_repeat	7.07591	WT						non-RE	4.64837	WT
	DNA transposon	0	WT		LINE	0	WT						LTR	11.9827	WT						Simple_repeat	0	WT						non-RE	0	WT
	DNA transposon	0	WT		LINE	9.5762	WT						LTR	8.2319	WT						Simple_repeat	0	WT						non-RE	0	WT
	DNA transposon	0	WT		LINE	8.45122	WT						LTR	10.7488	WT						Simple_repeat	6.91121	WT						non-RE	0	WT
	DNA transposon	3.9594	WT		LINE	8.38216	WT						LTR	1.87789	WT						Simple_repeat	1.70676	WT						non-RE	9.18907	WT
	DNA transposon	0	WT		LINE	3.81635	WT						LTR	11.3275	WT						Simple_repeat	6.98306	WT						non-RE	1.04973	WT
	DNA transposon	2.54893	WT		LINE	12.9234	WT						LTR	10.5251	WT						Simple_repeat	4.81615	WT						non-RE	6.62817	WT
	DNA transposon	2.70021	WT		LINE	12.4686	WT						LTR	5.34325	WT						Simple_repeat	6.68952	WT						non-RE	1.87789	WT
	DNA transposon	2.90098	WT		LINE	8.38687	WT						LTR	0	WT						Simple_repeat	8.24374	WT						non-RE	10.0388	WT
	DNA transposon	1.3881	WT		LINE	9.36576	WT						LTR	0.618308	WT						Simple_repeat	0	WT						non-RE	7.54848	WT
	DNA transposon	0	WT		LINE	4.44108	WT						LTR	6.26642	WT						Simple_repeat	5.88811	WT						non-RE	0.618308	WT
	DNA transposon	1.84308	WT		LINE	13.3123	WT						LTR	2.53994	WT						Simple_repeat	6.09342	WT						non-RE	0	WT
	DNA transposon	0	WT		LINE	8.27956	WT						LTR	0	WT						Simple_repeat	0.404323	WT						non-RE	7.95227	WT
	DNA transposon	1.84308	WT		LINE	11.7676	WT						LTR	3.33575	WT						Simple_repeat	10.0061	WT						non-RE	7.1083	WT
	DNA transposon	5.58204	WT		LINE	10.5034	WT						LTR	0	WT						Simple_repeat	0	WT						non-RE	3.79096	WT
	DNA transposon	2.77028	WT		LINE	6.10054	WT						LTR	8.32872	WT						Simple_repeat	4.60227	WT						non-RE	4.82216	WT
	DNA transposon	0	WT		LINE	1.6696	WT						LTR	10.4185	WT						Simple_repeat	1.96761	WT						non-RE	5.94166	WT
	DNA transposon	1.55621	WT		LINE	4.70512	WT						LTR	9.38422	WT						Simple_repeat	0.404323	WT						non-RE	0	WT
	DNA transposon	4.95803	WT		LINE	6.64742	WT						LTR	4.76652	WT						Simple_repeat	9.48224	WT						non-RE	0.618308	WT
	DNA transposon	9.067	WT		LINE	12.8651	WT						LTR	7.83546	WT						Simple_repeat	3.98909	WT						non-RE	0	WT
	DNA transposon	3.89812	WT		LINE	7.3723	WT						LTR	1.6509	WT						Simple_repeat	7.68478	WT						non-RE	2.78363	WT
	DNA transposon	6.31474	WT		LINE	7.32402	WT						LTR	1.6509	WT						Simple_repeat	0	WT						non-RE	3.94925	WT
	DNA transposon	8.83429	WT		LINE	9.43104	WT						LTR	2.24657	WT						Simple_repeat	0.719784	WT						non-RE	10.4225	WT
	DNA transposon	1.19778	WT		LINE	3.1101	WT						LTR	0	WT						Simple_repeat	0	WT						non-RE	7.05124	WT
	DNA transposon	0	WT		LINE	7.7095	WT						LTR	4.415	WT						Simple_repeat	3.18375	WT						non-RE	5.81025	WT
	DNA transposon	0	WT		LINE	6.93145	WT						LTR	6.74072	WT						Simple_repeat	0.978491	WT						non-RE	9.11722	WT
	DNA transposon	2.70021	WT		LINE	6.44559	WT						LTR	10.0329	WT						Simple_repeat	5.23081	WT						non-RE	4.95253	WT
	DNA transposon	5.05947	WT		LINE	8.84256	WT						LTR	5.87745	WT						Simple_repeat	3.33014	WT						non-RE	0	WT
	DNA transposon	7.68478	WT		LINE	10.4197	WT						LTR	5.28504	WT						Simple_repeat	0	WT						non-RE	0	WT
	DNA transposon	6.1667	WT		LINE	0	WT						LTR	5.38079	WT						Simple_repeat	0.719784	WT						non-RE	3.99838	WT
	DNA transposon	5.9797	WT		LINE	10.6574	WT						LTR	6.03879	WT						Simple_repeat	5.29165	WT						non-RE	0	WT
	DNA transposon	5.03121	WT		LINE	9.12774	WT						LTR	11.5881	WT						Simple_repeat	8.51519	WT						non-RE	7.63646	WT
	DNA transposon	8.55172	WT		LINE	9.30735	WT						LTR	7.41915	WT						Simple_repeat	0	WT						non-RE	0	WT
	DNA transposon	2.83711	WT		LINE	5.33137	WT						LTR	6.35396	WT						Simple_repeat	1.70676	WT						non-RE	0	WT
	DNA transposon	6.07968	WT		LINE	3.81635	WT						LTR	8.43514	WT						Simple_repeat	3.33014	WT						non-RE	1.04973	WT
	DNA transposon	7.22685	WT		LINE	11.2755	WT						LTR	4.09189	WT						Simple_repeat	0	WT						non-RE	9.08347	WT
	DNA transposon	2.37992	WT		LINE	10.9421	WT						LTR	1.04973	WT						Simple_repeat	0.404323	WT						non-RE	11.085	WT
	DNA transposon	2.37992	WT		LINE	13.7485	WT						LTR	3.94925	WT						Simple_repeat	1.70676	WT						non-RE	6.37271	WT
	DNA transposon	2.96215	WT		LINE	3.7001	WT						LTR	9.80936	WT						Simple_repeat	0	WT						non-RE	0	WT
	DNA transposon	4.30459	WT		LINE	4.02404	WT						LTR	0	WT						Simple_repeat	4.73085	WT						non-RE	9.94946	WT
	DNA transposon	1.19778	WT		LINE	11.8454	WT						LTR	2.78363	WT						Simple_repeat	7.3435	WT						non-RE	5.48787	WT
	DNA transposon	4.0467	WT		LINE	11.7426	WT						LTR	0	WT						Simple_repeat	4.15545	WT						non-RE	0	WT
	DNA transposon	0.978491	WT		LINE	0	WT						LTR	3.33575	WT						Simple_repeat	10.5441	WT						non-RE	0	WT
	DNA transposon	5.88021	WT		LINE	7.43729	WT						LTR	12.2564	WT						Simple_repeat	0	WT						non-RE	3.99838	WT
	DNA transposon	8.43925	WT		LINE	11.9138	WT						LTR	8.03406	WT						Simple_repeat	0	WT						non-RE	2.89159	WT
	DNA transposon	0	WT		LINE	13.1966	WT						LTR	5.30471	WT						Simple_repeat	2.4669	WT						non-RE	0	WT
	DNA transposon	7.42179	WT		LINE	11.5083	WT						LTR	3.79096	WT						Simple_repeat	1.70676	WT						non-RE	7.31634	WT
	DNA transposon	0.404323	WT		LINE	7.8795	WT						LTR	0	WT						Simple_repeat	2.08225	WT						non-RE	5.07209	WT
	DNA transposon	0	WT		LINE	9.26194	WT						LTR	9.15833	WT						Simple_repeat	1.19778	WT						non-RE	1.38141	WT
	DNA transposon	6.43288	WT		LINE	11.0529	WT						LTR	4.26247	WT						Simple_repeat	0	WT						non-RE	5.52187	WT
	DNA transposon	0	WT		LINE	3.43505	WT						LTR	6.76221	WT						Simple_repeat	1.3881	WT						non-RE	5.66567	WT
	DNA transposon	0	WT		LINE	8.70228	WT						LTR	5.32411	WT						Simple_repeat	6.68045	WT						non-RE	6.01511	WT
	DNA transposon	0	WT		LINE	2.42291	WT						LTR	6.37271	WT						Simple_repeat	9.34975	WT						non-RE	1.6509	WT
	DNA transposon	3.13146	WT		LINE	1.06394	WT						LTR	6.69675	WT						Simple_repeat	6.04477	WT						non-RE	0	WT
	DNA transposon	0	WT		LINE	7.23282	WT						LTR	10.3266	WT						Simple_repeat	3.9594	WT						non-RE	6.84512	WT
	DNA transposon	3.13146	WT		LINE	9.77247	WT						LTR	11.2135	WT						Simple_repeat	7.11009	WT						non-RE	0	WT
	DNA transposon	1.84308	WT		LINE	9.24389	WT						LTR	3.41025	WT						Simple_repeat	3.9594	WT						non-RE	0	WT
	DNA transposon	2.77028	WT		LINE	9.82892	WT						LTR	7.59314	WT						Simple_repeat	5.69445	WT						non-RE	2.4007	WT
	DNA transposon	6.41659	WT		LINE	2.09488	WT						LTR	7.72304	WT						Simple_repeat	7.5568	WT						non-RE	0	WT
	DNA transposon	2.62655	WT		LINE	14.2439	WT						LTR	5.00155	WT						Simple_repeat	0	WT						non-RE	11.1547	WT
	DNA transposon	1.55621	WT		LINE	15.1662	WT						LTR	5.94166	WT						Simple_repeat	6.89953	WT						non-RE	0	WT
	DNA transposon	10.2034	WT		LINE	15.5985	WT						LTR	3.84568	WT						Simple_repeat	8.24528	WT						non-RE	7.23669	WT
	DNA transposon	8.09124	WT		LINE	10.6437	WT						LTR	1.04973	WT						Simple_repeat	0.404323	WT						non-RE	0	WT
	DNA transposon	6.51171	WT		LINE	12.3488	WT						LTR	8.83399	WT						Simple_repeat	2.08225	WT						non-RE	0	WT
	DNA transposon	8.76947	WT		LINE	11.1002	WT						LTR	7.09142	WT						Simple_repeat	5.63934	WT						non-RE	0	WT
	DNA transposon	1.19778	WT		LINE	3.1101	WT						LTR	13.5194	WT						Simple_repeat	4.54345	WT						non-RE	7.39183	WT
	DNA transposon	1.84308	WT		LINE	6.75331	WT						LTR	0	WT						Simple_repeat	3.83412	WT						non-RE	0	WT
	DNA transposon	1.55621	WT		LINE	5.51462	WT						LTR	6.99789	WT						Simple_repeat	3.13146	WT						non-RE	0	WT
	DNA transposon	3.62309	WT		LINE	10.6758	WT						LTR	0	WT						Simple_repeat	1.3881	WT						non-RE	0	WT
	DNA transposon	0	WT		LINE	9.17751	WT						LTR	8.57935	WT						Simple_repeat	0	WT						non-RE	2.53994	WT
	DNA transposon	0.404323	WT		LINE	9.36098	WT						LTR	9.52813	WT						Simple_repeat	0.719784	WT						non-RE	4.58545	WT
	DNA transposon	6.43827	WT		LINE	9.13895	WT						LTR	4.67883	WT						Simple_repeat	4.2069	WT						non-RE	4.37835	WT
	DNA transposon	5.38394	WT		LINE	9.5762	WT						LTR	4.26247	WT						Simple_repeat	0	WT						non-RE	0	WT
	DNA transposon	4.98775	WT		LINE	10.8933	WT						LTR	2.4007	WT						Simple_repeat	6.1667	WT						non-RE	7.63258	WT
	DNA transposon	2.70021	WT		LINE	4.8756	WT						LTR	0	WT						Simple_repeat	1.84308	WT						non-RE	8.48123	WT
	DNA transposon	7.9052	WT		LINE	8.90625	WT						LTR	1.6509	WT						Simple_repeat	0	WT						non-RE	0	WT
	DNA transposon	4.4611	WT		LINE	6.64742	WT						LTR	1.6509	WT						Simple_repeat	11.0284	WT						non-RE	0	WT
	DNA transposon	7.68478	WT		LINE	11.9016	WT						LTR	0.618308	WT						Simple_repeat	7.10671	WT						non-RE	0	WT
	DNA transposon	6.04477	WT		LINE	4.57914	WT						LTR	9.94006	WT						Simple_repeat	12.6851	WT						non-RE	1.04973	WT
	DNA transposon	3.02082	WT		LINE	3.43505	WT						LTR	7.83208	WT						Simple_repeat	3.02082	WT						non-RE	0	WT
	DNA transposon	4.01819	WT		LINE	7.40051	WT						LTR	3.89839	WT						Simple_repeat	0	WT						non-RE	0	WT
	DNA transposon	1.19778	WT		LINE	9.45365	WT						LTR	6.73348	WT						Simple_repeat	1.84308	WT						non-RE	0	WT
	DNA transposon	5.1673	WT		LINE	7.72446	WT						LTR	5.75415	WT						Simple_repeat	0.719784	WT						non-RE	0	WT
	DNA transposon	4.25657	WT		LINE	14.0476	WT						LTR	3.79096	WT						Simple_repeat	1.84308	WT						non-RE	0	WT
	DNA transposon	9.45589	WT		LINE	0	WT						LTR	7.1027	WT						Simple_repeat	6.55702	WT						non-RE	0	WT
	DNA transposon	7.00679	WT		LINE	6.957	WT						LTR	11.6879	WT						Simple_repeat	11.4683	WT						non-RE	0	WT
	DNA transposon	6.35238	WT		LINE	9.32463	WT						LTR	3.73408	WT						Simple_repeat	4.86501	WT						non-RE	0	WT
	DNA transposon	8.0073	WT		LINE	4.76422	WT						LTR	4.09189	WT						Simple_repeat	7.36631	WT						non-RE	0	WT
	DNA transposon	8.22802	WT		LINE	10.1432	WT						LTR	4.22168	WT						Simple_repeat	2.08225	WT						non-RE	0	WT
	DNA transposon	7.47316	WT		LINE	6.21086	WT						LTR	0	WT						Simple_repeat	2.96215	WT						non-RE	0	WT
	DNA transposon	6.39039	WT		LINE	12.5451	WT						LTR	6.00312	WT						Simple_repeat	5.38394	WT						non-RE	0	WT
	DNA transposon	5.93038	WT		LINE	6.9945	WT						LTR	9.29241	WT						Simple_repeat	3.69692	WT						non-RE	0	WT
	DNA transposon	7.91904	WT		LINE	10.1857	WT						LTR	9.99101	WT						Simple_repeat	11.2066	WT						non-RE	8.95092	WT
	DNA transposon	4.02404	WT		LINE	11.0566	WT						LTR	3.33575	WT						Simple_repeat	4.25657	WT						non-RE	0	WT
	DNA transposon	6.49876	WT		LINE	10.295	WT						LTR	4.58545	WT						Simple_repeat	7.99939	WT						non-RE	3.61313	WT
	DNA transposon	4.11765	WT		LINE	9.37052	WT						LTR	10.7715	WT						Simple_repeat	5.33853	WT						non-RE	4.48562	WT
	DNA transposon	5.44409	WT		LINE	11.8716	WT						LTR	3.33575	WT						Simple_repeat	6.8274	WT						non-RE	8.76823	WT
	DNA transposon	8.03155	WT		LINE	10.0244	WT						LTR	4.67883	WT						Simple_repeat	7.53431	WT						non-RE	5.69577	WT
	DNA transposon	11.4448	WT		LINE	9.87824	WT						LTR	4.61726	WT						Simple_repeat	4.30459	WT						non-RE	0	WT
	DNA transposon	11.2039	WT		LINE	5.70763	WT						LTR	12.1461	WT						Simple_repeat	10.1001	WT						non-RE	7.08575	WT
	DNA transposon	9.89817	WT		LINE	8.62069	WT						LTR	7.22642	WT						Simple_repeat	2.37992	WT						non-RE	9.51869	WT
	DNA transposon	8.08468	WT		LINE	9.63675	WT						LTR	2.53994	WT						Simple_repeat	8.54173	WT						non-RE	3.08594	WT
	DNA transposon	6.56673	WT		LINE	11.4849	WT						LTR	4.04589	WT						Simple_repeat	9.7576	WT						non-RE	11.9856	WT
	DNA transposon	2.42291	WT		LINE	5.76662	WT						LTR	10.8795	WT						Simple_repeat	3.62309	WT						non-RE	0	WT
	DNA transposon	10.8151	WT		LINE	8.88976	WT						LTR	5.36214	WT						Simple_repeat	6.89953	WT						non-RE	6.63595	WT
	DNA transposon	10.8402	WT		LINE	7.13546	WT						LTR	8.13637	WT						Simple_repeat	8.11836	WT						non-RE	0	WT
	DNA transposon	4.57914	WT		LINE	8.30466	WT						LTR	4.67883	WT						Simple_repeat	4.35107	WT						non-RE	7.00991	WT
	DNA transposon	4.8756	WT		LINE	12.2944	WT						LTR	0	WT						Simple_repeat	0.404323	WT						non-RE	7.77683	WT
	DNA transposon	8.07888	WT		LINE	10.8098	WT						LTR	7.91437	WT						Simple_repeat	4.81615	WT						non-RE	10.6134	WT
	DNA transposon	2.69001	WT		LINE	15.2367	WT						LTR	5.48787	WT						Simple_repeat	8.95298	WT						non-RE	0.618308	WT
	DNA transposon	4.36677	WT		LINE	10.694	WT						LTR	11.2306	WT						Simple_repeat	4.58293	WT						non-RE	7.6519	WT
	DNA transposon	4.36677	WT		LINE	10.0602	WT						LTR	9.66564	WT						Simple_repeat	0.978491	WT						non-RE	4.70866	WT
	DNA transposon	9.45365	WT		LINE	6.31335	WT						LTR	6.55617	WT						Simple_repeat	10.8708	WT						non-RE	4.45074	WT
	DNA transposon	0	WT		LINE	11.0909	WT						LTR	6.58861	WT						Simple_repeat	5.85625	WT						non-RE	6.68929	WT
	DNA transposon	4.02404	WT		LINE	9.82892	WT						LTR	2.07397	WT						Simple_repeat	8.94164	WT						non-RE	0	WT
	DNA transposon	4.57914	WT		LINE	4.979	WT						LTR	1.6509	WT						Simple_repeat	0.404323	WT						non-RE	2.53994	WT
	DNA transposon	5.02805	WT		LINE	6.40903	WT						LTR	3.61313	WT						Simple_repeat	0	WT						non-RE	0	WT
	DNA transposon	6.46353	WT		LINE	14.0763	WT						LTR	6.56435	WT						Simple_repeat	2.18845	WT						non-RE	6.10757	WT
	DNA transposon	8.4148	WT		LINE	13.156	WT						LTR	9.84757	WT						Simple_repeat	5.78186	WT						non-RE	1.04973	WT
	DNA transposon	0	WT		LINE	9.24389	WT						LTR	3.33575	WT						Simple_repeat	0.404323	WT						non-RE	0	WT
	DNA transposon	1.06394	WT		LINE	12.8151	WT						LTR	6.74792	WT						Simple_repeat	0	WT						non-RE	2.24657	WT
	DNA transposon	0	WT		LINE	10.7671	WT						LTR	5.50497	WT						Simple_repeat	4.58293	WT						non-RE	7.53606	WT
	DNA transposon	4.8756	WT		LINE	0	WT						LTR	8.25735	WT						Simple_repeat	9.39412	WT						non-RE	0	WT
	DNA transposon	10.8194	WT		LINE	6.4978	WT						LTR	0	WT						Simple_repeat	4.2069	WT						non-RE	0	WT
	DNA transposon	7.74661	WT		LINE	5.57738	WT						LTR	2.53994	WT						Simple_repeat	3.89812	WT						non-RE	0	WT
	DNA transposon	9.26961	WT		LINE	10.2534	WT						LTR	4.13646	WT						Simple_repeat	4.23195	WT						non-RE	0	WT
	DNA transposon	2.09488	WT		LINE	9.08774	WT						LTR	0	WT						Simple_repeat	0	WT						non-RE	0	WT
	DNA transposon	5.47979	WT		LINE	10.3689	WT						LTR	1.38141	WT						Simple_repeat	7.14018	WT						non-RE	0	WT
	DNA transposon	9.33928	WT		LINE	10.4059	WT						LTR	0.618308	WT						Simple_repeat	2.54893	WT						non-RE	0	WT
	DNA transposon	7.46427	WT		LINE	0	WT						LTR	6.67425	WT						Simple_repeat	0	WT						non-RE	0	WT
	DNA transposon	4.51176	WT		LINE	14.1714	WT						LTR	0.618308	WT						Simple_repeat	1.84308	WT						non-RE	6.26642	WT
	DNA transposon	7.44634	WT		LINE	6.31056	WT						LTR	2.99204	WT						Simple_repeat	0.719784	WT						non-RE	10.1346	WT
	DNA transposon	6.94428	WT		LINE	8.27781	WT						LTR	5.07209	WT						Simple_repeat	4.12902	WT						non-RE	1.87789	WT
	DNA transposon	4.02404	WT		LINE	11.942	WT						LTR	7.37797	WT						Simple_repeat	10.3343	WT						non-RE	2.89159	WT
	DNA transposon	4.82098	WT		LINE	11.8456	WT						LTR	10.1249	WT						Simple_repeat	0	WT						non-RE	7.62477	WT
	DNA transposon	0	WT		LINE	13.2333	WT						LTR	5.47057	WT						Simple_repeat	0	WT						non-RE	2.24657	WT
	DNA transposon	10.6681	WT		LINE	13.4662	WT						LTR	8.39443	WT						Simple_repeat	9.28015	WT						non-RE	0	WT
	DNA transposon	4.36677	WT		LINE	10.3138	WT						LTR	7.18987	WT						Simple_repeat	0.978491	WT						non-RE	2.89159	WT
	DNA transposon	5.36993	WT		LINE	0	WT						LTR	6.01511	WT						Simple_repeat	5.53249	WT						non-RE	0	WT
	DNA transposon	0	WT		LINE	13.6922	WT						LTR	4.84919	WT						Simple_repeat	8.91964	WT						non-RE	0.618308	WT
	DNA transposon	1.06394	WT		LINE	9.10585	WT						LTR	9.51658	WT						Simple_repeat	8.8865	WT						non-RE	7.41915	WT
	DNA transposon	6.42743	WT		LINE	8.93806	WT						LTR	6.40039	WT						Simple_repeat	4.39609	WT						non-RE	6.99183	WT
	DNA transposon	4.51176	WT		LINE	2.35751	WT						LTR	6.58057	WT						Simple_repeat	4.07467	WT						non-RE	0	WT
	DNA transposon	6.66303	WT		LINE	11.4075	WT						LTR	6.41856	WT						Simple_repeat	0	WT						non-RE	1.38141	WT
	DNA transposon	4.979	WT		LINE	11.6197	WT						LTR	6.81116	WT						Simple_repeat	0	WT						non-RE	8.71962	WT
	DNA transposon	2.69001	WT		LINE	3.88259	WT						LTR	8.49841	WT						Simple_repeat	2.70021	WT						non-RE	0.618308	WT
	DNA transposon	5.44409	WT		LINE	5.57738	WT						LTR	7.7448	WT						Simple_repeat	2.28736	WT						non-RE	0	WT
	DNA transposon	2.09488	WT		LINE	12.0703	WT						LTR	6.14077	WT						Simple_repeat	6.30887	WT						non-RE	0	WT
	DNA transposon	4.82098	WT		LINE	4.12923	WT						LTR	5.73977	WT						Simple_repeat	0.404323	WT						non-RE	2.4007	WT
	DNA transposon	6.12329	WT		LINE	9.76937	WT						LTR	8.67499	WT						Simple_repeat	0	WT						non-RE	0	WT
	DNA transposon	0	WT		LINE	14.665	WT						LTR	6.27641	WT						Simple_repeat	1.84308	WT						non-RE	5.48787	WT
	DNA transposon	4.82098	WT		LINE	12.1444	WT						LTR	3.33575	WT						Simple_repeat	6.10702	WT						non-RE	5.41737	WT
	DNA transposon	5.90434	WT		LINE	4.96573	WT						LTR	7.38261	WT						Simple_repeat	5.41709	WT						non-RE	0	WT
	DNA transposon	8.99835	WT		LINE	9.13084	WT						LTR	3.48109	WT						Simple_repeat	2.90098	WT						non-RE	3.08594	WT
	DNA transposon	4.8756	WT		LINE	8.4351	WT						LTR	8.84242	WT						Simple_repeat	0	WT						non-RE	3.41025	WT
	DNA transposon	1.6696	WT		LINE	7.6465	WT						LTR	7.81161	WT						Simple_repeat	1.84308	WT						non-RE	0	WT
	DNA transposon	12.0511	WT		LINE	8.2455	WT						LTR	10.2193	WT						Simple_repeat	0	WT						non-RE	6.81116	WT
	DNA transposon	12.231	WT		LINE	0	WT						LTR	8.46166	WT						Simple_repeat	8.65025	WT						non-RE	0	WT
	DNA transposon	0	WT		LINE	1.90685	WT						LTR	3.48109	WT						Simple_repeat	0	WT						non-RE	0	WT
	DNA transposon	13.0693	WT		LINE	9.41278	WT						LTR	12.306	WT						Simple_repeat	10.6449	WT						non-RE	0	WT
	DNA transposon	13.0367	WT		LINE	8.4913	WT						LTR	6.2962	WT						Simple_repeat	0	WT						non-RE	6.76931	WT
	DNA transposon	10.8194	WT		LINE	7.73296	WT						LTR	1.38141	WT						Simple_repeat	5.66715	WT						non-RE	8.99394	WT
	DNA transposon	3.57366	WT		LINE	1.2479	WT						LTR	6.71156	WT						Simple_repeat	0	WT						non-RE	0	WT
	DNA transposon	6.82445	WT		LINE	12.8803	WT						LTR	11.1618	WT						Simple_repeat	6.00898	WT						non-RE	0	WT
	DNA transposon	4.8756	WT		LINE	12.4337	WT						LTR	0	WT						Simple_repeat	1.19778	WT						non-RE	4.51967	WT
	DNA transposon	6.89225	WT		LINE	8.05726	WT						LTR	1.6509	WT						Simple_repeat	11.2324	WT						non-RE	0	WT
	DNA transposon	7.69439	WT		LINE	9.24965	WT						LTR	1.87789	WT						Simple_repeat	5.25545	WT						non-RE	5.91631	WT
	DNA transposon	11.6643	WT		LINE	0	WT						LTR	4.79461	WT						Simple_repeat	10.8773	WT						non-RE	0	WT
	DNA transposon	8.59243	WT		LINE	13.5097	WT						LTR	5.00155	WT						Simple_repeat	4.0467	WT						non-RE	0	WT
	DNA transposon	5.54864	WT		LINE	8.12987	WT						LTR	5.63493	WT						Simple_repeat	0	WT						non-RE	1.04973	WT
	DNA transposon	6.85195	WT		LINE	11.641	WT						LTR	13.9145	WT						Simple_repeat	6.49629	WT						non-RE	2.4007	WT
	DNA transposon	1.6696	WT		LINE	10.5412	WT						LTR	4.1797	WT						Simple_repeat	12.7459	WT						non-RE	0	WT
	DNA transposon	6.12329	WT		LINE	5.90984	WT						LTR	3.48109	WT						Simple_repeat	2.37992	WT						non-RE	4.45074	WT
	DNA transposon	0	WT		LINE	2.35751	WT						LTR	6.89786	WT						Simple_repeat	1.3881	WT						non-RE	11.5119	WT
	DNA transposon	0	WT		LINE	4.52351	WT						LTR	4.90178	WT						Simple_repeat	7.84964	WT						non-RE	1.38141	WT
	DNA transposon	0	WT		LINE	6.33534	WT						LTR	5.55509	WT						Simple_repeat	11.3646	WT						non-RE	1.04973	WT
	DNA transposon	0	WT		LINE	12.9814	WT						LTR	5.69577	WT						Simple_repeat	1.55621	WT						non-RE	8.06322	WT
	DNA transposon	11.2066	WT		LINE	8.00417	WT						LTR	4.26247	WT						Simple_repeat	8.11331	WT						non-RE	6.39123	WT
	DNA transposon	11.3736	WT		LINE	6.97866	WT						LTR	4.67883	WT						Simple_repeat	9.74895	WT						non-RE	10.418	WT
	DNA transposon	3.81635	WT		LINE	9.11661	WT						LTR	5.94166	WT						Simple_repeat	2.62655	WT						non-RE	0	WT
	DNA transposon	11.4397	WT		LINE	4.01118	WT						LTR	0	WT						Simple_repeat	8.69823	WT						non-RE	10.4782	WT
	DNA transposon	8.6947	WT		LINE	8.12277	WT						LTR	0	WT						Simple_repeat	0	WT						non-RE	6.06208	WT
	DNA transposon	4.28841	WT		LINE	6.20696	WT						LTR	3.33575	WT						Simple_repeat	2.08225	WT						non-RE	0	WT
	DNA transposon	3.7001	WT		LINE	6.847	WT						LTR	3.54862	WT						Simple_repeat	0	WT						non-RE	0	WT
	DNA transposon	6.16774	WT		LINE	8.34035	WT						LTR	2.89159	WT						Simple_repeat	11.7261	WT						non-RE	6.00312	WT
	DNA transposon	6.70888	WT		LINE	10.3044	WT						LTR	0.618308	WT						Simple_repeat	4.91227	WT						non-RE	7.78034	WT
	DNA transposon	5.90434	WT		LINE	1.2479	WT						LTR	11.0483	WT						Simple_repeat	9.84087	WT						non-RE	0	WT
	DNA transposon	0	WT		LINE	10.4702	WT						LTR	7.29684	WT						Simple_repeat	1.55621	WT						non-RE	0	WT
	DNA transposon	2.09488	WT		LINE	9.0694	WT						LTR	5.20359	WT						Simple_repeat	0	WT						non-RE	0	WT
	DNA transposon	6.07743	WT		LINE	8.97794	WT						LTR	0.618308	WT						Simple_repeat	8.66412	WT						non-RE	0	WT
	DNA transposon	6.79641	WT		LINE	4.7615	WT						LTR	6.79734	WT						Simple_repeat	0.404323	WT						non-RE	0	WT
	DNA transposon	1.06394	WT		LINE	2.97723	WT						LTR	2.07397	WT						Simple_repeat	6.74713	WT						non-RE	2.4007	WT
	DNA transposon	4.51176	WT		LINE	11.2999	WT						LTR	5.50497	WT						Simple_repeat	4.23195	WT						non-RE	0	WT
	DNA transposon	4.8756	WT		LINE	11.1254	WT						LTR	5.41737	WT						Simple_repeat	4.95803	WT						non-RE	1.04973	WT
	DNA transposon	2.91529	WT		LINE	13.9702	WT						LTR	2.24657	WT						Simple_repeat	0	WT						non-RE	1.04973	WT
	DNA transposon	0	WT		LINE	2.70039	WT						LTR	2.66692	WT						Simple_repeat	1.84308	WT						non-RE	0	WT
	DNA transposon	0	WT		LINE	3.74142	WT						LTR	2.53994	WT						Simple_repeat	0.978491	WT						non-RE	4.37835	WT
	DNA transposon	0	WT		LINE	11.6521	WT						LTR	4.1797	WT						Simple_repeat	11.7795	WT						non-RE	0	WT
	DNA transposon	6.48125	WT		LINE	11.7475	WT						LTR	5.94166	WT						Simple_repeat	1.70676	WT						non-RE	2.4007	WT
	DNA transposon	9.5762	WT		LINE	1.90685	WT						LTR	0	WT						Simple_repeat	1.70676	WT						non-RE	5.41737	WT
	DNA transposon	9.26961	WT		LINE	6.9943	WT						LTR	4.26247	WT						Simple_repeat	0.404323	WT						non-RE	0	WT
	DNA transposon	7.24324	WT		LINE	11.636	WT						LTR	8.83399	WT						Simple_repeat	0	WT						non-RE	1.38141	WT
	DNA transposon	6.10054	WT		LINE	13.2733	WT						LTR	3.99838	WT						Simple_repeat	9.32886	WT						non-RE	1.04973	WT
	DNA transposon	6.42743	WT		LINE	11.994	WT						LTR	5.24489	WT						Simple_repeat	7.07245	WT						non-RE	1.04973	WT
	DNA transposon	7.31417	WT		LINE	7.60635	WT						LTR	4.92738	WT						Simple_repeat	4.07467	WT						non-RE	0	WT
	DNA transposon	7.88616	WT		LINE	9.64605	WT						LTR	4.61726	WT						Simple_repeat	1.96761	WT						non-RE	1.38141	WT
	DNA transposon	7.41902	WT		LINE	10.5129	WT						LTR	9.6232	WT						Simple_repeat	11.5601	WT						non-RE	1.38141	WT
	DNA transposon	4.02404	WT		LINE	2.97723	WT						LTR	11.5851	WT						Simple_repeat	0.404323	WT						non-RE	1.04973	WT
	DNA transposon	6.66303	WT		LINE	8.80246	WT						LTR	0.618308	WT						Simple_repeat	9.19274	WT						non-RE	0	WT
	DNA transposon	1.06394	WT		LINE	0	WT						LTR	5.69577	WT						Simple_repeat	8.8085	WT						non-RE	0	WT
	DNA transposon	4.20556	WT		LINE	0	WT						LTR	3.25719	WT						Simple_repeat	1.84308	WT						non-RE	0	WT
	DNA transposon	2.91529	WT		LINE	7.78785	WT						LTR	6.71156	WT						Simple_repeat	0.719784	WT						non-RE	0	WT
	DNA transposon	6.40903	WT		LINE	9.79639	WT						LTR	0	WT						Simple_repeat	7.55431	WT						non-RE	1.6509	WT
	DNA transposon	5.07549	WT		LINE	9.36845	WT						LTR	5.18249	WT						Simple_repeat	0.404323	WT						non-RE	0	WT
	DNA transposon	3.7001	WT		LINE	9.77843	WT						LTR	6.34449	WT						Simple_repeat	2.37992	WT						non-RE	0	WT
	DNA transposon	6.85195	WT		LINE	2.97723	WT						LTR	2.4007	WT						Simple_repeat	0	WT						non-RE	0	WT
	DNA transposon	5.6772	WT		LINE	14.2883	WT						LTR	5.36214	WT						Simple_repeat	14.0281	WT						non-RE	12.5745	WT
	DNA transposon	0	WT		LINE	15.3839	WT						LTR	7.20041	WT						Simple_repeat	4.95803	WT						non-RE	13.1641	WT
	DNA transposon	0	WT		LINE	15.4969	WT						LTR	5.34325	WT						Simple_repeat	2.83711	WT						non-RE	0	WT
	DNA transposon	0	WT		LINE	10.634	WT						LTR	5.09485	WT						Simple_repeat	3.13146	WT						non-RE	0	WT
	DNA transposon	5.98108	WT		LINE	12.3114	WT						LTR	12.7021	WT						Simple_repeat	2.96215	WT						non-RE	5.20359	WT
	DNA transposon	1.06394	WT		LINE	11.2282	WT						LTR	6.32537	WT						Simple_repeat	0	WT						non-RE	11.1922	WT
	DNA transposon	3.81635	WT		LINE	3.20941	WT						LTR	1.6509	WT						Simple_repeat	1.96761	WT						non-RE	0.618308	WT
	DNA transposon	6.14569	WT		LINE	6.45322	WT						LTR	2.66692	WT						Simple_repeat	1.84308	WT						non-RE	10.58	WT
	DNA transposon	4.76422	WT		LINE	5.19962	WT						LTR	1.04973	WT						Simple_repeat	2.28736	WT						non-RE	5.92904	WT
	DNA transposon	0	WT		LINE	10.7117	WT						LTR	3.54862	WT						Simple_repeat	1.19778	WT						non-RE	0	WT
	DNA transposon	0	WT		LINE	9.91825	WT						LTR	5.26511	WT						Simple_repeat	0	WT						non-RE	4.92738	WT
	DNA transposon	5.02805	WT		LINE	9.83382	WT						LTR	2.78363	WT						Simple_repeat	14.6476	WT						non-RE	0	WT
	DNA transposon	0	WT		LINE	9.03578	WT						LTR	1.04973	WT						Simple_repeat	5.9797	WT						non-RE	0	WT
	DNA transposon	0	WT		LINE	9.24312	WT						LTR	2.07397	WT						Simple_repeat	12.0194	WT						non-RE	6.16249	WT
	DNA transposon	5.95595	WT		LINE	11.7178	WT						LTR	3.1741	WT						Simple_repeat	0	WT						non-RE	0	WT
	DNA transposon	5.76662	WT		LINE	4.96573	WT						LTR	2.24657	WT						Simple_repeat	3.33014	WT						non-RE	0	WT
	DNA transposon	0	WT		LINE	9.01292	WT						LTR	1.6509	WT						Simple_repeat	0.404323	WT						non-RE	0	WT
	DNA transposon	0	WT		LINE	6.72105	WT						LTR	7.76268	WT						Simple_repeat	0	WT						non-RE	0	WT
	DNA transposon	7.29426	WT		LINE	12.3246	WT						LTR	10.7375	WT						Simple_repeat	2.18845	WT						non-RE	1.04973	WT
	DNA transposon	10.4012	WT		LINE	4.01118	WT						LTR	7.79432	WT						Simple_repeat	1.55621	WT						non-RE	0	WT
	DNA transposon	5.29175	WT		LINE	3.20941	WT						LTR	11.496	WT						Simple_repeat	4.48213	WT						non-RE	0	WT
	DNA transposon	7.92553	WT		LINE	6.60357	WT						LTR	8.8855	WT						Simple_repeat	7.98289	WT						non-RE	0.618308	WT
	DNA transposon	9.53013	WT		LINE	9.48099	WT						LTR	5.13934	WT						Simple_repeat	2.37992	WT						non-RE	7.81161	WT
	DNA transposon	2.91529	WT		LINE	7.48979	WT						LTR	2.78363	WT						Simple_repeat	0	WT						non-RE	10.4398	WT
	DNA transposon	0	WT		LINE	14.4333	WT						LTR	6.96118	WT						Simple_repeat	0	WT						non-RE	0	WT
	DNA transposon	0	WT		LINE	0	WT						LTR	7.32118	WT						Simple_repeat	9.42228	WT						non-RE	6.03879	WT
	DNA transposon	3.92393	WT		LINE	6.28535	WT						LTR	0	WT						Simple_repeat	5.48117	WT						non-RE	4.26247	WT
	DNA transposon	7.3723	WT		LINE	8.94612	WT						LTR	0	WT						Simple_repeat	2.83711	WT						non-RE	3.41025	WT
	DNA transposon	8.52995	WT		LINE	2.97723	WT						LTR	1.38141	WT						Simple_repeat	5.39508	WT						non-RE	11.9879	WT
	DNA transposon	8.16363	WT		LINE	9.75796	WT						LTR	9.60943	WT						Simple_repeat	11.1235	WT						non-RE	0	WT
	DNA transposon	7.8795	WT		LINE	5.61833	WT						LTR	6.79734	WT						Simple_repeat	1.84308	WT						non-RE	5.87745	WT
	DNA transposon	7.0667	WT		LINE	12.6352	WT						LTR	3.33575	WT						Simple_repeat	3.92909	WT						non-RE	2.07397	WT
	DNA transposon	11.0184	WT		LINE	6.60357	WT						LTR	0	WT						Simple_repeat	5.19304	WT						non-RE	1.6509	WT
	DNA transposon	5.76662	WT		LINE	10.1401	WT						LTR	8.53633	WT						Simple_repeat	5.88811	WT						non-RE	2.89159	WT
	DNA transposon	8.62866	WT		LINE	11.176	WT						LTR	3.73408	WT						Simple_repeat	0	WT						non-RE	0	WT
	DNA transposon	9.45141	WT		LINE	10.0532	WT						LTR	6.72621	WT						Simple_repeat	2.69001	WT						non-RE	8.3806	WT
	DNA transposon	4.11765	WT		LINE	8.68688	WT						LTR	5.71059	WT						Simple_repeat	8.58015	WT						non-RE	1.6509	WT
	DNA transposon	2.09488	WT		LINE	11.8558	WT						LTR	5.07209	WT						Simple_repeat	7.25359	WT						non-RE	2.4007	WT
	DNA transposon	4.92823	WT		LINE	9.70428	WT						LTR	7.78735	WT						Simple_repeat	0	WT						non-RE	4.1797	WT
	DNA transposon	6.82445	WT		LINE	9.72318	WT						LTR	2.53994	WT						Simple_repeat	0	WT						non-RE	0	WT
	DNA transposon	0	WT		LINE	4.3398	WT						LTR	10.7079	WT						Simple_repeat	8.51712	WT						non-RE	0	WT
	DNA transposon	5.90434	WT		LINE	8.07208	WT						LTR	7.43262	WT						Simple_repeat	12.0116	WT						non-RE	0.618308	WT
	DNA transposon	2.42291	WT		LINE	9.59567	WT						LTR	2.4007	WT						Simple_repeat	0	WT						non-RE	1.04973	WT
	DNA transposon	7.00679	WT		LINE	11.5206	WT						LTR	2.66692	WT						Simple_repeat	10.9885	WT						non-RE	0	WT
	DNA transposon	10.1735	WT		LINE	6.00557	WT						LTR	0	WT						Simple_repeat	0	WT						non-RE	0	WT
	DNA transposon	0	WT		LINE	9.30087	WT						LTR	1.38141	WT						Simple_repeat	11.1124	WT						non-RE	1.04973	WT
	DNA transposon	8.26429	WT		LINE	7.19716	WT						LTR	2.99204	WT						Simple_repeat	1.06394	WT						non-RE	0	WT
	DNA transposon	0	WT		LINE	8.15096	WT						LTR	8.57125	WT						Simple_repeat	10.2257	WT						non-RE	0	WT
	DNA transposon	0	WT		LINE	12.7001	WT						LTR	4.70866	WT						Simple_repeat	5.6772	WT						non-RE	0	WT
	DNA transposon	8.43312	WT		LINE	10.7765	WT						LTR	7.1578	WT						Simple_repeat	5.61435	WT						non-RE	3.41025	WT
	DNA transposon	0	WT		LINE	15.4615	WT						LTR	5.22439	WT						Simple_repeat	5.54864	WT						non-RE	0	WT
	DNA transposon	0	WT		LINE	10.5465	WT						LTR	1.6509	WT						Simple_repeat	8.0073	WT						non-RE	1.04973	WT
	DNA transposon	0	WT		LINE	10.0937	WT						LTR	8.09744	WT						Simple_repeat	0	WT						non-RE	0	WT
	DNA transposon	3.28171	WT		LINE	6.70212	WT						LTR	9.49855	WT						Simple_repeat	8.73219	WT						non-RE	0	WT
	DNA transposon	0	WT		LINE	10.9885	WT						LTR	0	WT						Simple_repeat	6.39039	WT						non-RE	3.33575	WT
	DNA transposon	3.7001	WT		LINE	9.50576	WT						LTR	2.53994	WT						Simple_repeat	4.6435	WT						non-RE	6.03879	WT
	DNA transposon	4.11765	WT		LINE	5.87646	WT						LTR	1.04973	WT						Simple_repeat	10.2231	WT						non-RE	4.76652	WT
	DNA transposon	2.09488	WT		LINE	6.4978	WT						LTR	6.42755	WT						Simple_repeat	0	WT						non-RE	4.48562	WT
	DNA transposon	8.1247	WT		LINE	13.9466	WT						LTR	10.7344	WT						Simple_repeat	5.2091	WT						non-RE	0	WT
	DNA transposon	4.76422	WT		LINE	13.9432	WT						LTR	11.7187	WT						Simple_repeat	13.4644	WT						non-RE	0	WT
	DNA transposon	1.6696	WT		LINE	9.12018	WT						LTR	13.5159	WT						Simple_repeat	8.61668	WT						non-RE	6.79734	WT
	DNA transposon	11.5634	WT		LINE	12.8916	WT						LTR	0	WT						Simple_repeat	2.42291	WT						non-RE	7.58512	WT
	DNA transposon	9.80977	WT		LINE	10.2743	WT						LTR	1.38141	WT						Simple_repeat	0	WT						non-RE	0	WT
	DNA transposon	8.38687	WT		LINE	0	WT						LTR	3.89839	WT						Simple_repeat	0	WT						non-RE	0	WT
	DNA transposon	10.6089	WT		LINE	7.30046	KO						LTR	5.89052	WT						Simple_repeat	7.43729	WT						non-RE	1.04973	WT
	DNA transposon	0	WT		LINE	6.2006	KO						LTR	4.37835	WT						Simple_repeat	6.27322	WT						non-RE	0	WT
	DNA transposon	4.82098	WT		LINE	11.3631	KO						LTR	4.22168	WT						Simple_repeat	8.18	WT						non-RE	2.07397	WT
	DNA transposon	1.6696	WT		LINE	9.33099	KO						LTR	5.04895	WT						Simple_repeat	3.43505	WT						non-RE	11.3938	WT
	DNA transposon	4.979	WT		LINE	14.7293	KO						LTR	7.56488	WT						Simple_repeat	2.09488	WT						non-RE	0	WT
	DNA transposon	3.1101	WT		LINE	11.1004	KO						LTR	3.48109	WT						Simple_repeat	5.76662	WT						non-RE	1.6509	WT
	DNA transposon	3.28171	WT		LINE	0	KO						LTR	3.1741	WT						Simple_repeat	0	WT						non-RE	0	WT
	DNA transposon	8.01948	WT		LINE	14.103	KO						LTR	0	WT						Simple_repeat	11.3641	WT						non-RE	6.84512	WT
	DNA transposon	9.04378	WT		LINE	5.99219	KO						LTR	2.53994	WT						Simple_repeat	3.28171	WT						non-RE	8.69002	WT
	DNA transposon	7.49948	WT		LINE	8.50675	KO						LTR	1.6509	WT						Simple_repeat	9.48253	WT						non-RE	9.22176	WT
	DNA transposon	6.44559	WT		LINE	12.7657	KO						LTR	7.54021	WT						Simple_repeat	6.83827	WT						non-RE	0	WT
	DNA transposon	9.41959	WT		LINE	12.3736	KO						LTR	1.38141	WT						Simple_repeat	2.91529	WT						non-RE	4.97724	WT
	DNA transposon	6.9185	WT		LINE	13.3862	KO						LTR	2.89159	WT						Simple_repeat	13.1572	WT						non-RE	7.67474	WT
	DNA transposon	9.20975	WT		LINE	13.2945	KO						LTR	4.92738	WT						Simple_repeat	5.36993	WT						non-RE	1.04973	WT
	DNA transposon	8.33421	WT		LINE	10.0105	KO						LTR	5.43532	WT						Simple_repeat	1.6696	WT						non-RE	0	WT
	DNA transposon	4.8756	WT		LINE	1.40534	KO						LTR	6.10757	WT						Simple_repeat	7.96384	WT						non-RE	8.99546	WT
	DNA transposon	5.98108	WT		LINE	13.7827	KO						LTR	5.71059	WT						Simple_repeat	5.47979	WT						non-RE	0	WT
	DNA transposon	4.92823	WT		LINE	8.42606	KO						LTR	7.33559	WT						Simple_repeat	8.24367	WT						non-RE	0	WT
	DNA transposon	7.52533	WT		LINE	10.0425	KO						LTR	7.03368	WT						Simple_repeat	10.67	WT						non-RE	0.618308	WT
	DNA transposon	6.72384	WT		LINE	3.98543	KO						LTR	7.41463	WT						Simple_repeat	9.2177	WT						non-RE	1.6509	WT
	DNA transposon	9.70428	WT		LINE	12.23	KO						LTR	2.07397	WT						Simple_repeat	0	WT						non-RE	3.1741	WT
	DNA transposon	6.4304	WT		LINE	11.6144	KO						LTR	5.36214	WT						Simple_repeat	0	WT						non-RE	0	WT
	DNA transposon	5.19962	WT		LINE	6.5186	KO						LTR	1.87789	WT						Simple_repeat	9.26194	WT						non-RE	0	WT
	DNA transposon	8.37063	WT		LINE	1.40534	KO						LTR	8.87073	WT						Simple_repeat	0	WT						non-RE	0	WT
	DNA transposon	8.72489	WT		LINE	12.4989	KO						LTR	4.67883	WT						Simple_repeat	8.14707	WT						non-RE	0	WT
	DNA transposon	6.81212	WT		LINE	1.40534	KO						LTR	4.82216	WT						Simple_repeat	7.05492	WT						non-RE	3.08594	WT
	DNA transposon	6.25969	WT		LINE	10.5912	KO						LTR	4.97724	WT						Simple_repeat	7.717	WT						non-RE	7.08575	WT
	DNA transposon	4.7615	WT		LINE	14.9568	KO						LTR	7.70835	WT						Simple_repeat	9.9031	WT						non-RE	10.6855	WT
	DNA transposon	7.65637	WT		LINE	12.6465	KO						LTR	0	WT						Simple_repeat	0	WT						non-RE	1.04973	WT
	DNA transposon	5.14461	WT		LINE	6.29451	KO						LTR	4.67883	WT						Simple_repeat	8.13032	WT						non-RE	0	WT
	DNA transposon	6.09534	WT		LINE	10.1193	KO						LTR	0	WT						Simple_repeat	7.56742	WT						non-RE	0	WT
	DNA transposon	3.40934	WT		LINE	9.53714	KO						LTR	2.89159	WT						Simple_repeat	0	WT						non-RE	8.85081	WT
	DNA transposon	4.3398	WT		LINE	8.26528	KO						LTR	3.61313	WT						Simple_repeat	10.7044	WT						non-RE	9.74785	WT
	DNA transposon	7.70471	WT		LINE	9.2157	KO						LTR	5.55509	WT						Simple_repeat	0	WT						non-RE	0	WT
	DNA transposon	12.4279	WT		LINE	2.92509	KO						LTR	1.87789	WT						Simple_repeat	4.20556	WT						non-RE	0	WT
	DNA transposon	11.1465	WT		LINE	3.20852	KO						LTR	4.34075	WT						Simple_repeat	3.1101	WT						non-RE	2.66692	WT
	DNA transposon	10.1885	WT		LINE	10.7924	KO						LTR	11.081	WT						Simple_repeat	0	WT						non-RE	2.07397	WT
	DNA transposon	8.05726	WT		LINE	9.15858	KO						LTR	8.75117	WT						Simple_repeat	11.0047	WT						non-RE	1.87789	WT
	DNA transposon	5.65816	WT		LINE	9.14183	KO						LTR	5.41709	WT						Simple_repeat	6.58323	WT						non-RE	0	WT
	DNA transposon	0	WT		LINE	3.64865	KO						LTR	2.90098	WT						Simple_repeat	9.66028	WT						non-RE	1.04973	WT
	DNA transposon	10.9469	WT		LINE	13.3564	KO						LTR	3.62309	WT						Simple_repeat	0	WT						non-RE	1.04973	WT
	DNA transposon	10.9348	WT		LINE	13.1754	KO						LTR	2.54893	WT						Simple_repeat	1.6696	WT						non-RE	0	WT
	DNA transposon	4.90081	WT		LINE	9.25516	KO						LTR	1.84308	WT						Simple_repeat	0	WT						non-RE	6.59661	WT
	DNA transposon	5.35309	WT		LINE	9.78914	KO						LTR	7.50635	WT						Simple_repeat	4.20556	WT						non-RE	0	WT
	DNA transposon	8.00417	WT		LINE	5.15481	KO						LTR	3.9594	WT						Simple_repeat	1.6696	WT						non-RE	0	WT
	DNA transposon	1.90685	WT		LINE	13.6469	KO						LTR	7.88954	WT						Simple_repeat	6.18946	WT						non-RE	0	WT
	DNA transposon	4.60728	WT		LINE	8.99571	KO						LTR	0.978491	WT						Simple_repeat	6.48125	WT						non-RE	5.57142	WT
	DNA transposon	4.96573	WT		LINE	12.1904	KO						LTR	0	WT						Simple_repeat	0	WT						non-RE	0	WT
	DNA transposon	9.34729	WT		LINE	12.4169	KO						LTR	3.28298	WT						Simple_repeat	0	WT						non-RE	0	WT
	DNA transposon	0	WT		LINE	7.03623	KO						LTR	4.79949	WT						Simple_repeat	7.12423	WT						non-RE	0	WT
	DNA transposon	3.20941	WT		LINE	5.15481	KO						LTR	6.79414	WT						Simple_repeat	10.8488	WT						non-RE	1.04973	WT
	DNA transposon	3.74142	WT		LINE	5.34239	KO						LTR	3.28298	WT						Simple_repeat	0	WT						non-RE	0	WT
	DNA transposon	4.90081	WT		LINE	7.05424	KO						LTR	7.01227	WT						Simple_repeat	3.57366	WT						non-RE	0	WT
	DNA transposon	7.11369	WT		LINE	13.5176	KO						LTR	0	WT						Simple_repeat	5.61435	WT						non-RE	0	WT
	DNA transposon	6.45322	WT		LINE	7.35959	KO						LTR	3.76715	WT						Simple_repeat	1.06394	WT						non-RE	4.37835	WT
	DNA transposon	1.2479	WT		LINE	8.57071	KO						LTR	9.2007	WT						Simple_repeat	0	WT						non-RE	0	WT
	DNA transposon	1.2479	WT		LINE	9.41702	KO						LTR	8.27722	WT						Simple_repeat	3.43505	WT						non-RE	0	WT
	DNA transposon	0	WT		LINE	3.44531	KO						LTR	0.404323	WT						Simple_repeat	0	WT						non-RE	1.04973	WT
	DNA transposon	3.74142	WT		LINE	8.13595	KO						LTR	7.69608	WT						Simple_repeat	5.95595	WT						non-RE	1.04973	WT
	DNA transposon	11.3884	WT		LINE	7.65931	KO						LTR	11.5561	WT						Simple_repeat	9.9031	WT						non-RE	0	WT
	DNA transposon	6.38365	WT		LINE	6.98082	KO						LTR	8.73702	WT						Simple_repeat	8.77232	WT						non-RE	0	WT
	DNA transposon	9.09501	WT		LINE	8.83311	KO						LTR	5.41709	WT						Simple_repeat	12.0999	WT						non-RE	0	WT
	DNA transposon	1.90685	WT		LINE	10.4142	KO						LTR	3.50474	WT						Simple_repeat	0	WT						non-RE	0	WT
	DNA transposon	4.68645	WT		LINE	1.40534	KO						LTR	0	WT						Simple_repeat	2.09488	WT						non-RE	0	WT
	DNA transposon	9.08043	WT		LINE	11.1015	KO						LTR	1.55621	WT						Simple_repeat	3.28171	WT						non-RE	2.4007	WT
	DNA transposon	7.48979	WT		LINE	9.39952	KO						LTR	1.84308	WT						Simple_repeat	5.07549	WT						non-RE	3.08594	WT
	DNA transposon	3.88259	WT		LINE	10.1021	KO						LTR	0	WT						Simple_repeat	4.36677	WT						non-RE	2.07397	WT
	DNA transposon	7.87493	WT		LINE	6.49242	KO						LTR	4.73085	WT						Simple_repeat	2.69001	WT						non-RE	0	WT
	DNA transposon	6.75817	WT		LINE	4.1283	KO						LTR	4.43975	WT						Simple_repeat	0	WT						non-RE	0	WT
	DNA transposon	0	WT		LINE	12.0744	KO						LTR	3.62309	WT						Simple_repeat	3.57366	WT						non-RE	5.30471	WT
	DNA transposon	5.4918	WT		LINE	11.4926	KO						LTR	4.58293	WT						Simple_repeat	7.44634	WT						non-RE	6.26642	WT
	DNA transposon	0	WT		LINE	14.2565	KO						LTR	4.60227	WT						Simple_repeat	10.8783	WT						non-RE	1.6509	WT
	DNA transposon	11.4457	WT		LINE	2.10353	KO						LTR	0	WT						Simple_repeat	7.797	WT						non-RE	0	WT
	DNA transposon	3.88259	WT		LINE	4.6855	KO						LTR	1.55621	WT						Simple_repeat	5.33137	WT						non-RE	0	WT
	DNA transposon	6.6438	WT		LINE	12.282	KO						LTR	8.76196	WT						Simple_repeat	9.1473	WT						non-RE	0	WT
	DNA transposon	0	WT		LINE	11.9886	KO						LTR	6.13385	WT						Simple_repeat	7.15767	WT						non-RE	3.41025	WT
	DNA transposon	0	WT		LINE	3.20852	KO						LTR	6.91508	WT						Simple_repeat	7.60022	WT						non-RE	6.83163	WT
	DNA transposon	6.17986	WT		LINE	8.1611	KO						LTR	6.32059	WT						Simple_repeat	9.41729	WT						non-RE	7.60509	WT
	DNA transposon	2.70039	WT		LINE	12.159	KO						LTR	5.79873	WT						Simple_repeat	2.09488	WT						non-RE	0	WT
	DNA transposon	6.33534	WT		LINE	13.3105	KO						LTR	3.13146	WT						Simple_repeat	8.15813	WT						non-RE	0	WT
	DNA transposon	4.52351	WT		LINE	11.9122	KO						LTR	6.19882	WT						Simple_repeat	10.2862	WT						non-RE	3.33575	WT
	DNA transposon	3.88259	WT		LINE	8.52624	KO						LTR	3.76715	WT						Simple_repeat	2.09488	WT						non-RE	0	WT
	DNA transposon	4.43458	WT		LINE	10.3861	KO						LTR	10.5045	WT						Simple_repeat	5.40749	WT						non-RE	0	WT
	DNA transposon	0	WT		LINE	10.6247	KO						LTR	6.57671	WT						Simple_repeat	7.24324	WT						non-RE	0	WT
	DNA transposon	6.06604	WT		LINE	4.48764	KO						LTR	10.6116	WT						Simple_repeat	6.89225	WT						non-RE	0	WT
	DNA transposon	6.38365	WT		LINE	8.89937	KO						LTR	2.90098	WT						Simple_repeat	4.11765	WT						non-RE	0	WT
	DNA transposon	3.40934	WT		LINE	2.10353	KO						LTR	2.77028	WT						Simple_repeat	5.36993	WT						non-RE	0	WT
	DNA transposon	6.09534	WT		LINE	2.57202	KO						LTR	7.0931	WT						Simple_repeat	2.42291	WT						non-RE	0	WT
	DNA transposon	5.65816	WT		LINE	8.47368	KO						LTR	10.5081	WT						Simple_repeat	0	WT						non-RE	0	WT
	DNA transposon	9.22334	WT		LINE	10.9145	KO						LTR	10.3017	WT						Simple_repeat	0	WT						non-RE	4.13646	WT
	DNA transposon	1.90685	WT		LINE	9.17513	KO						LTR	11.4234	WT						Simple_repeat	0	WT						non-RE	1.6509	WT
	DNA transposon	0	WT		LINE	10.8971	KO						LTR	6.7601	WT						Simple_repeat	0	WT						non-RE	1.04973	WT
	DNA transposon	12.0836	WT		LINE	3.82685	KO						LTR	0	WT						Simple_repeat	7.33381	WT						non-RE	0	WT
	DNA transposon	12.4362	WT		LINE	14.5339	KO						LTR	1.19778	WT						Simple_repeat	2.91529	WT						non-RE	0	WT
	DNA transposon	0	WT		LINE	15.7864	KO						LTR	0.978491	WT						Simple_repeat	0	WT						non-RE	0	WT
	DNA transposon	13.146	WT		LINE	15.8152	KO						LTR	6.57181	WT						Simple_repeat	12.5504	WT						non-RE	5.81025	WT
	DNA transposon	12.9028	WT		LINE	11.5603	KO						LTR	7.97363	WT						Simple_repeat	8.81487	WT						non-RE	1.38141	WT
	DNA transposon	10.7352	WT		LINE	12.0135	KO						LTR	8.83939	WT						Simple_repeat	13.9546	WT						non-RE	1.04973	WT
	DNA transposon	0	WT		LINE	11.0029	KO						LTR	0	WT						Simple_repeat	4.28841	WT						non-RE	0	WT
	DNA transposon	7.12794	WT		LINE	1.40534	KO						LTR	5.46013	WT						Simple_repeat	0	WT						non-RE	1.6509	WT
	DNA transposon	5.40083	WT		LINE	7.8153	KO						LTR	5.19304	WT						Simple_repeat	4.8756	WT						non-RE	0	WT
	DNA transposon	5.69691	WT		LINE	5.08645	KO						LTR	4.35107	WT						Simple_repeat	0	WT						non-RE	0	WT
	DNA transposon	7.16987	WT		LINE	10.9959	KO						LTR	0	WT						Simple_repeat	3.43505	WT						non-RE	2.4007	WT
	DNA transposon	11.8228	WT		LINE	10.3591	KO						LTR	8.06185	WT						Simple_repeat	8.37744	WT						non-RE	2.78363	WT
	DNA transposon	8.98187	WT		LINE	9.65395	KO						LTR	2.4669	WT						Simple_repeat	13.3407	WT						non-RE	3.48109	WT
	DNA transposon	5.02785	WT		LINE	9.66864	KO						LTR	0	WT						Simple_repeat	6.69376	WT						non-RE	1.87789	WT
	DNA transposon	6.06604	WT		LINE	10.315	KO						LTR	8.48686	WT						Simple_repeat	9.61685	WT						non-RE	0	WT
	DNA transposon	0	WT		LINE	9.70044	KO						LTR	7.08968	WT						Simple_repeat	1.06394	WT						non-RE	8.87073	WT
	DNA transposon	5.30373	WT		LINE	5.34239	KO						LTR	7.76849	WT						Simple_repeat	5.16592	WT						non-RE	0	WT
	DNA transposon	1.2479	WT		LINE	9.49161	KO						LTR	7.28186	WT						Simple_repeat	8.09047	WT						non-RE	0	WT
	DNA transposon	0	WT		LINE	6.71252	KO						LTR	2.08225	WT						Simple_repeat	6.333	WT						non-RE	2.66692	WT
	DNA transposon	0	WT		LINE	11.4198	KO						LTR	5.25545	WT						Simple_repeat	13.5477	WT						non-RE	3.25719	WT
	DNA transposon	0	WT		LINE	4.1283	KO						LTR	0.978491	WT						Simple_repeat	6.14569	WT						non-RE	0	WT
	DNA transposon	11.2265	WT		LINE	5.01468	KO						LTR	1.19778	WT						Simple_repeat	10.2218	WT						non-RE	0	WT
	DNA transposon	11.0858	WT		LINE	6.73503	KO						LTR	0.719784	WT						Simple_repeat	7.8994	WT						non-RE	0	WT
	DNA transposon	3.40934	WT		LINE	10.1257	KO						LTR	4.62136	WT						Simple_repeat	8.24886	WT						non-RE	0	WT
	DNA transposon	11.2232	WT		LINE	8.37682	KO						LTR	3.23422	WT						Simple_repeat	10.5313	WT						non-RE	3.67487	WT
	DNA transposon	8.67723	WT		LINE	14.885	KO						LTR	6.86391	WT						Simple_repeat	6.333	WT						non-RE	0	WT
	DNA transposon	1.2479	WT		LINE	3.20852	KO						LTR	6.47546	WT						Simple_repeat	11.5861	WT						non-RE	0	WT
	DNA transposon	0	WT		LINE	7.63558	KO						LTR	2.77028	WT						Simple_repeat	1.6696	WT						non-RE	0	WT
	DNA transposon	6.847	WT		LINE	9.57818	KO						LTR	4.28078	WT						Simple_repeat	10.5639	WT						non-RE	0	WT
	DNA transposon	5.8073	WT		LINE	3.98543	KO						LTR	7.0655	WT						Simple_repeat	11.3701	WT						non-RE	0	WT
	DNA transposon	6.17986	WT		LINE	10.2324	KO						LTR	4.81615	WT						Simple_repeat	4.02404	WT						non-RE	0.618308	WT
	DNA transposon	0	WT		LINE	6.64282	KO						LTR	4.74832	WT						Simple_repeat	8.29967	WT						non-RE	7.58512	WT
	DNA transposon	3.20941	WT		LINE	12.0804	KO						LTR	4.5233	WT						Simple_repeat	10.0168	WT						non-RE	2.99204	WT
	DNA transposon	4.3398	WT		LINE	8.16938	KO						LTR	7.65036	WT						Simple_repeat	4.20556	WT						non-RE	0	WT
	DNA transposon	7.26322	WT		LINE	10.571	KO						LTR	6.39457	WT						Simple_repeat	0	WT						non-RE	0	WT
	DNA transposon	3.20941	WT		LINE	11.5453	KO						LTR	5.71236	WT						Simple_repeat	3.28171	WT						non-RE	8.01926	WT
	DNA transposon	2.70039	WT		LINE	10.0737	KO						LTR	3.80102	WT						Simple_repeat	11.0484	WT						non-RE	1.6509	WT
	DNA transposon	4.68645	WT		LINE	9.36746	KO						LTR	8.16626	WT						Simple_repeat	6.51605	WT						non-RE	0	WT
	DNA transposon	3.40934	WT		LINE	12.4007	KO						LTR	8.75333	WT						Simple_repeat	2.42291	WT						non-RE	2.66692	WT
	DNA transposon	0	WT		LINE	10.1964	KO						LTR	0	WT						Simple_repeat	11.9309	WT						non-RE	5.83751	WT
	DNA transposon	0	WT		LINE	9.82105	KO						LTR	0	WT						Simple_repeat	7.15767	WT						non-RE	2.07397	WT
	DNA transposon	0	WT		LINE	3.20852	KO						LTR	9.26355	WT						Simple_repeat	11.0312	WT						non-RE	0	WT
	DNA transposon	6.28535	WT		LINE	8.82264	KO						LTR	9.97351	WT						Simple_repeat	0	WT						non-RE	5.73977	WT
	DNA transposon	9.70428	WT		LINE	10.0128	KO						LTR	5.11439	WT						Simple_repeat	0	WT						non-RE	0	WT
	DNA transposon	9.61856	WT		LINE	12.0848	KO						LTR	6.66673	WT						Simple_repeat	2.69001	WT						non-RE	2.99204	WT
	DNA transposon	6.60357	WT		LINE	6.61882	KO						LTR	7.7491	WT						Simple_repeat	6.76782	WT						non-RE	0	WT
	DNA transposon	4.60728	WT		LINE	10.1923	KO						LTR	3.28298	WT						Simple_repeat	0	WT						non-RE	2.4007	WT
	DNA transposon	5.53522	WT		LINE	6.98082	KO						LTR	2.96215	WT						Simple_repeat	2.69001	WT						non-RE	4.82216	WT
	DNA transposon	7.27607	WT		LINE	8.97695	KO						LTR	5.86428	WT						Simple_repeat	5.25102	WT						non-RE	8.92256	WT
	DNA transposon	7.47872	WT		LINE	11.5721	KO						LTR	2.08225	WT						Simple_repeat	11.389	WT						non-RE	0	WT
	DNA transposon	6.96284	WT		LINE	11.3265	KO						LTR	6.9419	WT						Simple_repeat	5.93038	WT						non-RE	2.66692	WT
	DNA transposon	2.97723	WT		LINE	15.4735	KO						LTR	0	WT						Simple_repeat	6.58323	WT						non-RE	1.04973	WT
	DNA transposon	6.86413	WT		LINE	10.8229	KO						LTR	0	WT						Simple_repeat	6.12329	WT						non-RE	5.71059	WT
	DNA transposon	0	WT		LINE	10.7883	KO						LTR	0	WT						Simple_repeat	3.43505	WT						non-RE	0	WT
	DNA transposon	3.20941	WT		LINE	7.2388	KO						LTR	0.404323	WT						Simple_repeat	8.35839	WT						non-RE	0	WT
	DNA transposon	3.20941	WT		LINE	11.5413	KO						LTR	6.5219	WT						Simple_repeat	2.69001	WT						non-RE	2.07397	WT
	DNA transposon	6.20696	WT		LINE	10.1511	KO						LTR	4.1814	WT						Simple_repeat	0	WT						non-RE	0	WT
	DNA transposon	5.25261	WT		LINE	5.55969	KO						LTR	5.29165	WT						Simple_repeat	4.11765	WT						non-RE	6.05048	WT
	DNA transposon	1.90685	WT		LINE	7.25446	KO						LTR	3.62309	WT						Simple_repeat	1.06394	WT						non-RE	4.64837	WT
	DNA transposon	6.82967	WT		LINE	13.7918	KO						LTR	5.50192	WT						Simple_repeat	5.36993	WT						non-RE	0	WT
	DNA transposon	3.40934	WT		LINE	14.3073	KO						LTR	0.404323	WT						Simple_repeat	10.6398	WT						non-RE	1.6509	WT
	DNA transposon	0	WT		LINE	10.6471	KO						LTR	0.719784	WT						Simple_repeat	0	WT						non-RE	0	WT
	DNA transposon	0	WT		LINE	13.1123	KO						LTR	8.9206	WT						Simple_repeat	1.6696	WT						non-RE	0	WT
	DNA transposon	0	WT		LINE	10.7265	KO						LTR	8.9511	WT						Simple_repeat	10.9753	WT						non-RE	1.38141	WT
	DNA transposon	5.30373	WT		LINE	0	KO						LTR	1.84308	WT						Simple_repeat	3.43505	WT						non-RE	4.1797	WT
	DNA transposon	0	WT		LINE	5.58489	KO						LTR	7.62694	WT						Simple_repeat	6.94428	WT						non-RE	0	WT
	DNA transposon	4.3398	WT		LINE	4.51225	KO						LTR	6.07968	WT						Simple_repeat	11.7568	WT						non-RE	3.48109	WT
	DNA transposon	4.90081	WT		LINE	8.98363	KO						LTR	3.83412	WT						Simple_repeat	10.8817	WT						non-RE	1.87789	WT
	DNA transposon	4.43458	WT		LINE	7.6612	KO						LTR	3.28298	WT						Simple_repeat	6.29342	WT						non-RE	1.6509	WT
	DNA transposon	0	WT		LINE	7.88513	KO						LTR	3.33014	WT						Simple_repeat	5.73742	WT						non-RE	0	WT
	DNA transposon	1.90685	WT		LINE	10.0693	KO						LTR	8.23292	WT						Simple_repeat	2.09488	WT						non-RE	5.72526	WT
	DNA transposon	2.97723	WT		LINE	0	KO						LTR	4.12902	WT						Simple_repeat	0	WT						non-RE	4.30214	WT
	DNA transposon	0	WT		LINE	12.6149	KO						LTR	5.69445	WT						Simple_repeat	4.44108	WT						non-RE	0	WT
	DNA transposon	0	WT		LINE	6.51788	KO						LTR	0.404323	WT						Simple_repeat	5.54864	WT						non-RE	1.6509	WT
	DNA transposon	6.60357	WT		LINE	7.08872	KO						LTR	1.3881	WT						Simple_repeat	8.73219	WT						non-RE	0	WT
	DNA transposon	4.52351	WT		LINE	10.9203	KO						LTR	8.32165	WT						Simple_repeat	1.6696	WT						non-RE	0	WT
	DNA transposon	0	WT		LINE	10.716	KO						LTR	7.74476	WT						Simple_repeat	0	WT						non-RE	1.04973	WT
	DNA transposon	1.90685	WT		LINE	11.8018	KO						LTR	0.978491	WT						Simple_repeat	0	WT						non-RE	0	WT
	DNA transposon	6.73973	WT		LINE	11.8247	KO						LTR	1.84308	WT						Simple_repeat	8.15813	WT						non-RE	0	WT
	DNA transposon	10.9358	WT		LINE	8.84042	KO						LTR	5.14109	WT						Simple_repeat	7.26386	WT						non-RE	0	WT
	DNA transposon	5.44703	WT		LINE	0	KO						LTR	3.89812	WT						Simple_repeat	5.70763	WT						non-RE	0	WT
	DNA transposon	7.6759	WT		LINE	12.3726	KO						LTR	1.96761	WT						Simple_repeat	2.09488	WT						non-RE	0	WT
	DNA transposon	9.9824	WT		LINE	7.84357	KO						LTR	0	WT						Simple_repeat	4.70512	WT						non-RE	7.80126	WT
	DNA transposon	4.43458	WT		LINE	8.42026	KO						LTR	1.84308	WT						Simple_repeat	0	WT						non-RE	1.04973	WT
	DNA transposon	0	WT		LINE	3.16556	KO						LTR	5.29165	WT						Simple_repeat	8.52141	WT						non-RE	0	WT
	DNA transposon	0	WT		LINE	10.0466	KO						LTR	1.3881	WT						Simple_repeat	0	WT						non-RE	0	WT
	DNA transposon	1.2479	WT		LINE	9.81149	KO						LTR	4.07467	WT						Simple_repeat	12.9367	WT						non-RE	1.04973	WT
	DNA transposon	7.16987	WT		LINE	4.25124	KO						LTR	3.13146	WT						Simple_repeat	2.69001	WT						non-RE	10.6233	WT
	DNA transposon	8.45219	WT		LINE	0.879112	KO						LTR	6.79834	WT						Simple_repeat	7.26386	WT						non-RE	2.07397	WT
	DNA transposon	7.60635	WT		LINE	9.56445	KO						LTR	2.83711	WT						Simple_repeat	0	WT						non-RE	0	WT
	DNA transposon	6.79436	WT		LINE	4.00956	KO						LTR	0.404323	WT						Simple_repeat	8.19081	WT						non-RE	0	WT
	DNA transposon	6.62383	WT		LINE	9.46173	KO						LTR	4.41809	WT						Simple_repeat	2.09488	WT						non-RE	1.38141	WT
	DNA transposon	10.7514	WT		LINE	12.8192	KO						LTR	3.98909	WT						Simple_repeat	12.2238	WT						non-RE	4.45074	WT
	DNA transposon	4.01118	WT		LINE	11.1775	KO						LTR	0	WT						Simple_repeat	8.36317	WT						non-RE	5.58756	WT
	DNA transposon	8.09402	WT		LINE	3.29455	KO						LTR	6.11378	WT						Simple_repeat	12.1503	WT						non-RE	0	WT
	DNA transposon	9.08774	WT		LINE	8.01016	KO						LTR	6.69403	WT						Simple_repeat	5.73742	WT						non-RE	2.07397	WT
	DNA transposon	5.87646	WT		LINE	8.23778	KO						LTR	7.32906	WT						Simple_repeat	1.6696	WT						non-RE	0	WT
	DNA transposon	1.90685	WT		LINE	7.73125	KO						LTR	9.68576	WT						Simple_repeat	7.49076	WT						non-RE	0	WT
	DNA transposon	4.60728	WT		LINE	6.98262	KO						LTR	4.86501	WT						Simple_repeat	13.909	WT						non-RE	5.28504	WT
	DNA transposon	6.3597	WT		LINE	0	KO						LTR	3.76715	WT						Simple_repeat	5.33137	WT						non-RE	0	WT
	DNA transposon	1.2479	WT		LINE	1.63139	KO						LTR	6.18606	WT						Simple_repeat	3.57366	WT						non-RE	0	WT
	DNA transposon	6.00557	WT		LINE	8.74629	KO						LTR	8.81058	WT						Simple_repeat	9.22561	WT						non-RE	0	WT
	DNA transposon	0	WT		LINE	7.07979	KO						LTR	7.5935	WT						Simple_repeat	13.2026	WT						non-RE	6.37271	WT
	DNA transposon	7.23716	WT		LINE	6.5046	KO						LTR	0	WT						Simple_repeat	4.36677	WT						non-RE	0.618308	WT
	DNA transposon	9.89552	WT		LINE	2.59346	KO						LTR	6.92279	WT						Simple_repeat	9.54495	WT						non-RE	0	WT
	DNA transposon	0	WT		LINE	11.3188	KO						LTR	4.15545	WT						Simple_repeat	12.8706	WT						non-RE	1.04973	WT
	DNA transposon	8.78907	WT		LINE	10.5885	KO						LTR	9.66061	WT						Simple_repeat	2.09488	WT						non-RE	0	WT
	DNA transposon	0	WT		LINE	7.49664	KO						LTR	0.978491	WT						Simple_repeat	10.8733	WT						non-RE	0	WT
	DNA transposon	0	WT		LINE	8.76728	KO						LTR	9.54855	WT						Simple_repeat	0	WT						non-RE	0	WT
	DNA transposon	8.29054	WT		LINE	1.81464	KO						LTR	9.44456	WT						Simple_repeat	4.76422	WT						non-RE	0	WT
	DNA transposon	1.90685	WT		LINE	11.6178	KO						LTR	2.77028	WT						Simple_repeat	0	WT						non-RE	0	WT
	DNA transposon	0	WT		LINE	7.42447	KO						LTR	3.18375	WT						Simple_repeat	13.2291	WT						non-RE	0	WT
	DNA transposon	0	WT		LINE	9.90349	KO						LTR	6.74713	WT						Simple_repeat	6.78219	WT						non-RE	0	WT
	DNA transposon	3.20941	WT		LINE	9.92917	KO						LTR	5.38394	WT						Simple_repeat	10.9619	WT						non-RE	3.08594	WT
	DNA transposon	1.90685	WT		LINE	4.45819	KO						LTR	2.4669	WT						Simple_repeat	4.44108	WT						non-RE	5.43532	WT
	DNA transposon	0	WT		LINE	3.57412	KO						LTR	9.31427	WT						Simple_repeat	0	WT						non-RE	3.33575	WT
	DNA transposon	4.01118	WT		LINE	4.56435	KO						LTR	6.03768	WT						Simple_repeat	10.146	WT						non-RE	1.6509	WT
	DNA transposon	4.43458	WT		LINE	4.53853	KO						LTR	2.62655	WT						Simple_repeat	0	WT						non-RE	0	WT
	DNA transposon	8.28419	WT		LINE	11.0918	KO						LTR	2.4669	WT						Simple_repeat	7.797	WT						non-RE	4.67883	WT
	DNA transposon	4.96573	WT		LINE	7.34478	KO						LTR	6.80253	WT						Simple_repeat	4.02404	WT						non-RE	0	WT
	DNA transposon	0	WT		LINE	6.88355	KO						LTR	7.5838	WT						Simple_repeat	5.85082	WT						non-RE	0	WT
	DNA transposon	12.1188	WT		LINE	7.76504	KO						LTR	6.70749	WT						Simple_repeat	0	WT						non-RE	0	WT
	DNA transposon	9.48653	WT		LINE	1.1756	KO						LTR	3.42008	WT						Simple_repeat	3.28171	WT						non-RE	0	WT
	DNA transposon	8.60264	WT		LINE	7.6908	KO						LTR	11.1903	WT						Simple_repeat	1.06394	WT						non-RE	0.618308	WT
	DNA transposon	10.61	WT		LINE	4.86367	KO						LTR	8.74466	WT						Simple_repeat	12.9669	WT						non-RE	10.7452	WT
	DNA transposon	4.60728	WT		LINE	5.83868	KO						LTR	9.85757	WT						Simple_repeat	2.42291	WT						non-RE	1.6509	WT
	DNA transposon	2.70039	WT		LINE	7.30705	KO						LTR	5.94981	WT						Simple_repeat	2.42291	WT						non-RE	0	WT
	DNA transposon	0	WT		LINE	9.56285	KO						LTR	6.74713	WT						Simple_repeat	0	WT						non-RE	0	WT
	DNA transposon	5.57738	WT		LINE	0.505506	KO						LTR	2.08225	WT						Simple_repeat	0	WT						non-RE	3.73408	WT
	DNA transposon	1.90685	WT		LINE	9.79386	KO						LTR	3.46303	WT						Simple_repeat	11.5276	WT						non-RE	0	WT
	DNA transposon	0	WT		LINE	7.82233	KO						LTR	6.72965	WT						Simple_repeat	7.55073	WT						non-RE	0	WT
	DNA transposon	8.51318	WT		LINE	8.60107	KO						LTR	3.23422	WT						Simple_repeat	6.23195	WT						non-RE	0	WT
	DNA transposon	7.84072	WT		LINE	5.24514	KO						LTR	7.55927	WT						Simple_repeat	4.51176	WT						non-RE	0	WT
	DNA transposon	7.08475	WT		LINE	3.52237	KO						LTR	3.28298	WT						Simple_repeat	13.7078	WT						non-RE	0	WT
	DNA transposon	5.30373	WT		LINE	10.0345	KO						LTR	0	WT						Simple_repeat	2.09488	WT						non-RE	0	WT
	DNA transposon	9.6706	WT		LINE	9.97981	KO						LTR	3.76715	WT						Simple_repeat	10.1335	WT						non-RE	0	WT
	DNA transposon	6.72105	WT		LINE	10.3477	KO						LTR	5.56242	WT						Simple_repeat	10.0274	WT						non-RE	0	WT
	DNA transposon	9.26907	WT		LINE	0	KO						LTR	4.65879	WT						Simple_repeat	5.02805	WT						non-RE	0	WT
	DNA transposon	7.32638	WT		LINE	5.38209	KO						LTR	12.1396	WT						Simple_repeat	1.06394	WT						non-RE	0	WT
	DNA transposon	3.74142	WT		LINE	10.443	KO						LTR	10.4307	WT						Simple_repeat	9.0288	WT						non-RE	0	WT
	DNA transposon	4.7615	WT		LINE	10.2512	KO						LTR	6.81087	WT						Simple_repeat	0	WT						non-RE	0	WT
	DNA transposon	4.7615	WT		LINE	3.2315	KO						LTR	6.42747	WT						Simple_repeat	5.47979	WT						non-RE	1.04973	WT
	DNA transposon	7.7968	WT		LINE	6.73802	KO						LTR	7.0655	WT						Simple_repeat	0	WT						non-RE	0	WT
	DNA transposon	5.94246	WT		LINE	10.6196	KO						LTR	0	WT						Simple_repeat	15.4883	WT						non-RE	0	WT
	DNA transposon	10.0934	KO		LINE	11.9187	KO						LTR	7.03023	WT						Simple_repeat	6.03005	WT						non-RE	0	WT
	DNA transposon	6.98082	KO		LINE	10.3579	KO						LTR	3.0772	WT						Simple_repeat	4.76422	WT						non-RE	0	WT
	DNA transposon	6.77901	KO		LINE	7.19995	KO						LTR	9.71604	WT						Simple_repeat	5.16592	WT						non-RE	0	WT
	DNA transposon	9.37465	KO		LINE	8.56156	KO						LTR	8.91481	WT						Simple_repeat	3.57366	WT						non-RE	1.38141	WT
	DNA transposon	7.78327	KO		LINE	9.972	KO						LTR	6.98306	WT						Simple_repeat	0	WT						non-RE	1.38141	WT
	DNA transposon	8.09304	KO		LINE	1.81464	KO						LTR	5.27968	WT						Simple_repeat	2.42291	WT						non-RE	1.87789	WT
	DNA transposon	6.96186	KO		LINE	6.71515	KO						LTR	2.37992	WT						Simple_repeat	5.33137	WT						non-RE	0	WT
	DNA transposon	6.2006	KO		LINE	1.63139	KO						LTR	0.719784	WT						Simple_repeat	3.92393	WT						non-RE	0	WT
	DNA transposon	8.18582	KO		LINE	0.505506	KO						LTR	1.55621	WT						Simple_repeat	1.06394	WT						non-RE	7.71204	WT
	DNA transposon	5.15481	KO		LINE	5.72882	KO						LTR	3.33014	WT						Simple_repeat	0	WT						non-RE	1.6509	WT
	DNA transposon	7.018	KO		LINE	8.86789	KO						LTR	2.28736	WT						Simple_repeat	16.075	WT						non-RE	0	WT
	DNA transposon	5.45513	KO		LINE	8.20533	KO						LTR	5.42797	WT						Simple_repeat	7.13546	WT						non-RE	0	WT
	DNA transposon	5.22009	KO		LINE	7.90042	KO						LTR	4.4611	WT						Simple_repeat	13.6343	WT						non-RE	0	WT
	DNA transposon	8.15276	KO		LINE	2.12333	KO						LTR	2.28736	WT						Simple_repeat	0	WT						non-RE	0	WT
	DNA transposon	11.643	KO		LINE	12.5677	KO						LTR	6.83559	WT						Simple_repeat	5.16592	WT						non-RE	0	WT
	DNA transposon	11.855	KO		LINE	13.8877	KO						LTR	4.73085	WT						Simple_repeat	2.69001	WT						non-RE	0	WT
	DNA transposon	10.3646	KO		LINE	13.6666	KO						LTR	5.32695	WT						Simple_repeat	4.20556	WT						non-RE	0	WT
	DNA transposon	9.08602	KO		LINE	9.48473	KO						LTR	9.65368	WT						Simple_repeat	1.06394	WT						non-RE	1.87789	WT
	DNA transposon	6.80051	KO		LINE	9.65434	KO						LTR	4.94294	WT						Simple_repeat	0	WT						non-RE	0	WT
	DNA transposon	3.82685	KO		LINE	9.3796	KO						LTR	6.8315	WT						Simple_repeat	6.40903	WT						non-RE	0	WT
	DNA transposon	10.5442	KO		LINE	1.81464	KO						LTR	2.4669	WT						Simple_repeat	9.84612	WT						non-RE	0	WT
	DNA transposon	10.8681	KO		LINE	7.19995	KO						LTR	2.70021	WT						Simple_repeat	5.29175	WT						non-RE	0	WT
	DNA transposon	4.1283	KO		LINE	5.39653	KO						LTR	6.88381	WT						Simple_repeat	0	WT						non-RE	0	WT
	DNA transposon	7.14107	KO		LINE	9.52965	KO						LTR	8.70383	WT						Simple_repeat	0	WT						non-RE	0.618308	WT
	DNA transposon	8.69645	KO		LINE	8.89485	KO						LTR	5.61097	WT						Simple_repeat	11.2132	WT						non-RE	0	WT
	DNA transposon	5.15481	KO		LINE	9.38685	KO						LTR	5.11439	WT						Simple_repeat	7.08999	WT						non-RE	0	WT
	DNA transposon	4.37752	KO		LINE	7.95022	KO						LTR	3.42008	WT						Simple_repeat	5.07549	WT						non-RE	0	WT
	DNA transposon	4.1283	KO		LINE	8.22771	KO						LTR	6.6153	WT						Simple_repeat	6.333	WT						non-RE	1.38141	WT
	DNA transposon	10.2125	KO		LINE	10.6572	KO						LTR	5.41709	WT						Simple_repeat	13.0667	WT						non-RE	0	WT
	DNA transposon	0	KO		LINE	3.89215	KO						LTR	6.28513	WT						Simple_repeat	1.6696	WT						non-RE	2.24657	WT
	DNA transposon	4.37752	KO		LINE	7.81965	KO						LTR	4.64019	WT						Simple_repeat	6.59955	WT						non-RE	0	WT
	DNA transposon	4.6855	KO		LINE	5.64662	KO						LTR	0	WT						Simple_repeat	8.04353	WT						non-RE	0	WT
	DNA transposon	3.44531	KO		LINE	10.7004	KO						LTR	5.32695	WT						Simple_repeat	6.44559	WT						non-RE	0	WT
	DNA transposon	7.44398	KO		LINE	0.879112	KO						LTR	6.14708	WT						Simple_repeat	0	WT						non-RE	0	WT
	DNA transposon	9.38891	KO		LINE	4.18622	KO						LTR	0.978491	WT						Simple_repeat	1.90685	WT						non-RE	0	WT
	DNA transposon	1.40534	KO		LINE	5.00234	KO						LTR	1.96761	WT						Simple_repeat	7.18358	WT						non-RE	0	WT
	DNA transposon	0	KO		LINE	9.51235	KO						LTR	3.69692	WT						Simple_repeat	6.97866	WT						non-RE	0	WT
	DNA transposon	0	KO		LINE	7.01105	KO						LTR	4.2069	WT						Simple_repeat	0	WT						non-RE	0	WT
	DNA transposon	3.64865	KO		LINE	12.8551	KO						LTR	0	WT						Simple_repeat	0	WT						non-RE	0	WT
	DNA transposon	10.9959	KO		LINE	1.63139	KO						LTR	1.84308	WT						Simple_repeat	8.37661	WT						non-RE	0	WT
	DNA transposon	7.85694	KO		LINE	4.34359	KO						LTR	0.404323	WT						Simple_repeat	12.1914	WT						non-RE	0	WT
	DNA transposon	8.99571	KO		LINE	8.31964	KO						LTR	5.44949	WT						Simple_repeat	0	WT						non-RE	0.618308	WT
	DNA transposon	3.64865	KO		LINE	3.35497	KO						LTR	1.96761	WT						Simple_repeat	10.7129	WT						non-RE	0	WT
	DNA transposon	7.34503	KO		LINE	9.15908	KO						LTR	0	WT						Simple_repeat	0	WT						non-RE	0	WT
	DNA transposon	9.69471	KO		LINE	4.15258	KO						LTR	9.26203	WT						Simple_repeat	11.5827	WT						non-RE	0	WT
	DNA transposon	7.17439	KO		LINE	11.7384	KO						LTR	7.16641	WT						Simple_repeat	1.90685	WT						non-RE	0	WT
	DNA transposon	5.60926	KO		LINE	6.45025	KO						LTR	3.13146	WT						Simple_repeat	10.0154	WT						non-RE	0	WT
	DNA transposon	9.81314	KO		LINE	8.55513	KO						LTR	5.78186	WT						Simple_repeat	5.65816	WT						non-RE	0	WT
	DNA transposon	8.14438	KO		LINE	9.31738	KO						LTR	4.43975	WT						Simple_repeat	5.53522	WT						non-RE	0	WT
	DNA transposon	3.44531	KO		LINE	8.75753	KO						LTR	0.404323	WT						Simple_repeat	5.90984	WT						non-RE	2.53994	WT
	DNA transposon	5.34239	KO		LINE	7.44198	KO						LTR	6.78993	WT						Simple_repeat	7.62657	WT						non-RE	0	WT
	DNA transposon	0	KO		LINE	10.5547	KO						LTR	1.84308	WT						Simple_repeat	0	WT						non-RE	0	WT
	DNA transposon	9.49161	KO		LINE	9.60544	KO						LTR	3.89812	WT						Simple_repeat	9.21001	WT						non-RE	1.04973	WT
	DNA transposon	4.7751	KO		LINE	9.10403	KO						LTR	7.10332	WT						Simple_repeat	6.06604	WT						non-RE	0	WT
	DNA transposon	5.39986	KO		LINE	3.02389	KO						LTR	5.54253	WT						Simple_repeat	4.90081	WT						non-RE	0	WT
	DNA transposon	0	KO		LINE	7.47638	KO						LTR	0	WT						Simple_repeat	10.3927	WT						non-RE	0	WT
	DNA transposon	1.40534	KO		LINE	7.15818	KO						LTR	9.93111	WT						Simple_repeat	0	WT						non-RE	0	WT
	DNA transposon	7.67103	KO		LINE	8.72356	KO						LTR	5.54253	WT						Simple_repeat	4.01118	WT						non-RE	0	WT
	DNA transposon	4.25828	KO		LINE	4.71024	KO						LTR	4.73085	WT						Simple_repeat	14.009	WT						non-RE	0	WT
	DNA transposon	7.90735	KO		LINE	7.52978	KO						LTR	9.89088	WT						Simple_repeat	8.77556	WT						non-RE	0	WT
	DNA transposon	6.06506	KO		LINE	5.6099	KO						LTR	9.00931	WT						Simple_repeat	0	WT						non-RE	1.04973	WT
	DNA transposon	3.64865	KO		LINE	7.50666	KO						LTR	8.52283	WT						Simple_repeat	0	WT						non-RE	0	WT
	DNA transposon	7.30046	KO		LINE	8.88464	KO						LTR	0.978491	WT						Simple_repeat	0	WT						non-RE	0	WT
	DNA transposon	2.10353	KO		LINE	9.00853	KO						LTR	4.81615	WT						Simple_repeat	6.96284	WT						non-RE	0.618308	WT
	DNA transposon	5.87549	KO		LINE	13.7203	KO						LTR	4.5233	WT						Simple_repeat	6.47568	WT						non-RE	0	WT
	DNA transposon	7.31547	KO		LINE	9.2121	KO						LTR	3.80102	WT						Simple_repeat	8.42935	WT						non-RE	0	WT
	DNA transposon	3.20852	KO		LINE	8.75613	KO						LTR	4.74832	WT						Simple_repeat	2.70039	WT						non-RE	0	WT
	DNA transposon	5.55969	KO		LINE	5.26102	KO						LTR	4.56332	WT						Simple_repeat	1.90685	WT						non-RE	0	WT
	DNA transposon	7.19076	KO		LINE	9.67522	KO						LTR	4.50286	WT						Simple_repeat	6.09534	WT						non-RE	0	WT
	DNA transposon	8.72483	KO		LINE	8.22569	KO						LTR	0	WT						Simple_repeat	2.35751	WT						non-RE	0	WT
	DNA transposon	0	KO		LINE	3.67236	KO						LTR	5.56242	WT						Simple_repeat	11.682	WT						non-RE	3.79096	WT
	DNA transposon	3.44531	KO		LINE	4.75577	KO						LTR	7.16965	WT						Simple_repeat	4.23835	WT						non-RE	0.618308	WT
	DNA transposon	12.7325	KO		LINE	11.9574	KO						LTR	8.1334	WT						Simple_repeat	9.34729	WT						non-RE	0	WT
	DNA transposon	12.1258	KO		LINE	11.0849	KO						LTR	7.05851	WT						Simple_repeat	6.4304	WT						non-RE	8.72145	WT
	DNA transposon	0	KO		LINE	9.20903	KO						LTR	0	WT						Simple_repeat	4.23835	WT						non-RE	0	WT
	DNA transposon	13.8771	KO		LINE	11.505	KO						LTR	3.80102	WT						Simple_repeat	13.1791	WT						non-RE	0	WT
	DNA transposon	13.6746	KO		LINE	9.02489	KO						LTR	3.92909	WT						Simple_repeat	5.61833	WT						non-RE	1.04973	WT
	DNA transposon	11.5822	KO		LINE	0	KO						LTR	8.36334	WT						Simple_repeat	2.35751	WT						non-RE	0	WT
	DNA transposon	2.92509	KO		LINE	6.50694	KO						LTR	6.21776	WT						Simple_repeat	8.00417	WT						non-RE	0	WT
	DNA transposon	7.65931	KO		LINE	6.11239	KO						LTR	8.79596	WT						Simple_repeat	4.60728	WT						non-RE	0	WT
	DNA transposon	4.7751	KO		LINE	10.4803	KO						LTR	5.50192	WT						Simple_repeat	8.63294	WT						non-RE	0.618308	WT
	DNA transposon	7.53657	KO		LINE	9.28395	KO						LTR	4.88094	WT						Simple_repeat	10.5675	WT						non-RE	1.04973	WT
	DNA transposon	8.71355	KO		LINE	10.3755	KO						LTR	7.8169	WT						Simple_repeat	8.974	WT						non-RE	0	WT
	DNA transposon	11.671	KO		LINE	10.3045	KO						LTR	6.60095	WT						Simple_repeat	0	WT						non-RE	1.04973	WT
	DNA transposon	8.67333	KO		LINE	0	KO						LTR	7.45142	WT						Simple_repeat	0	WT						non-RE	0	WT
	DNA transposon	5.99219	KO		LINE	14.1411	KO						LTR	10.8147	WT						Simple_repeat	9.21001	WT						non-RE	1.04973	WT
	DNA transposon	6.10016	KO		LINE	6.3618	KO						LTR	7.40537	WT						Simple_repeat	2.70039	WT						non-RE	0	WT
	DNA transposon	2.10353	KO		LINE	8.55187	KO						LTR	6.17318	WT						Simple_repeat	8.03475	WT						non-RE	0.618308	WT
	DNA transposon	5.39986	KO		LINE	12.5089	KO						LTR	5.97229	WT						Simple_repeat	6.9943	WT						non-RE	0	WT
	DNA transposon	2.10353	KO		LINE	11.9655	KO						LTR	4.4611	WT						Simple_repeat	7.82331	WT						non-RE	0	WT
	DNA transposon	2.10353	KO		LINE	13.0781	KO						LTR	3.33014	WT						Simple_repeat	9.92643	WT						non-RE	0	WT
	DNA transposon	2.10353	KO		LINE	13.1436	KO						LTR	6.05883	WT						Simple_repeat	0	WT						non-RE	0	WT
	DNA transposon	0	KO		LINE	10.0908	KO						LTR	5.29165	WT						Simple_repeat	8.21911	WT						non-RE	0	WT
	DNA transposon	11.1165	KO		LINE	0	KO						LTR	2.18845	WT						Simple_repeat	7.77884	WT						non-RE	0	WT
	DNA transposon	11.6243	KO		LINE	13.9308	KO						LTR	4.35107	WT						Simple_repeat	0	WT						non-RE	0	WT
	DNA transposon	4.1283	KO		LINE	9.40002	KO						LTR	1.19778	WT						Simple_repeat	11.1289	WT						non-RE	0	WT
	DNA transposon	12.2369	KO		LINE	9.35598	KO						LTR	3.02082	WT						Simple_repeat	0	WT						non-RE	0	WT
	DNA transposon	8.97222	KO		LINE	4.08391	KO						LTR	7.57649	WT						Simple_repeat	4.83284	WT						non-RE	0	WT
	DNA transposon	4.58996	KO		LINE	11.3694	KO						LTR	7.38038	WT						Simple_repeat	3.40934	WT						non-RE	7.26708	WT
	DNA transposon	3.44531	KO		LINE	11.6549	KO						LTR	9.83322	WT						Simple_repeat	0	WT						non-RE	3.79096	WT
	DNA transposon	5.99219	KO		LINE	5.32805	KO						LTR	11.3549	WT						Simple_repeat	11.0821	WT						non-RE	0.618308	WT
	DNA transposon	7.38827	KO		LINE	4.6816	KO						LTR	9.49069	WT						Simple_repeat	5.69691	WT						non-RE	3.67487	WT
	DNA transposon	5.15481	KO		LINE	12.0719	KO						LTR	4.67714	WT						Simple_repeat	9.95868	WT						non-RE	0	WT
	DNA transposon	0	KO		LINE	3.04505	KO						LTR	0.978491	WT						Simple_repeat	0	WT						non-RE	2.78363	WT
	DNA transposon	3.64865	KO		LINE	9.71593	KO						LTR	5.72123	WT						Simple_repeat	2.97723	WT						non-RE	0	WT
	DNA transposon	5.60926	KO		LINE	14.6457	KO						LTR	0	WT						Simple_repeat	0	WT						non-RE	0	WT
	DNA transposon	8.07551	KO		LINE	12.5392	KO						LTR	5.79032	WT						Simple_repeat	4.01118	WT						non-RE	0	WT
	DNA transposon	3.98543	KO		LINE	4.59765	KO						LTR	2.96215	WT						Simple_repeat	1.2479	WT						non-RE	0	WT
	DNA transposon	2.57202	KO		LINE	9.36236	KO						LTR	5.91156	WT						Simple_repeat	6.3597	WT						non-RE	0	WT
	DNA transposon	3.44531	KO		LINE	9.22221	KO						LTR	2.08225	WT						Simple_repeat	6.6635	WT						non-RE	9.02391	WT
	DNA transposon	2.57202	KO		LINE	7.79125	KO						LTR	6.76869	WT						Simple_repeat	0	WT						non-RE	0	WT
	DNA transposon	0	KO		LINE	8.03416	KO						LTR	4.23195	WT						Simple_repeat	0	WT						non-RE	0	WT
	DNA transposon	0	KO		LINE	2.42014	KO						LTR	2.70021	WT						Simple_repeat	7.05523	WT						non-RE	0	WT
	DNA transposon	0	KO		LINE	1.96403	KO						LTR	7.87769	WT						Simple_repeat	10.5623	WT						non-RE	0	WT
	DNA transposon	5.99219	KO		LINE	9.27384	KO						LTR	3.80102	WT						Simple_repeat	0	WT						non-RE	0	WT
	DNA transposon	10.6397	KO		LINE	8.52939	KO						LTR	5.93463	WT						Simple_repeat	2.35751	WT						non-RE	0	WT
	DNA transposon	9.25127	KO		LINE	8.60121	KO						LTR	1.19778	WT						Simple_repeat	6.00557	WT						non-RE	0	WT
	DNA transposon	7.84664	KO		LINE	0	KO						LTR	5.94224	WT						Simple_repeat	0	WT						non-RE	0	WT
	DNA transposon	5.70357	KO		LINE	13.0735	KO						LTR	3.28298	WT						Simple_repeat	0	WT						non-RE	0	WT
	DNA transposon	7.12412	KO		LINE	12.4689	KO						LTR	2.4669	WT						Simple_repeat	3.88259	WT						non-RE	0	WT
	DNA transposon	7.20695	KO		LINE	8.30953	KO						LTR	6.4807	WT						Simple_repeat	0	WT						non-RE	0	WT
	DNA transposon	8.53268	KO		LINE	9.44275	KO						LTR	4.41809	WT						Simple_repeat	6.73973	WT						non-RE	0	WT
	DNA transposon	7.90735	KO		LINE	4.08391	KO						LTR	4.35107	WT						Simple_repeat	9.43588	WT						non-RE	4.09189	WT
	DNA transposon	4.37752	KO		LINE	13.5429	KO						LTR	8.37041	WT						Simple_repeat	8.29686	WT						non-RE	0	WT
	DNA transposon	7.12412	KO		LINE	7.95202	KO						LTR	4.2069	WT						Simple_repeat	12.2504	WT						non-RE	10.3266	WT
	DNA transposon	0	KO		LINE	11.8255	KO						LTR	5.79873	WT						Simple_repeat	0	WT						non-RE	0	WT
	DNA transposon	5.01468	KO		LINE	10.9469	KO						LTR	1.19778	WT						Simple_repeat	0	WT						non-RE	3.33575	WT
	DNA transposon	3.82685	KO		LINE	5.16261	KO						LTR	6.15365	WT						Simple_repeat	3.20941	WT						non-RE	7.67852	WT
	DNA transposon	6.94265	KO		LINE	3.47965	KO						LTR	0.719784	WT						Simple_repeat	5.65816	WT						non-RE	2.4007	WT
	DNA transposon	5.50836	KO		LINE	4.90761	KO						LTR	1.70676	WT						Simple_repeat	4.83284	WT						non-RE	0	WT
	DNA transposon	4.6855	KO		LINE	6.48374	KO						LTR	5.70343	WT						Simple_repeat	2.70039	WT						non-RE	0	WT
	DNA transposon	7.14107	KO		LINE	12.9239	KO						LTR	4.01819	WT						Simple_repeat	0	WT						non-RE	2.53994	WT
	DNA transposon	5.70357	KO		LINE	7.76262	KO						LTR	0	WT						Simple_repeat	2.70039	WT						non-RE	2.24657	WT
	DNA transposon	0	KO		LINE	7.00748	KO						LTR	0	WT						Simple_repeat	7.05523	WT						non-RE	0	WT
	DNA transposon	0	KO		LINE	9.00721	KO						LTR	4.94294	WT						Simple_repeat	10.901	WT						non-RE	0	WT
	DNA transposon	0	KO		LINE	2.42014	KO						LTR	1.70676	WT						Simple_repeat	8.26498	WT						non-RE	0	WT
	DNA transposon	5.70357	KO		LINE	8.09666	KO						LTR	5.1673	WT						Simple_repeat	4.12923	WT						non-RE	0	WT
	DNA transposon	3.44531	KO		LINE	6.70048	KO						LTR	9.64845	WT						Simple_repeat	9.23984	WT						non-RE	0	WT
	DNA transposon	3.98543	KO		LINE	6.55225	KO						LTR	5.44949	WT						Simple_repeat	6.51958	WT						non-RE	0	WT
	DNA transposon	5.39986	KO		LINE	9.16502	KO						LTR	5.40612	WT						Simple_repeat	8.11564	WT						non-RE	0	WT
	DNA transposon	4.48764	KO		LINE	10.4818	KO						LTR	7.72283	WT						Simple_repeat	9.45013	WT						non-RE	2.24657	WT
	DNA transposon	0	KO		LINE	3.27865	KO						LTR	1.55621	WT						Simple_repeat	0	WT						non-RE	1.04973	WT
	DNA transposon	0	KO		LINE	10.525	KO						LTR	6.30297	WT						Simple_repeat	8.26498	WT						non-RE	0.618308	WT
	DNA transposon	4.6855	KO		LINE	8.96176	KO						LTR	4.81615	WT						Simple_repeat	10.0513	WT						non-RE	1.04973	WT
	DNA transposon	0	KO		LINE	9.30726	KO						LTR	12.5501	WT						Simple_repeat	2.35751	WT						non-RE	1.04973	WT
	DNA transposon	0	KO		LINE	5.61101	KO						LTR	11.6207	WT						Simple_repeat	5.40083	WT						non-RE	6.08501	WT
	DNA transposon	6.13442	KO		LINE	1.96403	KO						LTR	4.41809	WT						Simple_repeat	7.47872	WT						non-RE	5.43532	WT
	DNA transposon	7.17439	KO		LINE	11.2797	KO						LTR	0	WT						Simple_repeat	7.12794	WT						non-RE	6.28634	WT
	DNA transposon	0	KO		LINE	11.2805	KO						LTR	11.2018	WT						Simple_repeat	4.3398	WT						non-RE	0	WT
	DNA transposon	2.57202	KO		LINE	12.501	KO						LTR	11.7402	WT						Simple_repeat	4.3398	WT						non-RE	8.68815	WT
	DNA transposon	8.65574	KO		LINE	0	KO						LTR	7.46997	WT						Simple_repeat	1.90685	WT						non-RE	0	WT
	DNA transposon	10.2579	KO		LINE	3.04505	KO						LTR	9.93493	WT						Simple_repeat	0	WT						non-RE	0	WT
	DNA transposon	6.3245	KO		LINE	11.8569	KO						LTR	1.19778	WT						Simple_repeat	0	WT						non-RE	0	WT
	DNA transposon	8.0843	KO		LINE	11.8272	KO						LTR	10.4645	WT						Simple_repeat	2.97723	WT						non-RE	3.99838	WT
	DNA transposon	8.96748	KO		LINE	3.65604	KO						LTR	8.69935	WT						Simple_repeat	0	WT						non-RE	0	WT
	DNA transposon	6.06506	KO		LINE	7.65251	KO						LTR	4.15545	WT						Simple_repeat	8.12987	WT						non-RE	2.07397	WT
	DNA transposon	0	KO		LINE	12.1509	KO						LTR	0	WT						Simple_repeat	3.58491	WT						non-RE	0	WT
	DNA transposon	0	KO		LINE	13.3279	KO						LTR	3.54528	WT						Simple_repeat	0	WT						non-RE	0	WT
	DNA transposon	3.98543	KO		LINE	11.6438	KO						LTR	5.75619	WT						Simple_repeat	12.7759	WT						non-RE	0	WT
	DNA transposon	8.56444	KO		LINE	8.14183	KO						LTR	2.18845	WT						Simple_repeat	9.08409	WT						non-RE	7.11389	WT
	DNA transposon	9.14183	KO		LINE	9.28058	KO						LTR	0.404323	WT						Simple_repeat	14.0374	WT						non-RE	8.60138	WT
	DNA transposon	8.50675	KO		LINE	11.1177	KO						LTR	2.77028	WT						Simple_repeat	4.23835	WT						non-RE	6.79038	WT
	DNA transposon	7.85694	KO		LINE	3.47965	KO						LTR	0	WT						Simple_repeat	0	WT						non-RE	0	WT
	DNA transposon	7.78327	KO		LINE	9.16866	KO						LTR	7.90325	WT						Simple_repeat	3.74142	WT						non-RE	4.55294	WT
	DNA transposon	11.7859	KO		LINE	1.96403	KO						LTR	9.96886	WT						Simple_repeat	0	WT						non-RE	0	WT
	DNA transposon	5.87549	KO		LINE	0	KO						LTR	8.778	WT						Simple_repeat	1.2479	WT						non-RE	5.53858	WT
	DNA transposon	8.93383	KO		LINE	7.91781	KO						LTR	4.60227	WT						Simple_repeat	8.23237	WT						non-RE	6.89786	WT
	DNA transposon	10.8373	KO		LINE	9.97286	KO						LTR	7.51403	WT						Simple_repeat	13.4373	WT						non-RE	5.53858	WT
	DNA transposon	5.28253	KO		LINE	9.58034	KO						LTR	3.23422	WT						Simple_repeat	5.8073	WT						non-RE	0	WT
	DNA transposon	3.98543	KO		LINE	9.70594	KO						LTR	1.19778	WT						Simple_repeat	9.63612	WT						non-RE	5.24489	WT
	DNA transposon	5.79209	KO		LINE	4.31177	KO						LTR	1.19778	WT						Simple_repeat	2.97723	WT						non-RE	2.53994	WT
	DNA transposon	5.65719	KO		LINE	14.3681	KO						LTR	0.404323	WT						Simple_repeat	5.02785	WT						non-RE	0	WT
	DNA transposon	2.57202	KO		LINE	15.3738	KO						LTR	3.0772	WT						Simple_repeat	7.37499	WT						non-RE	6.18388	WT
	DNA transposon	6.43859	KO		LINE	15.665	KO						LTR	6.23024	WT						Simple_repeat	6.3597	WT						non-RE	0	WT
	DNA transposon	3.98543	KO		LINE	10.7063	KO						LTR	10.4845	WT						Simple_repeat	13.3534	WT						non-RE	0.618308	WT
	DNA transposon	8.57071	KO		LINE	12.6202	KO						LTR	5.11439	WT						Simple_repeat	5.14461	WT						non-RE	0	WT
	DNA transposon	10.2714	KO		LINE	11.0502	KO						LTR	4.07467	WT						Simple_repeat	9.9824	WT						non-RE	0	WT
	DNA transposon	0	KO		LINE	1.96403	KO						LTR	4.58293	WT						Simple_repeat	7.87493	WT						non-RE	8.17961	WT
	DNA transposon	8.5002	KO		LINE	7.28753	KO						LTR	5.1278	WT						Simple_repeat	8.59753	WT						non-RE	0	WT
	DNA transposon	0	KO		LINE	4.83614	KO						LTR	11.1378	WT						Simple_repeat	10.6189	WT						non-RE	0.618308	WT
	DNA transposon	0	KO		LINE	10.6397	KO						LTR	6.54708	WT						Simple_repeat	5.8423	WT						non-RE	4.61726	WT
	DNA transposon	9.20768	KO		LINE	9.4337	KO						LTR	5.11439	WT						Simple_repeat	11.8085	WT						non-RE	0	WT
	DNA transposon	0	KO		LINE	9.83987	KO						LTR	8.08781	WT						Simple_repeat	3.40934	WT						non-RE	7.58914	WT
	DNA transposon	3.64865	KO		LINE	9.44576	KO						LTR	4.54345	WT						Simple_repeat	10.6427	WT						non-RE	0	WT
	DNA transposon	0	KO		LINE	9.50168	KO						LTR	0.404323	WT						Simple_repeat	11.3326	WT						non-RE	1.6509	WT
	DNA transposon	4.1283	KO		LINE	11.8631	KO						LTR	3.80102	WT						Simple_repeat	3.40934	WT						non-RE	3.08594	WT
	DNA transposon	2.10353	KO		LINE	3.95489	KO						LTR	9.21097	WT						Simple_repeat	8.42359	WT						non-RE	4.48562	WT
	DNA transposon	1.40534	KO		LINE	8.94911	KO						LTR	0.978491	WT						Simple_repeat	9.93658	WT						non-RE	5.07209	WT
	DNA transposon	6.26388	KO		LINE	7.08661	KO						LTR	3.02082	WT						Simple_repeat	3.58491	WT						non-RE	0	WT
	DNA transposon	4.48764	KO		LINE	12.2832	KO						LTR	0	WT						Simple_repeat	0	WT						non-RE	0	WT
	DNA transposon	8.33323	KO		LINE	4.31177	KO						LTR	4.23195	WT						Simple_repeat	4.52351	WT						non-RE	0	WT
	DNA transposon	5.65719	KO		LINE	4.31177	KO						LTR	11.896	WT						Simple_repeat	10.9679	WT						non-RE	3.25719	WT
	DNA transposon	0	KO		LINE	7.51051	KO						LTR	7.46733	WT						Simple_repeat	6.17986	WT						non-RE	1.04973	WT
	DNA transposon	10.3501	KO		LINE	9.42154	KO						LTR	5.31528	WT						Simple_repeat	0	WT						non-RE	8.15815	WT
	DNA transposon	10.5426	KO		LINE	7.89161	KO						LTR	3.13146	WT						Simple_repeat	12.133	WT						non-RE	2.4007	WT
	DNA transposon	9.751	KO		LINE	14.2615	KO						LTR	0	WT						Simple_repeat	7.42201	WT						non-RE	7.11389	WT
	DNA transposon	11.7484	KO		LINE	2.42014	KO						LTR	8.63859	WT						Simple_repeat	11.0175	WT						non-RE	11.0069	WT
	DNA transposon	4.85946	KO		LINE	6.46017	KO						LTR	3.83412	WT						Simple_repeat	0	WT						non-RE	9.3574	WT
	DNA transposon	4.37752	KO		LINE	9.26706	KO						LTR	6.03056	WT						Simple_repeat	0	WT						non-RE	0	WT
	DNA transposon	0	KO		LINE	3.95489	KO						LTR	5.04541	WT						Simple_repeat	0	WT						non-RE	0	WT
	DNA transposon	7.25446	KO		LINE	10.0908	KO						LTR	6.1205	WT						Simple_repeat	6.45322	WT						non-RE	4.55294	WT
	DNA transposon	4.25828	KO		LINE	5.69422	KO						LTR	6.41111	WT						Simple_repeat	0	WT						non-RE	0	WT
	DNA transposon	1.40534	KO		LINE	12.9713	KO						LTR	10.0945	WT						Simple_repeat	0	WT						non-RE	5.11727	WT
	DNA transposon	8.61385	KO		LINE	7.31408	KO						LTR	10.8095	WT						Simple_repeat	5.25261	WT						non-RE	7.22125	WT
	DNA transposon	9.448	KO		LINE	10.2693	KO						LTR	1.96761	WT						Simple_repeat	11.4429	WT						non-RE	11.7353	WT
	DNA transposon	9.59057	KO		LINE	11.482	KO						LTR	7.33196	WT						Simple_repeat	5.97436	WT						non-RE	0	WT
	DNA transposon	5.60926	KO		LINE	10.3275	KO						LTR	7.01588	WT						Simple_repeat	5.25261	WT						non-RE	3.08594	WT
	DNA transposon	9.46493	KO		LINE	9.01936	KO						LTR	4.28078	WT						Simple_repeat	6.88106	WT						non-RE	0	WT
	DNA transposon	7.15782	KO		LINE	11.938	KO						LTR	6.83559	WT						Simple_repeat	0	WT						non-RE	2.89159	WT
	DNA transposon	8.62594	KO		LINE	10.3943	KO						LTR	2.37992	WT						Simple_repeat	8.78008	WT						non-RE	0	WT
	DNA transposon	8.95794	KO		LINE	9.89366	KO						LTR	0.719784	WT						Simple_repeat	2.35751	WT						non-RE	0	WT
	DNA transposon	4.58996	KO		LINE	4.50851	KO						LTR	10.2348	WT						Simple_repeat	0	WT						non-RE	3.54862	WT
	DNA transposon	5.55969	KO		LINE	7.78177	KO						LTR	6.18606	WT						Simple_repeat	3.20941	WT						non-RE	5.36214	WT
	DNA transposon	4.6855	KO		LINE	9.52175	KO						LTR	12.5982	WT						Simple_repeat	3.20941	WT						non-RE	0.618308	WT
	DNA transposon	8.29587	KO		LINE	11.3734	KO						LTR	0	WT						Simple_repeat	6.03612	WT						non-RE	3.41025	WT
	DNA transposon	7.17439	KO		LINE	5.73408	KO						LTR	6.38901	WT						Simple_repeat	10.8144	WT						non-RE	10.0039	WT
	DNA transposon	9.07963	KO		LINE	8.4716	KO						LTR	0.719784	WT						Simple_repeat	0	WT						non-RE	4.48562	WT
	DNA transposon	3.2315	KO		LINE	7.14692	KO						LTR	8.38863	WT						Simple_repeat	0	WT						non-RE	0.618308	WT
	DNA transposon	4.08284	KO		LINE	8.81612	KO						LTR	8.20789	WT						Simple_repeat	11.1947	WT						non-RE	0	WT
	DNA transposon	6.78269	KO		LINE	13.0925	KO						LTR	4.0467	WT						Simple_repeat	2.97723	WT						non-RE	1.6509	WT
	DNA transposon	6.89885	KO		LINE	10.9448	KO						LTR	4.73085	WT						Simple_repeat	6.4304	WT						non-RE	0	WT
	DNA transposon	6.75493	KO		LINE	14.8972	KO						LTR	2.18845	WT						Simple_repeat	11.9955	WT						non-RE	3.33575	WT
	DNA transposon	4.88432	KO		LINE	10.8785	KO						LTR	0	WT						Simple_repeat	10.9439	WT						non-RE	0	WT
	DNA transposon	4.48547	KO		LINE	10.0946	KO						LTR	0.719784	WT						Simple_repeat	5.94246	WT						non-RE	2.4007	WT
	DNA transposon	6.54406	KO		LINE	6.90642	KO						LTR	1.3881	WT						Simple_repeat	6.60357	WT						non-RE	0	WT
	DNA transposon	2.12333	KO		LINE	11.237	KO						LTR	0	WT						Simple_repeat	1.90685	WT						non-RE	7.05124	WT
	DNA transposon	4.2191	KO		LINE	10.0831	KO						LTR	9.42704	WT						Simple_repeat	0	WT						non-RE	0	WT
	DNA transposon	4.25124	KO		LINE	5.47646	KO						LTR	7.22685	WT						Simple_repeat	4.01118	WT						non-RE	1.38141	WT
	DNA transposon	3.2315	KO		LINE	6.30998	KO						LTR	2.90098	WT						Simple_repeat	6.38365	WT						non-RE	2.89159	WT
	DNA transposon	6.93888	KO		LINE	13.8165	KO						LTR	6.86791	WT						Simple_repeat	8.199	WT						non-RE	3.54862	WT
	DNA transposon	9.46173	KO		LINE	11.8631	KO						LTR	4.83262	WT						Simple_repeat	0	WT						non-RE	0	WT
	DNA transposon	9.0729	KO		LINE	9.15404	KO						LTR	4.07467	WT						Simple_repeat	0	WT						non-RE	0	WT
	DNA transposon	9.32401	KO		LINE	12.8849	KO						LTR	7.32324	WT						Simple_repeat	1.2479	WT						non-RE	0	WT
	DNA transposon	5.99872	KO		LINE	10.5821	KO						LTR	12.3273	WT						Simple_repeat	8.21911	WT						non-RE	7.01589	WT
	DNA transposon	6.07254	KO		LINE	0	KO						LTR	3.54528	WT						Simple_repeat	7.00977	WT						non-RE	8.87403	WT
	DNA transposon	1.97723	KO		LINE	6.86145	KO						LTR	2.70021	WT						Simple_repeat	5.25261	WT						non-RE	0.618308	WT
	DNA transposon	9.0548	KO		LINE	6.41231	KO						LTR	3.46303	WT						Simple_repeat	1.90685	WT						non-RE	1.04973	WT
	DNA transposon	9.31453	KO		LINE	10.9809	KO						LTR	0	WT						Simple_repeat	4.12923	WT						non-RE	4.34075	WT
	DNA transposon	2.25598	KO		LINE	9.43222	KO						LTR	4.25657	WT						Simple_repeat	0	WT						non-RE	0	WT
	DNA transposon	1.97723	KO		LINE	11.7601	KO						LTR	8.91481	WT						Simple_repeat	8.5717	WT						non-RE	4.415	WT
	DNA transposon	6.09042	KO		LINE	10.6686	KO						LTR	9.50425	WT						Simple_repeat	0	WT						non-RE	6.56435	WT
	DNA transposon	6.94871	KO		LINE	0	KO						LTR	1.55621	WT						Simple_repeat	13.3871	WT						non-RE	10.1318	WT
	DNA transposon	3.4687	KO		LINE	14.309	KO						LTR	3.69692	WT						Simple_repeat	2.35751	WT						non-RE	0	WT
	DNA transposon	4.73319	KO		LINE	6.38097	KO						LTR	9.61908	WT						Simple_repeat	6.89779	WT						non-RE	0	WT
	DNA transposon	7.58126	KO		LINE	8.75769	KO						LTR	2.54893	WT						Simple_repeat	0	WT						non-RE	0	WT
	DNA transposon	1.1756	KO		LINE	12.9732	KO						LTR	3.23422	WT						Simple_repeat	8.15096	WT						non-RE	1.87789	WT
	DNA transposon	4.37311	KO		LINE	12.2012	KO						LTR	3.62309	WT						Simple_repeat	1.90685	WT						non-RE	0	WT
	DNA transposon	2.37746	KO		LINE	13.5146	KO						LTR	11.3975	WT						Simple_repeat	12.6277	WT						non-RE	0	WT
	DNA transposon	4.04667	KO		LINE	13.3054	KO						LTR	5.99441	WT						Simple_repeat	7.75149	WT						non-RE	10.7276	WT
	DNA transposon	5.54655	KO		LINE	10.5345	KO						LTR	2.77028	WT						Simple_repeat	12.269	WT						non-RE	0	WT
	DNA transposon	4.28269	KO		LINE	0	KO						LTR	3.37581	WT						Simple_repeat	4.60728	WT						non-RE	3.73408	WT
	DNA transposon	0.505506	KO		LINE	14.2108	KO						LTR	9.26961	WT						Simple_repeat	0	WT						non-RE	0	WT
	DNA transposon	0.505506	KO		LINE	9.58783	KO						LTR	4.95803	WT						Simple_repeat	7.55454	WT						non-RE	0	WT
	DNA transposon	0	KO		LINE	9.47736	KO						LTR	7.46205	WT						Simple_repeat	14.2588	WT						non-RE	0.618308	WT
	DNA transposon	3.02389	KO		LINE	3.05646	KO						LTR	3.18375	WT						Simple_repeat	4.60728	WT						non-RE	0	WT
	DNA transposon	9.40571	KO		LINE	11.8551	KO						LTR	0	WT						Simple_repeat	0	WT						non-RE	0.618308	WT
	DNA transposon	4.73319	KO		LINE	11.9219	KO						LTR	7.35209	WT						Simple_repeat	9.55669	WT						non-RE	0	WT
	DNA transposon	8.19297	KO		LINE	5.54676	KO						LTR	4.73085	WT						Simple_repeat	14.185	WT						non-RE	0	WT
	DNA transposon	0.879112	KO		LINE	6.50242	KO						LTR	10.9401	WT						Simple_repeat	4.01118	WT						non-RE	0	WT
	DNA transposon	4.04667	KO		LINE	12.3842	KO						LTR	8.93307	WT						Simple_repeat	10.0344	WT						non-RE	1.04973	WT
	DNA transposon	7.60944	KO		LINE	2.6981	KO						LTR	5.0734	WT						Simple_repeat	13.1434	WT						non-RE	5.32411	WT
	DNA transposon	4.86367	KO		LINE	10.3465	KO						LTR	5.79873	WT						Simple_repeat	3.74142	WT						non-RE	0.618308	WT
	DNA transposon	5.21286	KO		LINE	14.8734	KO						LTR	2.77028	WT						Simple_repeat	10.6831	WT						non-RE	6.15167	WT
	DNA transposon	7.78987	KO		LINE	12.7064	KO						LTR	2.08225	WT						Simple_repeat	0	WT						non-RE	0	WT
	DNA transposon	5.41083	KO		LINE	5.98217	KO						LTR	2.62655	WT						Simple_repeat	3.58491	WT						non-RE	0	WT
	DNA transposon	1.1756	KO		LINE	9.68724	KO						LTR	5.72123	WT						Simple_repeat	0	WT						non-RE	2.24657	WT
	DNA transposon	3.29455	KO		LINE	9.20507	KO						LTR	9.15722	WT						Simple_repeat	13.3281	WT						non-RE	0	WT
	DNA transposon	0	KO		LINE	8.60334	KO						LTR	1.3881	WT						Simple_repeat	6.77638	WT						non-RE	1.6509	WT
	DNA transposon	9.87733	KO		LINE	7.96496	KO						LTR	5.94224	WT						Simple_repeat	11.0365	WT						non-RE	0	WT
	DNA transposon	3.4687	KO		LINE	3.58243	KO						LTR	5.36142	WT						Simple_repeat	3.40934	WT						non-RE	7.50665	WT
	DNA transposon	4.94454	KO		LINE	2.22022	KO						LTR	7.56421	WT						Simple_repeat	0	WT						non-RE	0	WT
	DNA transposon	0	KO		LINE	9.40522	KO						LTR	0	WT						Simple_repeat	10.2436	WT						non-RE	3.67487	WT
	DNA transposon	0	KO		LINE	8.68899	KO						LTR	0	WT						Simple_repeat	0	WT						non-RE	0	WT
	DNA transposon	5.53354	KO		LINE	8.73308	KO						LTR	4.12902	WT						Simple_repeat	7.50079	WT						non-RE	0	WT
	DNA transposon	3.02389	KO		LINE	0	KO						LTR	0	WT						Simple_repeat	4.12923	WT						non-RE	0	WT
	DNA transposon	4.77801	KO		LINE	13.2711	KO						LTR	0	WT						Simple_repeat	6.3597	WT						non-RE	0	WT
	DNA transposon	1.42142	KO		LINE	12.9567	KO						LTR	0	WT						Simple_repeat	0	WT						non-RE	0	WT
	DNA transposon	2.37746	KO		LINE	8.66967	KO						LTR	6.449	WT						Simple_repeat	0	WT						non-RE	0	WT
	DNA transposon	3.76433	KO		LINE	10.048	KO						LTR	0.978491	WT						Simple_repeat	1.90685	WT						non-RE	0	WT
	DNA transposon	2.12333	KO		LINE	3.34328	KO						LTR	2.28736	WT						Simple_repeat	12.9941	WT						non-RE	0	WT
	DNA transposon	3.2315	KO		LINE	13.6886	KO						LTR	4.86501	WT						Simple_repeat	1.90685	WT						non-RE	2.89159	WT
	DNA transposon	3.80821	KO		LINE	8.55503	KO						LTR	6.45964	WT						Simple_repeat	2.70039	WT						non-RE	0	WT
	DNA transposon	1.1756	KO		LINE	12.2378	KO						LTR	9.51768	WT						Simple_repeat	0	WT						non-RE	5.69577	WT
	DNA transposon	4.48547	KO		LINE	11.3069	KO						LTR	5.36142	WT						Simple_repeat	0	WT						non-RE	7.48095	WT
	DNA transposon	4.25124	KO		LINE	6.79168	KO						LTR	8.1532	WT						Simple_repeat	11.4822	WT						non-RE	0	WT
	DNA transposon	7.68786	KO		LINE	4.63155	KO						LTR	6.58646	WT						Simple_repeat	7.82331	WT						non-RE	0	WT
	DNA transposon	0	KO		LINE	5.54676	KO						LTR	5.26762	WT						Simple_repeat	6.09534	WT						non-RE	3.08594	WT
	DNA transposon	3.02389	KO		LINE	6.53125	KO						LTR	5.0872	WT						Simple_repeat	3.58491	WT						non-RE	2.4007	WT
	DNA transposon	9.90538	KO		LINE	13.3297	KO						LTR	8.38305	WT						Simple_repeat	13.891	WT						non-RE	8.31181	WT
	DNA transposon	10.2635	KO		LINE	7.80889	KO						LTR	6.26707	WT						Simple_repeat	1.2479	WT						non-RE	0	WT
	DNA transposon	0	KO		LINE	7.57971	KO						LTR	5.80708	WT						Simple_repeat	10.6227	WT						non-RE	8.82551	WT
	DNA transposon	11.7543	KO		LINE	9.24912	KO						LTR	5.39508	WT						Simple_repeat	10.0306	WT						non-RE	3.54862	WT
	DNA transposon	11.178	KO		LINE	3.78751	KO						LTR	6.5913	WT						Simple_repeat	3.88259	WT						non-RE	1.38141	WT
	DNA transposon	9.4737	KO		LINE	8.12481	KO						LTR	7.9587	WT						Simple_repeat	1.90685	WT						non-RE	7.83884	WT
	DNA transposon	3.76433	KO		LINE	7.44984	KO						LTR	8.63859	WT						Simple_repeat	9.01675	WT						non-RE	1.6509	WT
	DNA transposon	5.58489	KO		LINE	6.86145	KO						LTR	4.65879	WT						Simple_repeat	0	WT						non-RE	0	WT
	DNA transposon	4.43038	KO		LINE	8.63689	KO						LTR	5.0872	WT						Simple_repeat	5.73466	WT						non-RE	3.08594	WT
	DNA transposon	5.63448	KO		LINE	10.5731	KO						LTR	8.73154	WT						Simple_repeat	0	WT						non-RE	4.67883	WT
	DNA transposon	7.6612	KO		LINE	0	KO						LTR	6.29705	WT						Simple_repeat	15.6146	WT						non-RE	6.15167	WT
	DNA transposon	9.48219	KO		LINE	10.8296	KO						LTR	1.3881	WT						Simple_repeat	6.51958	WT						non-RE	2.99204	WT
	DNA transposon	7.60633	KO		LINE	9.4512	KO						LTR	7.25767	WT						Simple_repeat	4.60728	WT						non-RE	1.6509	WT
	DNA transposon	4.31346	KO		LINE	9.60149	KO						LTR	1.55621	WT						Simple_repeat	5.61833	WT						non-RE	0	WT
	DNA transposon	6.0361	KO		LINE	5.30109	KO						LTR	8.6971	WT						Simple_repeat	3.40934	WT						non-RE	1.6509	WT
	DNA transposon	1.1756	KO		LINE	3.78751	KO						LTR	7.15007	WT						Simple_repeat	0	WT						non-RE	0.618308	WT
	DNA transposon	2.4895	KO		LINE	11.5795	KO						LTR	9.66349	WT						Simple_repeat	3.20941	WT						non-RE	0	WT
	DNA transposon	0	KO		LINE	11.4731	KO						LTR	8.5342	WT						Simple_repeat	5.69691	WT						non-RE	8.93365	WT
	DNA transposon	0	KO		LINE	12.856	KO						LTR	2.37992	WT						Simple_repeat	1.2479	WT						non-RE	0	WT
	DNA transposon	0	KO		LINE	0	KO						LTR	11.3524	WT						Simple_repeat	0	WT						non-RE	0	WT
	DNA transposon	0	KO		LINE	3.58243	KO						LTR	6.05182	WT						Simple_repeat	0	WT						non-RE	6.17322	WT
	DNA transposon	8.34779	KO		LINE	12.1855	KO						LTR	1.84308	WT						Simple_repeat	16.2124	WT						non-RE	3.54862	WT
	DNA transposon	9.24639	KO		LINE	12.1335	KO						LTR	6.64824	WT						Simple_repeat	7.32638	WT						non-RE	7.68603	WT
	DNA transposon	5.30762	KO		LINE	4.2704	KO						LTR	10.2548	WT						Simple_repeat	13.7601	WT						non-RE	0	WT
	DNA transposon	9.69727	KO		LINE	8.20751	KO						LTR	0	WT						Simple_repeat	0	WT						non-RE	2.78363	WT
	DNA transposon	7.08872	KO		LINE	12.2755	KO						LTR	1.3881	WT						Simple_repeat	4.01118	WT						non-RE	3.73408	WT
	DNA transposon	1.97723	KO		LINE	13.4706	KO						LTR	0	WT						Simple_repeat	0	WT						non-RE	4.58545	WT
	DNA transposon	1.97723	KO		LINE	11.8756	KO						LTR	3.76715	WT						Simple_repeat	2.70039	WT						non-RE	5.26511	WT
	DNA transposon	5.46666	KO		LINE	8.23406	KO						LTR	3.76715	WT						Simple_repeat	1.2479	WT						non-RE	0	WT
	DNA transposon	5.84922	KO		LINE	9.89836	KO						LTR	5.83187	WT						Simple_repeat	1.2479	WT						non-RE	0	WT
	DNA transposon	4.37311	KO		LINE	11.6535	KO						LTR	12.7102	WT						Simple_repeat	6.25969	WT						non-RE	0	WT
	DNA transposon	0	KO		LINE	5.16054	KO						LTR	4.23195	WT						Simple_repeat	9.73254	WT						non-RE	4.13646	WT
	DNA transposon	2.59346	KO		LINE	8.58283	KO						LTR	3.50474	WT						Simple_repeat	4.52351	WT						non-RE	0	WT
	DNA transposon	4.25124	KO		LINE	3.05646	KO						LTR	5.81539	WT						Simple_repeat	0	WT						non-RE	0	WT
	DNA transposon	4.71024	KO		LINE	2.22022	KO						LTR	5.30351	WT						Simple_repeat	3.20941	WT						non-RE	2.53994	WT
	DNA transposon	3.16556	KO		LINE	7.87785	KO						LTR	4.81615	WT						Simple_repeat	11.2023	WT						non-RE	0	WT
	DNA transposon	3.89215	KO		LINE	10.4521	KO						LTR	4.62136	WT						Simple_repeat	6.847	WT						non-RE	1.04973	WT
	DNA transposon	2.25598	KO		LINE	9.60827	KO						LTR	1.96761	WT						Simple_repeat	4.23835	WT						non-RE	0	WT
	DNA transposon	3.80821	KO		LINE	10.2239	KO						LTR	4.15545	WT						Simple_repeat	7.04024	WT						non-RE	1.04973	WT
	DNA transposon	1.42142	KO		LINE	4.2704	KO						LTR	5.35002	WT						Simple_repeat	13.0275	WT						non-RE	0	WT
	DNA transposon	0	KO		LINE	14.6361	KO						LTR	0	WT						Simple_repeat	0	WT						non-RE	0	WT
	DNA transposon	0	KO		LINE	15.5629	KO						LTR	0.404323	WT						Simple_repeat	5.69691	WT						non-RE	0	WT
	DNA transposon	5.30762	KO		LINE	15.983	KO						LTR	2.4669	WT						Simple_repeat	7.4563	WT						non-RE	0	WT
	DNA transposon	8.0541	KO		LINE	10.9939	KO						LTR	4.25657	WT						Simple_repeat	7.43353	WT						non-RE	0	WT
	DNA transposon	8.69463	KO		LINE	13.2214	KO						LTR	0	WT						Simple_repeat	0	KO						non-RE	3.94925	WT
	DNA transposon	5.3675	KO		LINE	11.1344	KO						LTR	2.08225	WT						Simple_repeat	3.98543	KO						non-RE	7.69724	WT
	DNA transposon	2.94747	KO		LINE	0	KO						LTR	10.1341	WT						Simple_repeat	8.67914	KO						non-RE	0	WT
	DNA transposon	3.85079	KO		LINE	7.30711	KO						LTR	6.50145	WT						Simple_repeat	7.97509	KO						non-RE	0.618308	WT
	DNA transposon	7.60944	KO		LINE	5.16054	KO						LTR	5.62994	WT						Simple_repeat	0	KO						non-RE	5.09485	WT
	DNA transposon	7.01574	KO		LINE	10.8569	KO						LTR	0.404323	WT						Simple_repeat	0	KO						non-RE	0	WT
	DNA transposon	5.41083	KO		LINE	9.60488	KO						LTR	5.85625	WT						Simple_repeat	9.91274	KO						non-RE	0	WT
	DNA transposon	1.42142	KO		LINE	10.0776	KO						LTR	2.54893	WT						Simple_repeat	12.2887	KO						non-RE	0.618308	WT
	DNA transposon	4.98333	KO		LINE	9.41685	KO						LTR	5.94224	WT						Simple_repeat	0	KO						non-RE	1.6509	WT
	DNA transposon	0	KO		LINE	10.0024	KO						LTR	5.94224	WT						Simple_repeat	11.1473	KO						non-RE	4.13646	WT
	DNA transposon	2.86677	KO		LINE	11.8364	KO						LTR	2.70021	WT						Simple_repeat	0	KO						non-RE	6.4095	WT
	DNA transposon	2.59346	KO		LINE	4.73431	KO						LTR	2.83711	WT						Simple_repeat	10.0869	KO						non-RE	3.41025	WT
	DNA transposon	4.00956	KO		LINE	9.46993	KO						LTR	1.19778	WT						Simple_repeat	1.40534	KO						non-RE	11.4826	WT
	DNA transposon	2.94747	KO		LINE	7.18543	KO						LTR	9.58789	WT						Simple_repeat	10.6004	KO						non-RE	9.40258	WT
	DNA transposon	1.97723	KO		LINE	12.5475	KO						LTR	5.27968	WT						Simple_repeat	7.19076	KO						non-RE	9.99253	WT
	DNA transposon	7.5781	KO		LINE	6.21321	KO						LTR	0.719784	WT						Simple_repeat	6.16789	KO						non-RE	0	WT
	DNA transposon	4.51225	KO		LINE	5.54676	KO						LTR	4.43975	WT						Simple_repeat	7.51071	KO						non-RE	0.618308	WT
	DNA transposon	0.505506	KO		LINE	7.83225	KO						LTR	8.57393	WT						Simple_repeat	9.25127	KO						non-RE	0	WT
	DNA transposon	0	KO		LINE	9.94463	KO						LTR	4.74832	WT						Simple_repeat	1.40534	KO						non-RE	6.62034	WT
	DNA transposon	0	KO		LINE	8.29416	KO						LTR	4.2069	WT						Simple_repeat	9.95888	KO						non-RE	0	WT
	DNA transposon	5.29225	KO		LINE	14.6044	KO						LTR	4.35107	WT						Simple_repeat	5.74851	KO						non-RE	9.84757	WT
	DNA transposon	0.505506	KO		LINE	1.50071	KO						LTR	4.1021	WT						Simple_repeat	6.13442	KO						non-RE	2.4007	WT
	DNA transposon	1.81464	KO		LINE	7.22126	KO						LTR	9.17993	WT						Simple_repeat	13.667	KO						non-RE	1.04973	WT
	DNA transposon	4.00956	KO		LINE	9.68403	KO						LTR	10.8638	WT						Simple_repeat	0	KO						non-RE	4.67883	WT
	DNA transposon	4.25124	KO		LINE	2.6981	KO						LTR	0.404323	WT						Simple_repeat	5.45513	KO						non-RE	6.50609	WT
	DNA transposon	0	KO		LINE	10.2239	KO						LTR	5.1673	WT						Simple_repeat	14.0039	KO						non-RE	0	WT
	DNA transposon	0.879112	KO		LINE	7.05254	KO						LTR	2.77028	WT						Simple_repeat	10.4673	KO						non-RE	0	WT
	DNA transposon	2.4895	KO		LINE	12.9979	KO						LTR	6.54708	WT						Simple_repeat	2.57202	KO						non-RE	0	WT
	DNA transposon	0.879112	KO		LINE	7.72404	KO						LTR	0	WT						Simple_repeat	0	KO						non-RE	0	WT
	DNA transposon	1.42142	KO		LINE	10.58	KO						LTR	4.65879	WT						Simple_repeat	0	KO						non-RE	0.618308	WT
	DNA transposon	5.42499	KO		LINE	11.6803	KO						LTR	5.55251	WT						Simple_repeat	7.374	KO						non-RE	0	WT
	DNA transposon	4.40203	KO		LINE	10.7598	KO						LTR	2.54893	WT						Simple_repeat	7.5237	KO						non-RE	2.07397	WT
	DNA transposon	0	KO		LINE	9.21399	KO						LTR	4.91227	WT						Simple_repeat	7.5745	KO						non-RE	0	WT
	DNA transposon	1.42142	KO		LINE	12.2107	KO						LTR	6.40562	WT						Simple_repeat	6.13442	KO						non-RE	0	WT
	DNA transposon	5.7848	KO		LINE	10.2844	KO						LTR	4.98775	WT						Simple_repeat	0	KO						non-RE	1.04973	WT
	DNA transposon	9.1302	KO		LINE	10.128	KO						LTR	3.83412	WT						Simple_repeat	5.79209	KO						non-RE	0	WT
	DNA transposon	4.31346	KO		LINE	5.54676	KO						LTR	11.805	WT						Simple_repeat	2.57202	KO						non-RE	0	WT
	DNA transposon	7.22445	KO		LINE	8.53382	KO						LTR	6.21147	WT						Simple_repeat	12.8726	KO						non-RE	9.54682	WT
	DNA transposon	9.5516	KO		LINE	9.56361	KO						LTR	0.719784	WT						Simple_repeat	4.25828	KO						non-RE	0	WT
	DNA transposon	0	KO		LINE	12.0288	KO						LTR	2.37992	WT						Simple_repeat	9.06397	KO						non-RE	4.61726	WT
	DNA transposon	0	KO		LINE	5.60216	KO						LTR	0.404323	WT						Simple_repeat	6.99953	KO						non-RE	13.5769	WT
	DNA transposon	1.81464	KO		LINE	8.31089	KO						LTR	3.58471	WT						Simple_repeat	4.6855	KO						non-RE	0	WT
	DNA transposon	1.42142	KO		LINE	7.44984	KO						LTR	4.30459	WT						Simple_repeat	13.6402	KO						non-RE	1.04973	WT
	DNA transposon	5.55944	KO		LINE	9.26637	KO						LTR	0.978491	WT						Simple_repeat	7.12412	KO						non-RE	9.11165	WT
	DNA transposon	9.09742	KO		LINE	13.0412	KO						LTR	0.719784	WT						Simple_repeat	0	KO						non-RE	0.618308	WT
	DNA transposon	6.97301	KO		LINE	11.1131	KO						LTR	2.54893	WT						Simple_repeat	8.66749	KO						non-RE	0	WT
	DNA transposon	6.73234	KO		LINE	15.2659	KO						LTR	0.404323	WT						Simple_repeat	5.01468	KO						non-RE	5.45305	WT
	DNA transposon	5.6099	KO		LINE	11.0988	KO						LTR	3.46303	WT						Simple_repeat	9.4883	KO						non-RE	0	WT
	DNA transposon	8.8178	KO		LINE	10.4558	KO						LTR	1.96761	WT						Simple_repeat	10.1342	KO						non-RE	12.1073	WT
	DNA transposon	3.41296	KO		LINE	7.1487	KO						LTR	7.43264	WT						Simple_repeat	9.98024	KO						non-RE	0	WT
	DNA transposon	5.94077	KO		LINE	11.4065	KO						LTR	10.1799	WT						Simple_repeat	0	KO						non-RE	2.89159	WT
	DNA transposon	8.01016	KO		LINE	10.2038	KO						LTR	7.38318	WT						Simple_repeat	2.10353	KO						non-RE	0	WT
	DNA transposon	4.04667	KO		LINE	6.81531	KO						LTR	11.0074	WT						Simple_repeat	9.85227	KO						non-RE	0	WT
	DNA transposon	2.12333	KO		LINE	6.86145	KO						LTR	7.71175	WT						Simple_repeat	1.40534	KO						non-RE	0	WT
	DNA transposon	3.89215	KO		LINE	13.9563	KO						LTR	4.0467	WT						Simple_repeat	9.2668	KO						non-RE	5.65039	WT
	DNA transposon	4.25124	KO		LINE	12.581	KO						LTR	1.70676	WT						Simple_repeat	6.10016	KO						non-RE	0	WT
	DNA transposon	1.42142	KO		LINE	9.4921	KO						LTR	5.51218	WT						Simple_repeat	8.35519	KO						non-RE	0	WT
	DNA transposon	3.93236	KO		LINE	13.0932	KO						LTR	6.91121	WT						Simple_repeat	10.0913	KO						non-RE	0	WT
	DNA transposon	1.63139	KO		LINE	11.0017	KO						LTR	1.55621	WT						Simple_repeat	0	KO						non-RE	0	WT
	DNA transposon	5.39653	KO		LINE	0	KO						LTR	0	WT						Simple_repeat	8.85383	KO						non-RE	0	WT
	DNA transposon	8.89358	KO										LTR	1.55621	WT						Simple_repeat	7.8874	KO						non-RE	0	WT
	DNA transposon	0	KO										LTR	9.14408	WT						Simple_repeat	2.57202	KO						non-RE	0	WT
	DNA transposon	7.77612	KO										LTR	6.48591	WT						Simple_repeat	11.2426	KO						non-RE	4.26247	WT
	DNA transposon	0.505506	KO										LTR	2.70021	WT						Simple_repeat	0	KO						non-RE	5.97885	WT
	DNA transposon	0	KO										LTR	0	WT						Simple_repeat	5.60926	KO						non-RE	0	WT
	DNA transposon	7.42094	KO										LTR	7.9322	WT						Simple_repeat	3.64865	KO						non-RE	0	WT
	DNA transposon	0	KO										LTR	4.32802	WT						Simple_repeat	0	KO						non-RE	2.07397	WT
	DNA transposon	1.81464	KO										LTR	6.09342	WT						Simple_repeat	11.289	KO						non-RE	7.17926	WT
	DNA transposon	0	KO										LTR	4.98775	WT						Simple_repeat	8.1611	KO						non-RE	0	WT
	DNA transposon	3.2315	KO										LTR	4.30459	WT						Simple_repeat	10.3169	KO						non-RE	2.66692	WT
	DNA transposon	0.879112	KO										LTR	7.11009	WT						Simple_repeat	0	KO						non-RE	0	WT
	DNA transposon	2.25598	KO										LTR	3.0772	WT						Simple_repeat	1.40534	KO						non-RE	3.08594	WT
	DNA transposon	0.879112	KO										LTR	10.3654	WT						Simple_repeat	0	KO						non-RE	0	WT
	DNA transposon	4.00956	KO										LTR	6.38343	WT						Simple_repeat	5.34239	KO						non-RE	0	WT
	DNA transposon	6.63214	KO										LTR	2.77028	WT						Simple_repeat	1.40534	KO						non-RE	4.92738	WT
	DNA transposon	2.86677	KO										LTR	2.08225	WT						Simple_repeat	7.20695	KO						non-RE	5.71059	WT
	DNA transposon	1.63139	KO										LTR	0	WT						Simple_repeat	8.49361	KO						non-RE	0	WT
	DNA transposon	10.7793	KO										LTR	1.3881	WT						Simple_repeat	0	KO						non-RE	0	WT
	DNA transposon	8.84833	KO										LTR	2.83711	WT						Simple_repeat	2.57202	KO						non-RE	5.04895	WT
	DNA transposon	7.35591	KO										LTR	9.14326	WT						Simple_repeat	8.24189	KO						non-RE	0	WT
	DNA transposon	9.29249	KO										LTR	4.65879	WT						Simple_repeat	11.2079	KO						non-RE	0	WT
	DNA transposon	1.81464	KO										LTR	5.96483	WT						Simple_repeat	0	KO						non-RE	0	WT
	DNA transposon	3.71908	KO										LTR	5.03121	WT						Simple_repeat	3.64865	KO						non-RE	0	WT
	DNA transposon	1.63139	KO										LTR	0.978491	WT						Simple_repeat	5.65719	KO						non-RE	0	WT
	DNA transposon	4.43038	KO										LTR	7.69608	WT						Simple_repeat	2.10353	KO						non-RE	0	WT
	DNA transposon	0.879112	KO										LTR	9.26506	WT						Simple_repeat	2.57202	KO						non-RE	4.26247	WT
	DNA transposon	1.1756	KO										LTR	0	WT						Simple_repeat	6.5186	KO						non-RE	4.09189	WT
	DNA transposon	7.0663	KO										LTR	2.18845	WT						Simple_repeat	0	KO						non-RE	2.07397	WT
	DNA transposon	6.72663	KO										LTR	1.55621	WT						Simple_repeat	5.70357	KO						non-RE	9.76481	WT
	DNA transposon	5.7848	KO										LTR	6.17964	WT						Simple_repeat	10.328	KO						non-RE	13.5714	WT
	DNA transposon	4.51225	KO										LTR	10.6948	WT						Simple_repeat	9.31987	KO						non-RE	9.99177	WT
	DNA transposon	8.66361	KO										LTR	10.9721	WT						Simple_repeat	13.7335	KO						non-RE	0	WT
	DNA transposon	5.39653	KO										LTR	12.4166	WT						Simple_repeat	0	KO						non-RE	3.1741	WT
	DNA transposon	8.32342	KO										LTR	0	WT						Simple_repeat	1.40534	KO						non-RE	11.457	WT
	DNA transposon	6.39378	KO										LTR	0.978491	WT						Simple_repeat	4.48764	KO						non-RE	2.99204	WT
	DNA transposon	3.93236	KO										LTR	3.28298	WT						Simple_repeat	8.93868	KO						non-RE	9.37959	WT
	DNA transposon	4.45819	KO										LTR	4.65879	WT						Simple_repeat	6.29451	KO						non-RE	7.43262	WT
	DNA transposon	2.4895	KO										LTR	3.83412	WT						Simple_repeat	3.64865	KO						non-RE	0	WT
	DNA transposon	5.85968	KO										LTR	2.28736	WT						Simple_repeat	1.40534	KO						non-RE	7.37332	WT
	DNA transposon	5.3675	KO										LTR	4.73085	WT						Simple_repeat	3.44531	KO						non-RE	1.6509	WT
	DNA transposon	9.78399	KO										LTR	7.36913	WT						Simple_repeat	7.53657	KO						non-RE	0	WT
	DNA transposon	6.8711	KO										LTR	3.28298	WT						Simple_repeat	11.8073	KO						non-RE	0	WT
	DNA transposon	6.75963	KO										LTR	2.70021	WT						Simple_repeat	8.80679	KO						non-RE	6.01511	WT
	DNA transposon	8.07354	KO										LTR	0	WT						Simple_repeat	5.28253	KO						non-RE	0	WT
	DNA transposon	8.89298	KO										LTR	2.18845	WT						Simple_repeat	9.52751	KO						non-RE	0	WT
	DNA transposon	7.54454	KO										LTR	1.3881	WT						Simple_repeat	6.06506	KO						non-RE	7.47662	WT
	DNA transposon	7.14692	KO										LTR	6.93046	WT						Simple_repeat	7.28529	KO						non-RE	0	WT
	DNA transposon	5.84747	KO										LTR	0.404323	WT						Simple_repeat	9.46829	KO						non-RE	7.58512	WT
	DNA transposon	8.12693	KO										LTR	3.0772	WT						Simple_repeat	1.40534	KO						non-RE	6.09633	WT
	DNA transposon	4.59765	KO										LTR	3.80102	WT						Simple_repeat	10.3591	KO						non-RE	8.26991	WT
	DNA transposon	5.73408	KO										LTR	4.69527	WT						Simple_repeat	10.1923	KO						non-RE	5.92904	WT
	DNA transposon	4.6816	KO										LTR	6.62479	WT						Simple_repeat	2.57202	KO						non-RE	5.32411	WT
	DNA transposon	3.95489	KO										LTR	5.47069	WT						Simple_repeat	5.65719	KO						non-RE	1.87789	WT
	DNA transposon	8.11942	KO										LTR	6.8067	WT						Simple_repeat	8.0843	KO						non-RE	9.22176	WT
	DNA transposon	11.6665	KO										LTR	6.72083	WT						Simple_repeat	6.75719	KO						non-RE	9.05036	WT
	DNA transposon	11.2619	KO										LTR	6.57181	WT						Simple_repeat	6.96186	KO						non-RE	4.76652	WT
	DNA transposon	10.2332	KO										LTR	1.19778	WT						Simple_repeat	4.6855	KO						non-RE	1.04973	WT
	DNA transposon	8.22112	KO										LTR	4.65879	WT						Simple_repeat	2.10353	KO						non-RE	0	WT
	DNA transposon	7.21894	KO										LTR	2.62655	WT						Simple_repeat	0	KO						non-RE	0	WT
	DNA transposon	2.76617	KO										LTR	7.94551	WT						Simple_repeat	2.92509	KO						non-RE	0	WT
	DNA transposon	11.3953	KO										LTR	4.60227	WT						Simple_repeat	9.27065	KO						non-RE	3.33575	WT
	DNA transposon	11.0112	KO										LTR	3.66048	WT						Simple_repeat	0	KO						non-RE	3.25719	WT
	DNA transposon	3.65604	KO										LTR	4.25657	WT						Simple_repeat	8.43296	KO						non-RE	0	WT
	DNA transposon	5.69422	KO										LTR	7.23925	WT						Simple_repeat	1.40534	KO						non-RE	5.99104	WT
	DNA transposon	8.62261	KO										LTR	0	WT						Simple_repeat	0	KO						non-RE	7.24689	WT
	DNA transposon	3.81319	KO										LTR	4.37375	WT						Simple_repeat	12.6304	KO						non-RE	0	WT
	DNA transposon	5.61101	KO										LTR	0	WT						Simple_repeat	8.90434	KO						non-RE	1.04973	WT
	DNA transposon	3.47965	KO										LTR	3.50474	WT						Simple_repeat	14.272	KO						non-RE	0	WT
	DNA transposon	9.51319	KO										LTR	3.23422	WT						Simple_repeat	6.3245	KO						non-RE	0	WT
	DNA transposon	0	KO										LTR	4.97297	WT						Simple_repeat	0	KO						non-RE	0	WT
	DNA transposon	4.90761	KO										LTR	0	WT						Simple_repeat	5.28253	KO						non-RE	0	WT
	DNA transposon	3.95489	KO										LTR	3.69692	WT						Simple_repeat	2.57202	KO						non-RE	0	WT
	DNA transposon	4.20234	KO										LTR	11.2576	WT						Simple_repeat	4.25828	KO						non-RE	3.79096	WT
	DNA transposon	7.20482	KO										LTR	10.9877	WT						Simple_repeat	9.55623	KO						non-RE	0	WT
	DNA transposon	6.79775	KO										LTR	6.21086	WT						Simple_repeat	13.5245	KO						non-RE	2.4007	WT
	DNA transposon	1.96403	KO										LTR	6.21086	WT						Simple_repeat	6.4109	KO						non-RE	1.6509	WT
	DNA transposon	1.29322	KO										LTR	4.8756	WT						Simple_repeat	10.8871	KO						non-RE	0	WT
	DNA transposon	0	KO										LTR	3.81635	WT						Simple_repeat	2.10353	KO						non-RE	0	WT
	DNA transposon	3.47965	KO										LTR	3.7001	WT						Simple_repeat	6.46576	KO						non-RE	2.89159	WT
	DNA transposon	11.1567	KO										LTR	8.34876	WT						Simple_repeat	8.67333	KO						non-RE	0	WT
	DNA transposon	6.57438	KO										LTR	5.36993	WT						Simple_repeat	8.96748	KO						non-RE	2.66692	WT
	DNA transposon	9.44876	KO										LTR	9.7156	WT						Simple_repeat	15.1106	KO						non-RE	11.3097	WT
	DNA transposon	3.95489	KO										LTR	4.6435	WT						Simple_repeat	7.03623	KO						non-RE	2.07397	WT
	DNA transposon	5.9184	KO										LTR	1.06394	WT						Simple_repeat	10.8004	KO						non-RE	4.26247	WT
	DNA transposon	8.86632	KO										LTR	8.84939	WT						Simple_repeat	7.10696	KO						non-RE	8.30938	WT
	DNA transposon	7.49899	KO										LTR	6.27322	WT						Simple_repeat	8.7416	KO						non-RE	9.91948	WT
	DNA transposon	2.42014	KO										LTR	7.36277	WT						Simple_repeat	10.6277	KO						non-RE	8.0013	WT
	DNA transposon	7.17616	KO										LTR	4.979	WT						Simple_repeat	7.89741	KO						non-RE	2.07397	WT
	DNA transposon	7.27407	KO										LTR	8.35358	WT						Simple_repeat	11.8614	KO						non-RE	0	WT
	DNA transposon	4.20234	KO										LTR	0	WT						Simple_repeat	3.82685	KO						non-RE	5.38079	WT
	DNA transposon	5.37924	KO										LTR	6.61568	WT						Simple_repeat	11.4233	KO						non-RE	1.38141	WT
	DNA transposon	0	KO										LTR	11.3515	WT						Simple_repeat	10.8437	KO						non-RE	12.372	WT
	DNA transposon	11.4472	KO										LTR	10.2887	WT						Simple_repeat	3.82685	KO						non-RE	7.23156	WT
	DNA transposon	5.9184	KO										LTR	1.6696	WT						Simple_repeat	8.7416	KO						non-RE	5.20359	WT
	DNA transposon	6.20041	KO										LTR	9.44013	WT						Simple_repeat	10.7405	KO						non-RE	8.83737	WT
	DNA transposon	0	KO										LTR	11.625	WT						Simple_repeat	9.37823	KO						non-RE	0	WT
	DNA transposon	3.95489	KO										LTR	8.86972	WT						Simple_repeat	2.10353	KO						non-RE	1.87789	WT
	DNA transposon	5.9184	KO										LTR	5.73742	WT						Simple_repeat	8.51328	KO						non-RE	1.6509	WT
	DNA transposon	2.42014	KO										LTR	6.69376	WT						Simple_repeat	11.3163	KO						non-RE	8.20338	WT
	DNA transposon	6.85311	KO										LTR	0	WT						Simple_repeat	7.15782	KO						non-RE	0	WT
	DNA transposon	2.42014	KO										LTR	2.42291	WT						Simple_repeat	0	KO						non-RE	0	WT
	DNA transposon	3.47965	KO										LTR	3.28171	WT						Simple_repeat	13.0885	KO						non-RE	5.71059	WT
	DNA transposon	5.27499	KO										LTR	0	WT						Simple_repeat	8.52624	KO						non-RE	8.61128	WT
	DNA transposon	1.96403	KO										LTR	6.14569	WT						Simple_repeat	11.1165	KO						non-RE	6.87173	WT
	DNA transposon	5.27499	KO										LTR	6.55003	WT						Simple_repeat	0	KO						non-RE	4.70866	WT
	DNA transposon	5.52272	KO										LTR	6.66303	WT						Simple_repeat	0	KO						non-RE	11.5783	WT
	DNA transposon	0	KO										LTR	6.49876	WT						Simple_repeat	4.25828	KO						non-RE	7.11945	WT
	DNA transposon	5.27499	KO										LTR	7.00679	WT						Simple_repeat	6.49242	KO						non-RE	3.73408	WT
	DNA transposon	5.61101	KO										LTR	0	WT						Simple_repeat	0	KO						non-RE	6.03879	WT
	DNA transposon	9.04336	KO										LTR	4.28841	WT						Simple_repeat	2.10353	KO						non-RE	0	WT
	DNA transposon	1.96403	KO										LTR	9.38236	WT						Simple_repeat	5.91545	KO						non-RE	2.07397	WT
	DNA transposon	0	KO										LTR	8.04948	WT						Simple_repeat	12.5092	KO						non-RE	0	WT
	DNA transposon	12.0602	KO										LTR	8.6985	WT						Simple_repeat	8.75818	KO						non-RE	0	WT
	DNA transposon	12.593	KO										LTR	8.4422	WT						Simple_repeat	6.10016	KO						non-RE	1.04973	WT
	DNA transposon	1.96403	KO										LTR	7.2842	WT						Simple_repeat	6.02909	KO						non-RE	0.618308	WT
	DNA transposon	13.2166	KO										LTR	4.92823	WT						Simple_repeat	3.44531	KO						non-RE	6.27641	WT
	DNA transposon	13.0819	KO										LTR	6.98211	WT						Simple_repeat	9.29736	KO						non-RE	0	WT
	DNA transposon	10.8009	KO										LTR	7.81108	WT						Simple_repeat	5.55969	KO						non-RE	1.04973	WT
	DNA transposon	2.42014	KO										LTR	12.0869	WT						Simple_repeat	1.40534	KO						non-RE	5.3992	WT
	DNA transposon	6.83489	KO										LTR	7.41902	WT						Simple_repeat	4.58996	KO						non-RE	0	WT
	DNA transposon	3.81319	KO										LTR	12.2156	WT						Simple_repeat	1.40534	KO						non-RE	0	WT
	DNA transposon	6.59618	KO										LTR	5.79524	WT						Simple_repeat	6.29451	KO						non-RE	1.04973	WT
	DNA transposon	7.52195	KO										LTR	4.02404	WT						Simple_repeat	11.1988	KO						non-RE	5.79643	WT
	DNA transposon	12.0777	KO										LTR	8.04353	WT						Simple_repeat	0	KO						non-RE	3.94925	WT
	DNA transposon	8.85732	KO										LTR	12.1074	WT						Simple_repeat	0	KO						non-RE	0	WT
	DNA transposon	4.90761	KO										LTR	11.4544	WT						Simple_repeat	12.2467	KO						non-RE	3.67487	WT
	DNA transposon	6.75963	KO										LTR	12.492	WT						Simple_repeat	5.22009	KO						non-RE	0	WT
	DNA transposon	0	KO										LTR	9.31972	WT						Simple_repeat	6.54432	KO						non-RE	0	WT
	DNA transposon	5.88337	KO										LTR	0	WT						Simple_repeat	12.6439	KO						non-RE	0	WT
	DNA transposon	1.96403	KO										LTR	2.69001	WT						Simple_repeat	11.6644	KO						non-RE	0	WT
	DNA transposon	1.29322	KO										LTR	0	WT						Simple_repeat	6.71252	KO						non-RE	0	WT
	DNA transposon	0	KO										LTR	8.64447	WT						Simple_repeat	6.26388	KO						non-RE	6.12979	WT
	DNA transposon	0	KO										LTR	9.66997	WT						Simple_repeat	0	KO						non-RE	2.89159	WT
	DNA transposon	11.1804	KO										LTR	11.5514	WT						Simple_repeat	2.10353	KO						non-RE	0	WT
	DNA transposon	11.5506	KO										LTR	0	WT						Simple_repeat	4.85946	KO						non-RE	0	WT
	DNA transposon	4.20234	KO										LTR	6.9945	WT						Simple_repeat	6.43859	KO						non-RE	9.39228	WT
	DNA transposon	11.2001	KO										LTR	6.8105	WT						Simple_repeat	8.60777	KO						non-RE	0	WT
	DNA transposon	8.70516	KO										LTR	7.30425	WT						Simple_repeat	0	KO						non-RE	12.1132	WT
	DNA transposon	4.20234	KO										LTR	0	WT						Simple_repeat	0	KO						non-RE	9.57746	WT
	DNA transposon	1.96403	KO										LTR	9.83927	WT						Simple_repeat	1.40534	KO						non-RE	8.31666	WT
	DNA transposon	6.79775	KO										LTR	6.29342	WT						Simple_repeat	9.95649	KO						non-RE	7.18987	WT
	DNA transposon	7.26048	KO										LTR	0	WT						Simple_repeat	8.95315	KO						non-RE	5.41737	WT
	DNA transposon	5.84747	KO										LTR	10.3479	WT						Simple_repeat	6.13442	KO						non-RE	5.63493	WT
	DNA transposon	1.29322	KO										LTR	9.24389	WT						Simple_repeat	3.98543	KO						non-RE	2.24657	WT
	DNA transposon	3.27865	KO										LTR	8.86298	WT						Simple_repeat	5.15481	KO						non-RE	1.6509	WT
	DNA transposon	6.01865	KO										LTR	9.88824	WT						Simple_repeat	2.10353	KO						non-RE	0	WT
	DNA transposon	7.21894	KO										LTR	3.28171	WT						Simple_repeat	9.45818	KO						non-RE	7.8422	WT
	DNA transposon	4.08391	KO										LTR	6.78219	WT						Simple_repeat	0	KO						non-RE	7.1027	WT
	DNA transposon	3.27865	KO										LTR	2.69001	WT						Simple_repeat	13.2451	KO						non-RE	0	WT
	DNA transposon	5.81066	KO										LTR	2.42291	WT						Simple_repeat	0	KO						non-RE	11.4075	WT
	DNA transposon	3.65604	KO										LTR	0	WT						Simple_repeat	7.94645	KO						non-RE	8.76291	WT
	DNA transposon	0	KO										LTR	7.56742	WT						Simple_repeat	6.35388	KO						non-RE	0	WT
	DNA transposon	0	KO										LTR	4.51176	WT						Simple_repeat	10.0492	KO						non-RE	10.0526	WT
	DNA transposon	0	KO										LTR	8.40555	WT						Simple_repeat	0	KO						non-RE	1.87789	WT
	DNA transposon	6.3618	KO										LTR	9.62285	WT						Simple_repeat	12.0089	KO						non-RE	7.60904	WT
	DNA transposon	9.63137	KO										LTR	1.06394	WT						Simple_repeat	7.77243	KO						non-RE	4.79461	WT
	DNA transposon	9.65752	KO										LTR	3.7001	WT						Simple_repeat	12.1822	KO						non-RE	6.24623	WT
	DNA transposon	6.85311	KO										LTR	8.29967	WT						Simple_repeat	6.02909	KO						non-RE	6.91715	WT
	DNA transposon	5.16261	KO										LTR	6.12329	WT						Simple_repeat	2.57202	KO						non-RE	1.6509	WT
	DNA transposon	6.25623	KO										LTR	6.58323	WT						Simple_repeat	7.79402	KO						non-RE	1.04973	WT
	DNA transposon	7.94355	KO										LTR	6.39039	WT						Simple_repeat	14.3917	KO						non-RE	0	WT
	DNA transposon	7.94355	KO										LTR	8.94508	WT						Simple_repeat	6.73503	KO						non-RE	5.81025	WT
	DNA transposon	6.9409	KO										LTR	9.04676	WT						Simple_repeat	1.40534	KO						non-RE	5.02544	WT
	DNA transposon	1.96403	KO										LTR	6.76782	WT						Simple_repeat	9.58748	KO						non-RE	9.36795	WT
	DNA transposon	6.55225	KO										LTR	5.61435	WT						Simple_repeat	13.9502	KO						non-RE	2.99204	WT
	DNA transposon	0	KO										LTR	10.3309	WT						Simple_repeat	5.70357	KO						non-RE	0	WT
	DNA transposon	4.41349	KO										LTR	12.0855	WT						Simple_repeat	11.64	KO						non-RE	0	WT
	DNA transposon	0	KO										LTR	0	WT						Simple_repeat	12.8859	KO						non-RE	0	WT
	DNA transposon	6.14233	KO										LTR	2.09488	WT						Simple_repeat	7.38827	KO						non-RE	3.48109	WT
	DNA transposon	4.97571	KO										LTR	11.2875	WT						Simple_repeat	10.7377	KO						non-RE	5.76838	WT
	DNA transposon	4.50851	KO										LTR	11.0123	WT						Simple_repeat	0	KO						non-RE	5.04895	WT
	DNA transposon	7.19056	KO										LTR	7.36277	WT						Simple_repeat	5.70357	KO						non-RE	0	WT
	DNA transposon	5.16261	KO										LTR	7.70196	WT						Simple_repeat	0	KO						non-RE	7.41463	WT
	DNA transposon	0	KO										LTR	7.57569	WT						Simple_repeat	14.0005	KO						non-RE	0	WT
	DNA transposon	0	KO										LTR	4.44108	WT						Simple_repeat	8.7192	KO						non-RE	4.76652	WT
	DNA transposon	0	KO										LTR	3.7001	WT						Simple_repeat	11.4776	KO						non-RE	5.61932	WT
	DNA transposon	5.81066	KO										LTR	7.29426	WT						Simple_repeat	4.1283	KO						non-RE	11.8802	WT
	DNA transposon	0	KO										LTR	2.09488	WT						Simple_repeat	0	KO						non-RE	5.20359	WT
	DNA transposon	4.76094	KO										LTR	8.78308	WT						Simple_repeat	10.3336	KO						non-RE	0	WT
	DNA transposon	5.84747	KO										LTR	0	WT						Simple_repeat	0	KO						non-RE	8.73601	WT
	DNA transposon	5.21989	KO										LTR	0	WT						Simple_repeat	10.2559	KO						non-RE	0	WT
	DNA transposon	1.96403	KO										LTR	0	WT						Simple_repeat	8.21813	KO						non-RE	0	WT
	DNA transposon	0	KO										LTR	0	WT						Simple_repeat	8.83832	KO						non-RE	2.07397	WT
	DNA transposon	4.97571	KO										LTR	8.77232	WT						Simple_repeat	0	KO						non-RE	7.87546	WT
	DNA transposon	0	KO										LTR	6.51605	WT						Simple_repeat	3.44531	KO						non-RE	4.92738	WT
	DNA transposon	0	KO										LTR	7.59209	WT						Simple_repeat	0	KO						non-RE	7.45479	WT
	DNA transposon	6.72047	KO										LTR	6.03005	WT						Simple_repeat	13.6906	KO						non-RE	6.86513	WT
	DNA transposon	5.10296	KO										LTR	8.01948	WT						Simple_repeat	2.10353	KO						non-RE	7.5567	WT
	DNA transposon	0	KO										LTR	1.6696	WT						Simple_repeat	3.20852	KO						non-RE	0.618308	WT
	DNA transposon	2.42014	KO										LTR	0	WT						Simple_repeat	0	KO						non-RE	10.8962	WT
	DNA transposon	6.88887	KO										LTR	11.3266	WT						Simple_repeat	0	KO						non-RE	0	WT
	DNA transposon	11.1595	KO										LTR	10.8949	WT						Simple_repeat	12.2335	KO						non-RE	4.73788	WT
	DNA transposon	5.27499	KO										LTR	3.57366	WT						Simple_repeat	8.0216	KO						non-RE	0.618308	WT
	DNA transposon	7.92644	KO										LTR	9.44013	WT						Simple_repeat	6.02909	KO						non-RE	0	WT
	DNA transposon	10.1305	KO										LTR	8.42857	WT						Simple_repeat	5.50836	KO						non-RE	0.618308	WT
	DNA transposon	1.96403	KO										LTR	4.70512	WT						Simple_repeat	14.2303	KO						non-RE	5.28504	WT
	DNA transposon	0	KO										LTR	6.51605	WT						Simple_repeat	1.40534	KO						non-RE	2.66692	WT
	DNA transposon	1.96403	KO										LTR	5.25102	WT						Simple_repeat	9.51456	KO						non-RE	0	WT
	DNA transposon	2.76617	KO										LTR	9.63477	WT						Simple_repeat	13.3827	KO						non-RE	5.58756	WT
	DNA transposon	7.40332	KO										LTR	6.10054	WT						Simple_repeat	5.45513	KO						non-RE	11.5119	WT
	DNA transposon	9.74305	KO										LTR	7.35318	WT						Simple_repeat	5.34239	KO						non-RE	0	WT
	DNA transposon	7.75295	KO										LTR	2.09488	WT						Simple_repeat	8.96748	KO						non-RE	0.618308	WT
	DNA transposon	7.14692	KO										LTR	4.51176	WT						Simple_repeat	2.57202	KO						non-RE	0	WT
	DNA transposon	7.07113	KO										LTR	9.2823	WT						Simple_repeat	5.50836	KO						non-RE	3.08594	WT
	DNA transposon	10.8425	KO										LTR	10.0469	WT						Simple_repeat	0	KO						non-RE	7.37797	WT
	DNA transposon	3.95489	KO										LTR	2.69001	WT						Simple_repeat	15.8028	KO						non-RE	1.04973	WT
	DNA transposon	8.39284	KO										LTR	2.42291	WT						Simple_repeat	6.16789	KO						non-RE	2.07397	WT
	DNA transposon	9.5583	KO										LTR	8.03756	WT						Simple_repeat	5.08645	KO						non-RE	5.81025	WT
	DNA transposon	3.65604	KO										LTR	2.91529	WT						Simple_repeat	7.48439	KO						non-RE	3.73408	WT
	DNA transposon	2.42014	KO										LTR	3.57366	WT						Simple_repeat	3.98543	KO						non-RE	7.1083	WT
	DNA transposon	5.37924	KO										LTR	0	WT						Simple_repeat	0	KO						non-RE	8.5934	WT
	DNA transposon	5.88337	KO										LTR	2.69001	WT						Simple_repeat	5.01468	KO						non-RE	6.42755	WT
	DNA transposon	1.29322	KO										LTR	5.76662	WT						Simple_repeat	6.61882	KO						non-RE	5.75415	WT
	DNA transposon	5.56754	KO										LTR	3.43505	WT						Simple_repeat	2.10353	KO						non-RE	0	WT
	DNA transposon	0	KO										LTR	5.25102	WT						Simple_repeat	2.57202	KO						non-RE	1.04973	WT
	DNA transposon	7.54454	KO										LTR	5.6772	WT						Simple_repeat	1.40534	KO						non-RE	4.37835	WT
	DNA transposon	10.0927	KO										LTR	8.81487	WT						Simple_repeat	16.5135	KO						non-RE	0	WT
	DNA transposon	0	KO										LTR	4.76422	WT						Simple_repeat	8.72483	KO						non-RE	0	WT
	DNA transposon	8.92347	KO										LTR	2.09488	WT						Simple_repeat	12.9265	KO						non-RE	4.87573	WT
	DNA transposon	0	KO										LTR	5.87783	WT						Simple_repeat	0	KO						non-RE	6.96737	WT
	DNA transposon	0	KO										LTR	6.53314	WT						Simple_repeat	5.01468	KO						non-RE	0	WT
	DNA transposon	8.4716	KO										LTR	0	WT						Simple_repeat	0	KO						non-RE	0	WT
	DNA transposon	0	KO										LTR	7.8928	WT						Simple_repeat	2.92509	KO						non-RE	5.00155	WT
	DNA transposon	0	KO										LTR	7.95118	WT						Simple_repeat	5.01468	KO						non-RE	0	WT
	DNA transposon	0	KO										LTR	9.40342	WT						Simple_repeat	2.10353	KO						non-RE	11.7398	WT
	DNA transposon	5.04074	KO										LTR	12.1304	WT						Simple_repeat	7.47104	KO						non-RE	0.618308	WT
	DNA transposon	3.04505	KO										LTR	6.90543	WT						Simple_repeat	10.6352	KO						non-RE	7.46793	WT
	DNA transposon	2.76617	KO										LTR	5.70763	WT						Simple_repeat	6.02909	KO						non-RE	0	WT
	DNA transposon	2.76617	KO										LTR	7.97639	WT						Simple_repeat	0	KO						non-RE	3.25719	WT
	DNA transposon	0	KO										LTR	9.83583	WT						Simple_repeat	0	KO						non-RE	4.37835	WT
	DNA transposon	8.67476	KO										LTR	6.87894	WT						Simple_repeat	11.9774	KO						non-RE	2.78363	WT
	DNA transposon	4.20234	KO										LTR	0	WT						Simple_repeat	8.0843	KO						non-RE	0	WT
	DNA transposon	0	KO										LTR	9.07036	WT						Simple_repeat	5.28253	KO						non-RE	0	WT
	DNA transposon	11.9198	KO										LTR	6.03005	WT						Simple_repeat	6.13442	KO						non-RE	7.16857	WT
	DNA transposon	9.87595	KO										LTR	10.954	WT						Simple_repeat	13.5684	KO						non-RE	8.01628	WT
	DNA transposon	8.56298	KO										LTR	1.6696	WT						Simple_repeat	2.57202	KO						non-RE	0	WT
	DNA transposon	11.1045	KO										LTR	10.7398	WT						Simple_repeat	8.0216	KO						non-RE	1.6509	WT
	DNA transposon	4.31177	KO										LTR	11.1858	WT						Simple_repeat	8.27299	KO						non-RE	0	WT
	DNA transposon	4.83614	KO										LTR	3.1101	WT						Simple_repeat	6.5186	KO						non-RE	0	WT
	DNA transposon	0	KO										LTR	5.95595	WT						Simple_repeat	2.37746	KO						non-RE	2.4007	WT
	DNA transposon	5.81066	KO										LTR	8.56776	WT						Simple_repeat	3.76433	KO						non-RE	0	WT
	DNA transposon	1.96403	KO										LTR	7.62435	WT						Simple_repeat	6.28153	KO						non-RE	0	WT
	DNA transposon	3.04505	KO										LTR	3.57366	WT						Simple_repeat	7.22445	KO						non-RE	9.01797	WT
	DNA transposon	8.089	KO										LTR	10.7287	WT						Simple_repeat	0	KO						non-RE	5.24489	WT
	DNA transposon	8.21409	KO										LTR	7.41902	WT						Simple_repeat	0	KO						non-RE	3.08594	WT
	DNA transposon	7.57779	KO										LTR	5.85082	WT						Simple_repeat	7.27222	KO						non-RE	6.87831	WT
	DNA transposon	6.46017	KO										LTR	3.81635	WT						Simple_repeat	10.4365	KO						non-RE	0	WT
	DNA transposon	9.8284	KO										LTR	8.71357	WT						Simple_repeat	1.42142	KO						non-RE	5.65039	WT
	DNA transposon	6.90642	KO										LTR	11.0808	WT						Simple_repeat	10.9773	KO						non-RE	5.13934	WT
	DNA transposon	9.61278	KO										LTR	9.34896	WT						Simple_repeat	0	KO						non-RE	1.04973	WT
	DNA transposon	7.87388	KO										LTR	5.90434	WT						Simple_repeat	8.81914	KO						non-RE	0	WT
	DNA transposon	4.41349	KO										LTR	13.2639	WT						Simple_repeat	0	KO						non-RE	0	WT
	DNA transposon	5.9526	KO										LTR	10.7166	WT						Simple_repeat	8.34779	KO						non-RE	0.618308	WT
	DNA transposon	3.65604	KO										LTR	11.6502	WT						Simple_repeat	5.89063	KO						non-RE	3.94925	WT
	DNA transposon	7.46385	KO										LTR	8.54267	WT						Simple_repeat	3.85079	KO						non-RE	0	WT
	DNA transposon	6.28336	KO										LTR	9.26961	WT						Simple_repeat	4.92474	KO						non-RE	4.87573	WT
	DNA transposon	10.0024	KO										LTR	1.06394	WT						Simple_repeat	2.12333	KO						non-RE	0	WT
	DNA transposon	7.20346	KO										LTR	4.76422	WT						Simple_repeat	0	KO						non-RE	1.04973	WT
	DNA transposon	6.53125	KO										LTR	9.32708	WT						Simple_repeat	7.97209	KO						non-RE	0.618308	WT
	DNA transposon	8.35992	KO										LTR	4.92823	WT						Simple_repeat	5.07598	KO						non-RE	0	WT
	DNA transposon	8.63689	KO										LTR	9.60275	WT						Simple_repeat	3.29455	KO						non-RE	8.86246	WT
	DNA transposon	7.64711	KO										LTR	4.82098	WT						Simple_repeat	8.99554	KO						non-RE	1.38141	WT
	DNA transposon	6.83856	KO										LTR	2.09488	WT						Simple_repeat	0	KO						non-RE	0	WT
	DNA transposon	5.89614	KO										LTR	5.73742	WT						Simple_repeat	1.81464	KO						non-RE	4.84919	WT
	DNA transposon	7.60705	KO										LTR	7.32402	WT						Simple_repeat	11.9611	KO						non-RE	6.54794	WT
	DNA transposon	2.6981	KO										LTR	5.6772	WT						Simple_repeat	6.85246	KO						non-RE	3.84568	WT
	DNA transposon	5.70695	KO										LTR	15.2329	WT						Simple_repeat	0	KO						non-RE	3.33575	WT
	DNA transposon	4.2704	KO										LTR	11.8908	WT						Simple_repeat	0.879112	KO						non-RE	0	WT
	DNA transposon	4.40109	KO										LTR	9.06743	WT						Simple_repeat	0.879112	KO						non-RE	2.4007	WT
	DNA transposon	8.50504	KO										LTR	4.979	WT						Simple_repeat	4.94454	KO						non-RE	5.09485	WT
	DNA transposon	12.0972	KO										LTR	8.67943	WT						Simple_repeat	6.51788	KO						non-RE	1.6509	WT
	DNA transposon	11.5268	KO										LTR	0	WT						Simple_repeat	6.74932	KO						non-RE	3.94925	WT
	DNA transposon	9.78623	KO										LTR	8.76511	WT						Simple_repeat	0	KO						non-RE	3.08594	WT
	DNA transposon	8.0471	KO										LTR	3.7001	WT						Simple_repeat	0	KO						non-RE	2.4007	WT
	DNA transposon	7.03252	KO										LTR	11.4588	WT						Simple_repeat	4.75577	KO						non-RE	7.4101	WT
	DNA transposon	3.05646	KO										LTR	10.6921	WT						Simple_repeat	1.81464	KO						non-RE	0	WT
	DNA transposon	11.2321	KO										LTR	7.59209	WT						Simple_repeat	10.0454	KO						non-RE	0	WT
	DNA transposon	11.2266	KO										LTR	8.55108	WT						Simple_repeat	0.879112	KO						non-RE	0	WT
	DNA transposon	3.58243	KO										LTR	5.29175	WT						Simple_repeat	8.17213	KO						non-RE	0	WT
	DNA transposon	7.41932	KO										LTR	3.92393	WT						Simple_repeat	3.85079	KO						non-RE	11.1486	WT
	DNA transposon	8.54092	KO										LTR	1.06394	WT						Simple_repeat	2.69043	KO						non-RE	1.6509	WT
	DNA transposon	0	KO										LTR	6.07743	WT						Simple_repeat	11.5862	KO						non-RE	0	WT
	DNA transposon	5.08478	KO										LTR	3.43505	WT						Simple_repeat	5.41083	KO						non-RE	0	WT
	DNA transposon	5.48915	KO										LTR	7.64021	WT						Simple_repeat	0.879112	KO						non-RE	0.618308	WT
	DNA transposon	9.75296	KO										LTR	7.51677	WT						Simple_repeat	7.05269	KO						non-RE	0	WT
	DNA transposon	0	KO										LTR	2.09488	WT						Simple_repeat	4.7999	KO						non-RE	3.1741	WT
	DNA transposon	4.12668	KO										LTR	8.93547	WT						Simple_repeat	7.15818	KO						non-RE	8.20338	WT
	DNA transposon	5.08478	KO										LTR	5.76662	WT						Simple_repeat	8.76867	KO						non-RE	7.69724	WT
	DNA transposon	4.83022	KO										LTR	7.44634	WT						Simple_repeat	7.08872	KO						non-RE	1.04973	WT
	DNA transposon	7.56584	KO										LTR	11.278	WT						Simple_repeat	0	KO						non-RE	7.81504	WT
	DNA transposon	7.47972	KO										LTR	6.23195	WT						Simple_repeat	0	KO						non-RE	0	WT
	DNA transposon	3.78751	KO										LTR	8.05541	WT						Simple_repeat	7.435	KO						non-RE	0	WT
	DNA transposon	2.22022	KO										LTR	2.91529	WT						Simple_repeat	0	KO						non-RE	7.02777	WT
	DNA transposon	2.22022	KO										LTR	2.42291	WT						Simple_repeat	7.09316	KO						non-RE	8.0013	WT
	DNA transposon	4.40109	KO										LTR	9.87154	WT						Simple_repeat	5.00234	KO						non-RE	8.53425	WT
	DNA transposon	11.3958	KO										LTR	10.4197	WT						Simple_repeat	7.02507	KO						non-RE	0.618308	WT
	DNA transposon	6.473	KO										LTR	7.60022	WT						Simple_repeat	8.35705	KO						non-RE	0	WT
	DNA transposon	9.05433	KO										LTR	7.31417	WT						Simple_repeat	0	KO						non-RE	2.4007	WT
	DNA transposon	3.78751	KO										LTR	5.40749	WT						Simple_repeat	6.18498	KO						non-RE	3.08594	WT
	DNA transposon	6.21321	KO										LTR	8.75786	WT						Simple_repeat	6.70358	KO						non-RE	0	WT
	DNA transposon	9.23166	KO										LTR	6.16774	WT						Simple_repeat	0.505506	KO						non-RE	8.13637	WT
	DNA transposon	8.29416	KO										LTR	7.30425	WT						Simple_repeat	10.6594	KO						non-RE	1.04973	WT
	DNA transposon	5.6555	KO										LTR	6.25273	WT						Simple_repeat	0	KO						non-RE	0	WT
	DNA transposon	7.84378	KO										LTR	4.36677	WT						Simple_repeat	5.39653	KO						non-RE	0	WT
	DNA transposon	7.22126	KO										LTR	7.0667	WT						Simple_repeat	2.37746	KO						non-RE	0	WT
	DNA transposon	4.52092	KO										LTR	8.13593	WT						Simple_repeat	0	KO						non-RE	0	WT
	DNA transposon	5.08478	KO										LTR	0	WT						Simple_repeat	9.77878	KO						non-RE	0	WT
	DNA transposon	0	KO										LTR	3.81635	WT						Simple_repeat	5.87007	KO						non-RE	6.12979	WT
	DNA transposon	11.4104	KO										LTR	6.42743	WT						Simple_repeat	8.28512	KO						non-RE	4.97724	WT
	DNA transposon	3.05646	KO										LTR	7.10149	WT						Simple_repeat	0.505506	KO						non-RE	1.87789	WT
	DNA transposon	5.85111	KO										LTR	2.09488	WT						Simple_repeat	1.81464	KO						non-RE	4.22168	WT
	DNA transposon	0	KO										LTR	0	WT						Simple_repeat	0	KO						non-RE	2.66692	WT
	DNA transposon	0	KO										LTR	0	WT						Simple_repeat	3.35497	KO						non-RE	2.99204	WT
	DNA transposon	6.53125	KO										LTR	6.61568	WT						Simple_repeat	0	KO						non-RE	4.13646	WT
	DNA transposon	4.73431	KO										LTR	4.20556	WT						Simple_repeat	5.83868	KO						non-RE	8.28236	WT
	DNA transposon	6.94952	KO										LTR	0	WT						Simple_repeat	3.76433	KO						non-RE	12.2213	WT
	DNA transposon	4.12668	KO										LTR	9.79744	WT						Simple_repeat	0	KO						non-RE	6.84512	WT
	DNA transposon	3.34328	KO										LTR	9.18833	WT						Simple_repeat	2.7813	KO						non-RE	2.66692	WT
	DNA transposon	6.50242	KO										LTR	6.07743	WT						Simple_repeat	5.74019	KO						non-RE	7.16319	WT
	DNA transposon	4.73431	KO										LTR	6.49876	WT						Simple_repeat	9.05821	KO						non-RE	0	WT
	DNA transposon	7.43466	KO										LTR	6.05393	WT						Simple_repeat	0	KO						non-RE	0	WT
	DNA transposon	6.97072	KO										LTR	1.06394	WT						Simple_repeat	1.97723	KO						non-RE	0	WT
	DNA transposon	2.22022	KO										LTR	8.92579	WT						Simple_repeat	4.00956	KO						non-RE	0	WT
	DNA transposon	5.00482	KO										LTR	3.81635	WT						Simple_repeat	0	KO						non-RE	0	WT
	DNA transposon	6.71836	KO										LTR	5.79524	WT						Simple_repeat	0	KO						non-RE	7.61299	WT
	DNA transposon	9.41298	KO										LTR	9.80801	WT						Simple_repeat	1.81464	KO						non-RE	0	WT
	DNA transposon	4.12668	KO										LTR	6.48125	WT						Simple_repeat	1.63139	KO						non-RE	1.6509	WT
	DNA transposon	1.50071	KO										LTR	0	WT						Simple_repeat	4.94454	KO						non-RE	0	WT
	DNA transposon	12.4063	KO										LTR	11.7389	WT						Simple_repeat	8.22367	KO						non-RE	1.04973	WT
	DNA transposon	12.5466	KO										LTR	7.49076	WT						Simple_repeat	4.84273	KO						non-RE	8.24213	WT
	DNA transposon	0	KO										LTR	5.12141	WT						Simple_repeat	10.5897	KO						non-RE	9.3574	WT
	DNA transposon	13.4865	KO										LTR	11.3131	WT						Simple_repeat	0	KO						non-RE	8.60138	WT
	DNA transposon	13.3246	KO										LTR	11.0499	WT						Simple_repeat	1.42142	KO						non-RE	0	WT
	DNA transposon	11.3152	KO										LTR	10.6535	WT						Simple_repeat	2.37746	KO						non-RE	0	WT
	DNA transposon	3.05646	KO										LTR	0	WT						Simple_repeat	0.879112	KO						non-RE	0	WT
	DNA transposon	6.64112	KO										LTR	7.24324	WT						Simple_repeat	4.15258	KO						non-RE	0	WT
	DNA transposon	5.08478	KO										LTR	6.44559	WT						Simple_repeat	0.879112	KO						non-RE	2.07397	WT
	DNA transposon	6.58723	KO										LTR	6.48125	WT						Simple_repeat	0	KO						non-RE	0	WT
	DNA transposon	7.60705	KO										LTR	5.16592	WT						Simple_repeat	1.1756	KO						non-RE	1.6509	WT
	DNA transposon	12.0717	KO										LTR	5.85082	WT						Simple_repeat	7.26043	KO						non-RE	5.38079	WT
	DNA transposon	9.18707	KO										LTR	7.24324	WT						Simple_repeat	9.5756	KO						non-RE	9.76481	WT
	DNA transposon	5.80464	KO										LTR	0	WT						Simple_repeat	7.02041	KO						non-RE	3.61313	WT
	DNA transposon	6.99161	KO										LTR	7.60831	WT						Simple_repeat	4.00956	KO						non-RE	0	WT
	DNA transposon	2.22022	KO										LTR	7.38177	WT						Simple_repeat	7.48317	KO						non-RE	0	WT
	DNA transposon	5.98217	KO										LTR	9.2177	WT						Simple_repeat	4.98333	KO						non-RE	0	WT
	DNA transposon	0	KO										LTR	9.05566	WT						Simple_repeat	6.44332	KO						non-RE	6.97352	WT
	DNA transposon	0	KO										LTR	0	WT						Simple_repeat	8.50602	KO						non-RE	0	WT
	DNA transposon	3.05646	KO										LTR	5.6772	WT						Simple_repeat	0	KO						non-RE	0	WT
	DNA transposon	0	KO										LTR	6.40903	WT						Simple_repeat	7.1282	KO						non-RE	0	WT
	DNA transposon	11.486	KO										LTR	9.05566	WT						Simple_repeat	9.04566	KO						non-RE	0	WT
	DNA transposon	11.6001	KO										LTR	9.13616	WT						Simple_repeat	0	KO						non-RE	0	WT
	DNA transposon	3.58243	KO										LTR	10.499	WT						Simple_repeat	3.09646	KO						non-RE	4.55294	WT
	DNA transposon	11.794	KO										LTR	7.21174	WT						Simple_repeat	6.35732	KO						non-RE	0	WT
	DNA transposon	8.99865	KO										LTR	6.23195	WT						Simple_repeat	4.88432	KO						non-RE	1.6509	WT
	DNA transposon	4.2704	KO										LTR	9.44465	WT						Simple_repeat	3.62408	KO						non-RE	0	WT
	DNA transposon	1.50071	KO										LTR	8.62866	WT						Simple_repeat	3.16556	KO						non-RE	0	WT
	DNA transposon	7.43466	KO										LTR	9.44465	WT						Simple_repeat	2.69043	KO						non-RE	4.51967	WT
	DNA transposon	6.24836	KO										LTR	11.7463	WT						Simple_repeat	0	KO						non-RE	2.99204	WT
	DNA transposon	5.9398	KO										LTR	9.93881	WT						Simple_repeat	0	KO						non-RE	7.00391	WT
	DNA transposon	2.22022	KO										LTR	8.15813	WT						Simple_repeat	4.25124	KO						non-RE	0.618308	WT
	DNA transposon	3.58243	KO										LTR	7.8728	WT						Simple_repeat	0	KO						non-RE	0	WT
	DNA transposon	6.55951	KO										LTR	6.90543	WT						Simple_repeat	6.49121	KO						non-RE	4.55294	WT
	DNA transposon	7.77313	KO										LTR	3.92393	WT						Simple_repeat	3.71908	KO						non-RE	6.69675	WT
	DNA transposon	3.34328	KO										LTR	7.76119	WT						Simple_repeat	0	KO						non-RE	9.65515	WT
	DNA transposon	2.22022	KO										LTR	6.29342	WT						Simple_repeat	11.3102	KO						non-RE	2.4007	WT
	DNA transposon	5.89614	KO										LTR	3.28171	WT						Simple_repeat	7.85145	KO						non-RE	3.54862	WT
	DNA transposon	4.40109	KO										LTR	6.31335	WT						Simple_repeat	13.4168	KO						non-RE	0	WT
	DNA transposon	0	KO										LTR	0	WT						Simple_repeat	3.09646	KO						non-RE	0	WT
	DNA transposon	0	KO										LTR	5.70763	WT						Simple_repeat	1.42142	KO						non-RE	0	WT
	DNA transposon	0	KO										LTR	9.55335	WT						Simple_repeat	2.7813	KO						non-RE	1.04973	WT
	DNA transposon	6.44297	KO										LTR	9.42875	WT						Simple_repeat	2.12333	KO						non-RE	1.04973	WT
	DNA transposon	9.99982	KO										LTR	11.2691	WT						Simple_repeat	2.12333	KO						non-RE	0	WT
	DNA transposon	9.92576	KO										LTR	12.7965	WT						Simple_repeat	7.36328	KO						non-RE	3.1741	WT
	DNA transposon	7.16718	KO										LTR	11.6715	WT						Simple_repeat	11.8257	KO						non-RE	8.76114	WT
	DNA transposon	6.53125	KO										LTR	6.46353	WT						Simple_repeat	5.97003	KO						non-RE	0	WT
	DNA transposon	7.03252	KO										LTR	1.6696	WT						Simple_repeat	7.47298	KO						non-RE	1.04973	WT
	DNA transposon	8.00661	KO										LTR	7.52533	WT						Simple_repeat	1.63139	KO						non-RE	9.30954	WT
	DNA transposon	7.66022	KO										LTR	1.6696	WT						Simple_repeat	3.35497	KO						non-RE	7.43708	WT
	DNA transposon	6.69307	KO										LTR	6.75331	WT						Simple_repeat	6.19328	KO						non-RE	3.99838	WT
	DNA transposon	4.92016	KO										LTR	3.1101	WT						Simple_repeat	2.37746	KO						non-RE	1.04973	WT
	DNA transposon	7.7115	KO										LTR	7.797	WT						Simple_repeat	11.2745	KO						non-RE	10.0892	WT
	DNA transposon	0	KO										LTR	2.69001	WT						Simple_repeat	5.12884	KO						non-RE	8.51539	WT
	DNA transposon	5.08478	KO										LTR	8.58015	WT						Simple_repeat	8.74488	KO						non-RE	0	WT
	DNA transposon	1.50071	KO										LTR	6.90543	WT						Simple_repeat	5.80659	KO						non-RE	7.09707	WT
	DNA transposon	6.83856	KO										LTR	4.92823	WT						Simple_repeat	6.46404	KO						non-RE	2.78363	WT
	DNA transposon	4.83022	KO										LTR	10.2085	WT						Simple_repeat	7.93051	KO						non-RE	0	WT
	DNA transposon	4.73431	KO										LTR	6.18946	WT						Simple_repeat	5.49378	KO						non-RE	3.54862	WT
	DNA transposon	7.57971	KO										LTR	7.73188	WT						Simple_repeat	10.3477	KO						non-RE	1.6509	WT
	DNA transposon	5.30109	KO										LTR	2.42291	WT						Simple_repeat	2.25598	KO						non-RE	0	WT
	DNA transposon	0	KO										LTR	8.0073	WT						Simple_repeat	8.64256	KO						non-RE	1.38141	WT
	DNA transposon	0	KO										LTR	6.05393	WT						Simple_repeat	10.1903	KO						non-RE	2.89159	WT
	DNA transposon	0	KO										LTR	4.51176	WT						Simple_repeat	3.2315	KO						non-RE	0	WT
	DNA transposon	5.75662	KO										LTR	8.11905	WT						Simple_repeat	7.66717	KO						non-RE	3.54862	WT
	DNA transposon	2.22022	KO										LTR	6.00577	WT						Simple_repeat	9.06048	KO						non-RE	0	WT
	DNA transposon	3.96704	KO										LTR	6.90543	WT						Simple_repeat	3.29455	KO						non-RE	0	WT
	DNA transposon	4.92016	KO										LTR	10.1335	WT						Simple_repeat	0	KO						non-RE	7.05705	WT
	DNA transposon	5.54676	KO										LTR	4.92823	WT						Simple_repeat	5.42499	KO						non-RE	0	WT
	DNA transposon	0	KO										LTR	8.43767	WT						Simple_repeat	9.18115	KO						non-RE	1.04973	WT
	DNA transposon	2.22022	KO										LTR	3.81635	WT						Simple_repeat	5.43902	KO						non-RE	0	WT
	DNA transposon	3.58243	KO										LTR	7.76842	WT						Simple_repeat	1.1756	KO						non-RE	0	WT
	DNA transposon	0	KO										LTR	3.81635	WT						Simple_repeat	11.2034	KO						non-RE	0	WT
	DNA transposon	0	KO										LTR	4.57914	WT						Simple_repeat	6.74932	KO						non-RE	0	WT
	DNA transposon	7.29034	KO										LTR	8.07888	WT						Simple_repeat	8.47062	KO						non-RE	2.07397	WT
	DNA transposon	5.85111	KO										LTR	5.02805	WT						Simple_repeat	0	KO						non-RE	7.25702	WT
	DNA transposon	0	KO										LTR	1.06394	WT						Simple_repeat	0	KO						non-RE	2.4007	WT
	DNA transposon	2.22022	KO										LTR	0	WT						Simple_repeat	3.02389	KO						non-RE	11.1062	WT
	DNA transposon	7.73647	KO										LTR	7.35318	WT						Simple_repeat	6.58247	KO						non-RE	0	WT
	DNA transposon	11.1635	KO										LTR	1.6696	WT						Simple_repeat	0.879112	KO						non-RE	6.34449	WT
	DNA transposon	5.75662	KO										LTR	7.35318	WT						Simple_repeat	0.879112	KO						non-RE	0	WT
	DNA transposon	8.18954	KO										LTR	11.2659	WT						Simple_repeat	4.96406	KO						non-RE	7.06284	WT
	DNA transposon	9.51753	KO										LTR	6.98211	WT						Simple_repeat	9.70236	KO						non-RE	2.89159	WT
	DNA transposon	3.58243	KO										LTR	6.44559	WT						Simple_repeat	4.82148	KO						non-RE	2.4007	WT
	DNA transposon	0	KO										LTR	9.79567	WT						Simple_repeat	4.18622	KO						non-RE	0	WT
	DNA transposon	0	KO										LTR	4.51176	WT						Simple_repeat	5.26102	KO						non-RE	0.618308	WT
	DNA transposon	3.05646	KO										LTR	7.69439	WT						Simple_repeat	0.505506	KO						non-RE	0.618308	WT
	DNA transposon	7.84378	KO										LTR	5.54864	WT						Simple_repeat	7.35221	KO						non-RE	7.35458	WT
	DNA transposon	11.5534	KO										LTR	12.463	WT						Simple_repeat	2.94747	KO						non-RE	9.96112	WT
	DNA transposon	8.06692	KO										LTR	13.0877	WT						Simple_repeat	0	KO						non-RE	0	WT
	DNA transposon	8.31089	KO										LTR	6.8105	WT						Simple_repeat	2.12333	KO						non-RE	6.53967	WT
	DNA transposon	7.35627	KO										LTR	0	WT						Simple_repeat	0	KO						non-RE	4.415	WT
	DNA transposon	11.1262	KO										LTR	13.2075	WT						Simple_repeat	4.04667	KO						non-RE	5.34325	WT
	DNA transposon	4.40109	KO										LTR	13.3738	WT						Simple_repeat	11.298	KO						non-RE	3.73408	WT
	DNA transposon	8.38383	KO										LTR	9.9113	WT						Simple_repeat	0	KO						non-RE	11.5347	WT
	DNA transposon	9.96326	KO										LTR	10.954	WT						Simple_repeat	0	KO						non-RE	1.04973	WT
	DNA transposon	5.54676	KO										LTR	4.28841	WT						Simple_repeat	9.94338	KO						non-RE	3.99838	WT
	DNA transposon	1.50071	KO										LTR	9.90803	WT						Simple_repeat	3.4687	KO						non-RE	0	WT
	DNA transposon	5.30109	KO										LTR	11.711	WT						Simple_repeat	7.1064	KO						non-RE	2.4007	WT
	DNA transposon	5.75662	KO										LTR	4.70512	WT						Simple_repeat	9.03301	KO						non-RE	0	WT
	DNA transposon	3.05646	KO										LTR	0	WT						Simple_repeat	9.32684	KO						non-RE	0	WT
	DNA transposon	6.17718	KO										LTR	3.92393	WT						Simple_repeat	4.2191	KO						non-RE	0	WT
	DNA transposon	2.22022	KO										LTR	7.25359	WT						Simple_repeat	4.66323	KO						non-RE	0	WT
	DNA transposon	8.05704	KO										LTR	5.07549	WT						Simple_repeat	0	KO						non-RE	7.80472	WT
	DNA transposon	10.4596	KO										LTR	2.09488	WT						Simple_repeat	0	KO						non-RE	0.618308	WT
	DNA transposon	0	KO										LTR	5.07549	WT						Simple_repeat	1.97723	KO						non-RE	2.07397	WT
	DNA transposon	8.52668	KO										LTR	1.6696	WT						Simple_repeat	2.86677	KO						non-RE	5.41737	WT
	DNA transposon	0	KO										LTR	9.5173	WT						Simple_repeat	6.66234	KO						non-RE	0	WT
	DNA transposon	0	KO										LTR	11.1244	WT						Simple_repeat	0	KO						non-RE	0	WT
	DNA transposon	8.74544	KO										LTR	10.9365	WT						Simple_repeat	0	KO						non-RE	8.09744	WT
	DNA transposon	1.50071	KO										LTR	6.87894	WT						Simple_repeat	0	KO						non-RE	3.67487	WT
	DNA transposon	0	KO										LTR	7.21174	WT						Simple_repeat	6.5046	KO						non-RE	3.48109	WT
	DNA transposon	0	KO										LTR	4.20556	WT						Simple_repeat	5.21286	KO						non-RE	1.04973	WT
	DNA transposon	4.63155	KO										LTR	2.91529	WT						Simple_repeat	5.41083	KO						non-RE	0	WT
	DNA transposon	3.05646	KO										LTR	4.02404	WT						Simple_repeat	0.505506	KO						non-RE	0	WT
	DNA transposon	0	KO										LTR	2.91529	WT						Simple_repeat	2.7813	KO						non-RE	0	WT
	DNA transposon	4.2704	KO										LTR	3.81635	WT						Simple_repeat	0	KO						non-RE	0	WT
	DNA transposon	4.12668	KO										LTR	8.50851	WT						Simple_repeat	9.8618	KO						non-RE	0.618308	WT
	DNA transposon	8.28573	KO										LTR	12.3989	WT						Simple_repeat	0	KO						non-RE	11.7407	WT
	DNA transposon	5.36654	KO										LTR	7.43729	WT						Simple_repeat	9.87733	KO						non-RE	0	WT
	DNA transposon	2.6981	KO										LTR	5.2091	WT						Simple_repeat	0.879112	KO						non-RE	0	WT
	DNA transposon	11.8945	KO										LTR	5.8233	WT						Simple_repeat	6.65034	KO						non-RE	4.13646	WT
	DNA transposon	9.89836	KO										LTR	6.72384	WT						Simple_repeat	0.879112	KO						non-RE	0	WT
	DNA transposon	8.9461	KO										LTR	12.7998	WT						Simple_repeat	6.08151	KO						non-RE	4.58545	WT
	DNA transposon	11.5106	KO										LTR	8.664	WT						Simple_repeat	2.25598	KO						non-RE	2.07397	WT
	DNA transposon	4.63155	KO										LTR	8.10197	WT						Simple_repeat	11.995	KO						non-RE	5.6808	WT
	DNA transposon	3.96704	KO										LTR	9.528	WT						Simple_repeat	5.02111	KO						non-RE	3.73408	WT
	DNA transposon	1.50071	KO										LTR	7.55073	WT						Simple_repeat	10.8141	KO						non-RE	2.07397	WT
	DNA transposon	6.02334	KO										LTR	0	WT						Simple_repeat	4.73319	KO						non-RE	0	WT
	DNA transposon	0	KO										LTR	4.76422	WT						Simple_repeat	0	KO						non-RE	0	WT
	DNA transposon	3.34328	KO										LTR	10.6535	WT						Simple_repeat	6.74368	KO						non-RE	0	WT
	DNA transposon	8.39955	KO										LTR	2.42291	WT						Simple_repeat	13.4663	KO						non-RE	6.68179	WT
	DNA transposon	7.99631	KO										LTR	6.14569	WT						Simple_repeat	0.879112	KO						non-RE	4.97724	WT
	DNA transposon	7.85523	KO										LTR	3.57366	WT						Simple_repeat	1.1756	KO						non-RE	3.33575	WT
	DNA transposon	6.71836	KO										LTR	4.979	WT						Simple_repeat	7.99125	KO						non-RE	1.04973	WT
	DNA transposon	9.66465	KO										LTR	13.6813	WT						Simple_repeat	12.3566	KO						non-RE	8.73782	WT
	DNA transposon	7.62052	KO										LTR	9.40574	WT						Simple_repeat	3.02389	KO						non-RE	0	WT
	DNA transposon	9.72516	KO										LTR	7.61635	WT						Simple_repeat	7.87743	KO						non-RE	0	WT
	DNA transposon	8.60334	KO										LTR	4.44108	WT						Simple_repeat	10.3077	KO						non-RE	8.08896	WT
	DNA transposon	5.08478	KO										LTR	0	WT						Simple_repeat	4.11813	KO						non-RE	0	WT
	DNA transposon	6.64112	KO										LTR	10.3149	WT						Simple_repeat	9.49903	KO						non-RE	0	WT
	DNA transposon	2.22022	KO										LTR	4.28841	WT						Simple_repeat	0	KO						non-RE	4.82216	WT
	DNA transposon	8.28573	KO										LTR	8.32933	WT						Simple_repeat	2.4895	KO						non-RE	0	WT
	DNA transposon	7.01221	KO										LTR	6.55003	WT						Simple_repeat	0.505506	KO						non-RE	0	WT
													LTR	8.66012	WT						Simple_repeat	12.32	KO						non-RE	0	WT
													LTR	8.56361	WT						Simple_repeat	5.71736	KO						non-RE	7.28204	WT
													LTR	11.764	WT						Simple_repeat	11.0473	KO						non-RE	1.87789	WT
													LTR	11.5493	WT						Simple_repeat	3.57412	KO						non-RE	4.1797	WT
													LTR	3.57366	WT						Simple_repeat	0	KO						non-RE	0.618308	WT
													LTR	7.8728	WT						Simple_repeat	8.42731	KO						non-RE	7.37332	WT
													LTR	9.04079	WT						Simple_repeat	0.879112	KO						non-RE	0	WT
													LTR	7.50815	WT						Simple_repeat	7.22445	KO						non-RE	1.87789	WT
													LTR	8.52141	WT						Simple_repeat	4.63914	KO						non-RE	0.618308	WT
													LTR	4.70512	WT						Simple_repeat	5.58489	KO						non-RE	0	WT
													LTR	3.43505	WT						Simple_repeat	0	KO						non-RE	3.25719	WT
													LTR	12.0496	WT						Simple_repeat	2.12333	KO						non-RE	2.99204	WT
													LTR	8.23325	WT						Simple_repeat	0.505506	KO						non-RE	7.61693	WT
													LTR	15.1368	WT						Simple_repeat	11.9896	KO						non-RE	0	WT
													LTR	0	WT						Simple_repeat	1.97723	KO						non-RE	0	WT
													LTR	8.51282	WT						Simple_repeat	0.879112	KO						non-RE	5.13934	WT
													LTR	0	WT						Simple_repeat	0	KO						non-RE	2.4007	WT
													LTR	10.2912	WT						Simple_repeat	0	KO						non-RE	0	WT
													LTR	8.88644	WT						Simple_repeat	10.3005	KO						non-RE	2.89159	WT
													LTR	7.49948	WT						Simple_repeat	7.435	KO						non-RE	8.29716	WT
													LTR	6.61568	WT						Simple_repeat	5.16304	KO						non-RE	0	WT
													LTR	4.02404	WT						Simple_repeat	1.81464	KO						non-RE	0	WT
													LTR	3.43505	WT						Simple_repeat	11.4444	KO						non-RE	6.51456	WT
													LTR	2.91529	WT						Simple_repeat	1.81464	KO						non-RE	8.45067	WT
													LTR	1.06394	WT						Simple_repeat	9.62013	KO						non-RE	1.6509	WT
													LTR	0	WT						Simple_repeat	8.90751	KO						non-RE	0	WT
													LTR	11.582	WT						Simple_repeat	2.69043	KO						non-RE	0	WT
													LTR	9.45589	WT						Simple_repeat	0.505506	KO						non-RE	0.618308	WT
													LTR	4.8756	WT						Simple_repeat	7.91554	KO						non-RE	6.03879	WT
													LTR	9.1473	WT						Simple_repeat	0	KO						non-RE	0	WT
													LTR	7.51677	WT						Simple_repeat	4.40203	KO						non-RE	0.618308	WT
													LTR	6.21086	WT						Simple_repeat	0	KO						non-RE	5.63493	WT
													LTR	8.39156	WT						Simple_repeat	14.1905	KO						non-RE	0	WT
													LTR	7.93841	WT						Simple_repeat	4.45819	KO						non-RE	0	WT
													LTR	4.28841	WT						Simple_repeat	3.57412	KO						non-RE	3.1741	WT
													LTR	6.14569	WT						Simple_repeat	4.58971	KO						non-RE	0	WT
													LTR	6.25273	WT						Simple_repeat	3.89215	KO						non-RE	5.24489	WT
													LTR	0	WT						Simple_repeat	0	KO						non-RE	1.04973	WT
													LTR	8.48674	WT						Simple_repeat	0.879112	KO						non-RE	0	WT
													LTR	10.6845	WT						Simple_repeat	0.879112	KO						non-RE	8.0661	WT
													LTR	10.7833	WT						Simple_repeat	3.2315	KO						non-RE	0	WT
													LTR	4.02404	WT						Simple_repeat	1.81464	KO						non-RE	0	WT
													LTR	6.49876	WT						Simple_repeat	0	KO						non-RE	0.618308	WT
													LTR	11.3217	WT						Simple_repeat	14.9602	KO						non-RE	7.38261	WT
													LTR	4.44108	WT						Simple_repeat	5.97966	KO						non-RE	5.52187	WT
													LTR	6.00577	WT						Simple_repeat	12.407	KO						non-RE	2.89159	WT
													LTR	5.29175	WT						Simple_repeat	0	KO						non-RE	3.54862	WT
													LTR	14.1326	WT						Simple_repeat	4.31346	KO						non-RE	6.70417	WT
													LTR	7.34353	WT						Simple_repeat	0.879112	KO						non-RE	0	WT
													LTR	5.40749	WT						Simple_repeat	1.1756	KO						non-RE	0	WT
													LTR	5.07549	WT						Simple_repeat	2.12333	KO						non-RE	0	WT
													LTR	10.9073	WT						Simple_repeat	0	KO						non-RE	2.07397	WT
													LTR	7.34353	WT						Simple_repeat	4.45819	KO						non-RE	0	WT
													LTR	9.80977	WT						Simple_repeat	8.88848	KO						non-RE	0	WT
													LTR	5.47979	WT						Simple_repeat	3.85079	KO						non-RE	0	WT
													LTR	0	WT						Simple_repeat	0	KO						non-RE	0.618308	WT
													LTR	10.2178	WT						Simple_repeat	0	KO						non-RE	6.74792	WT
													LTR	6.27322	WT						Simple_repeat	9.89206	KO						non-RE	0	WT
													LTR	13.2446	WT						Simple_repeat	7.95511	KO						non-RE	0	WT
													LTR	10.3012	WT						Simple_repeat	2.4895	KO						non-RE	2.4007	WT
													LTR	7.60022	WT						Simple_repeat	5.83868	KO						non-RE	5.81025	WT
													LTR	9.07036	WT						Simple_repeat	11.4477	KO						non-RE	0	WT
													LTR	3.43505	WT						Simple_repeat	2.12333	KO						non-RE	0	WT
													LTR	5.29175	WT						Simple_repeat	2.69043	KO						non-RE	1.04973	WT
													LTR	5.16592	WT						Simple_repeat	6.34248	KO						non-RE	6.41856	WT
													LTR	7.93198	WT						Simple_repeat	7.09316	KO						non-RE	6.89786	WT
													LTR	10.6059	WT						Simple_repeat	0	KO						non-RE	0	WT
													LTR	5.2091	WT						Simple_repeat	4.41349	KO						non-RE	4.22168	WT
													LTR	8.11338	WT						Simple_repeat	7.96883	KO						non-RE	4.45074	WT
													LTR	6.27322	WT						Simple_repeat	7.23292	KO						non-RE	0	WT
													LTR	8.75057	WT						Simple_repeat	0	KO						non-RE	4.64837	WT
													LTR	0	WT						Simple_repeat	0	KO						non-RE	1.87789	WT
													LTR	0	WT						Simple_repeat	8.88415	KO						non-RE	1.04973	WT
													LTR	7.55073	WT						Simple_repeat	12.2849	KO						non-RE	2.53994	WT
													LTR	0	WT						Simple_repeat	0	KO						non-RE	1.38141	WT
													LTR	3.28171	WT						Simple_repeat	11.0453	KO						non-RE	3.41025	WT
													LTR	0	WT						Simple_repeat	0	KO						non-RE	1.87789	WT
													LTR	7.94481	WT						Simple_repeat	11.3984	KO						non-RE	0	WT
													LTR	1.6696	WT						Simple_repeat	3.27865	KO						non-RE	8.95247	WT
													LTR	5.12141	WT						Simple_repeat	10.2245	KO						non-RE	0	WT
													LTR	5.85082	WT						Simple_repeat	5.61101	KO						non-RE	0	WT
													LTR	8.11338	WT						Simple_repeat	5.73408	KO						non-RE	0.618308	WT
													LTR	10.4848	WT						Simple_repeat	6.25623	KO						non-RE	0	WT
													LTR	6.73865	WT						Simple_repeat	7.37838	KO						non-RE	0	WT
													LTR	8.72848	WT						Simple_repeat	0	KO						non-RE	0	WT
													LTR	8.84598	WT						Simple_repeat	9.12809	KO						non-RE	3.54862	WT
													LTR	7.30425	WT						Simple_repeat	5.61101	KO						non-RE	8.69934	WT
													LTR	7.62435	WT						Simple_repeat	5.42867	KO						non-RE	0	WT
													LTR	9.98146	WT						Simple_repeat	10.4235	KO						non-RE	4.09189	WT
													LTR	8.10768	WT						Simple_repeat	0	KO						non-RE	8.40585	WT
													LTR	7.17954	WT						Simple_repeat	5.52272	KO						non-RE	1.04973	WT
													LTR	7.49076	WT						Simple_repeat	14.1157	KO						non-RE	5.87745	WT
													LTR	6.69376	WT						Simple_repeat	8.59039	KO						non-RE	0	WT
													LTR	9.49785	WT						Simple_repeat	0	KO						non-RE	0.618308	WT
													LTR	11.3285	WT						Simple_repeat	0	KO						non-RE	7.18458	WT
													LTR	5.07549	WT						Simple_repeat	0	KO						non-RE	0	WT
													LTR	6.70888	WT						Simple_repeat	7.13208	KO						non-RE	2.07397	WT
													LTR	10.6778	WT						Simple_repeat	6.90642	KO						non-RE	0	WT
													LTR	7.22232	WT						Simple_repeat	8.495	KO						non-RE	6.12979	WT
													LTR	4.20556	WT						Simple_repeat	2.42014	KO						non-RE	0	WT
													LTR	9.1964	WT						Simple_repeat	2.42014	KO						non-RE	1.6509	WT
													LTR	4.44108	WT						Simple_repeat	5.69422	KO						non-RE	0	WT
													LTR	8.58015	WT						Simple_repeat	3.04505	KO						non-RE	5.20359	WT
													LTR	9.25165	WT						Simple_repeat	11.526	KO						non-RE	0	WT
													LTR	11.4566	WT						Simple_repeat	2.76617	KO						non-RE	6.31571	WT
													LTR	10.1965	WT						Simple_repeat	9.58852	KO						non-RE	7.61299	WT
													LTR	5.79524	WT						Simple_repeat	6.38703	KO						non-RE	3.89839	WT
													LTR	14.4385	WT						Simple_repeat	4.20234	KO						non-RE	0	WT
													LTR	7.19036	WT						Simple_repeat	13.2668	KO						non-RE	2.07397	WT
													LTR	2.69001	WT						Simple_repeat	5.04074	KO						non-RE	9.42522	WT
													LTR	7.95753	WT						Simple_repeat	1.29322	KO						non-RE	3.08594	WT
													LTR	11.4363	WT						Simple_repeat	8.17117	KO						non-RE	6.65139	WT
													LTR	0	WT						Simple_repeat	4.50851	KO						non-RE	1.04973	WT
													LTR	4.44108	WT						Simple_repeat	8.91048	KO						non-RE	0	WT
													LTR	2.69001	WT						Simple_repeat	10.802	KO						non-RE	0	WT
													LTR	3.7001	WT						Simple_repeat	9.18673	KO						non-RE	5.71059	WT
													LTR	4.20556	WT						Simple_repeat	0	KO						non-RE	0.618308	WT
													LTR	6.03005	WT						Simple_repeat	0	KO						non-RE	1.04973	WT
													LTR	13.4911	WT						Simple_repeat	9.26706	KO						non-RE	0	WT
													LTR	6.29342	WT						Simple_repeat	2.42014	KO						non-RE	6.03879	WT
													LTR	5.61435	WT						Simple_repeat	8.33568	KO						non-RE	1.6509	WT
													LTR	7.04304	WT						Simple_repeat	6.81644	KO						non-RE	2.07397	WT
													LTR	4.76422	WT						Simple_repeat	8.17117	KO						non-RE	2.78363	WT
													LTR	6.53314	WT						Simple_repeat	10.0637	KO						non-RE	0	WT
													LTR	8.6909	WT						Simple_repeat	0	KO						non-RE	9.66564	WT
													LTR	5.07549	WT						Simple_repeat	8.50655	KO						non-RE	2.07397	WT
													LTR	7.01897	WT						Simple_repeat	7.94355	KO						non-RE	6.489	WT
													LTR	6.29342	WT						Simple_repeat	0	KO						non-RE	2.78363	WT
													LTR	0	WT						Simple_repeat	11.1604	KO						non-RE	0	WT
													LTR	0	WT						Simple_repeat	0	KO						non-RE	0	WT
													LTR	2.69001	WT						Simple_repeat	4.83614	KO						non-RE	0.618308	WT
													LTR	5.36993	WT						Simple_repeat	3.04505	KO						non-RE	2.53994	WT
													LTR	3.92393	WT						Simple_repeat	0	KO						non-RE	0	WT
													LTR	3.28171	WT						Simple_repeat	11.0353	KO						non-RE	9.47162	WT
													LTR	9.58443	WT						Simple_repeat	6.08182	KO						non-RE	0	WT
													LTR	6.51605	WT						Simple_repeat	9.9155	KO						non-RE	0	WT
													LTR	7.50815	WT						Simple_repeat	0	KO						non-RE	1.6509	WT
													LTR	0	WT						Simple_repeat	0	KO						non-RE	0	WT
													LTR	7.73188	WT						Simple_repeat	1.29322	KO						non-RE	0	WT
													LTR	3.7001	WT						Simple_repeat	4.50851	KO						non-RE	1.6509	WT
													LTR	6.98211	WT						Simple_repeat	3.47965	KO						non-RE	0	WT
													LTR	6.96961	WT						Simple_repeat	6.52978	KO						non-RE	0	WT
													LTR	4.11765	WT						Simple_repeat	5.88337	KO						non-RE	0	WT
													LTR	1.06394	WT						Simple_repeat	0	KO						non-RE	0	WT
													LTR	3.28171	WT						Simple_repeat	0	KO						non-RE	0.618308	WT
													LTR	10.8019	WT						Simple_repeat	6.46017	KO						non-RE	0	WT
													LTR	5.95595	WT						Simple_repeat	10.6199	KO						non-RE	9.52603	WT
													LTR	4.11765	WT						Simple_repeat	0	KO						non-RE	0	WT
													LTR	6.48125	WT						Simple_repeat	1.29322	KO						non-RE	4.95253	WT
													LTR	9.98612	WT						Simple_repeat	4.83614	KO						non-RE	12.214	WT
													LTR	6.56673	WT						Simple_repeat	0	KO						non-RE	5.53858	WT
													LTR	7.44634	WT						Simple_repeat	3.65604	KO						non-RE	0	WT
													LTR	5.29175	WT						Simple_repeat	2.76617	KO						non-RE	2.4007	WT
													LTR	5.70763	WT						Simple_repeat	0	KO						non-RE	0	WT
													LTR	11.6064	WT						Simple_repeat	5.88337	KO						non-RE	0	WT
													LTR	12.9383	WT						Simple_repeat	9.52175	KO						non-RE	10.6379	WT
													LTR	2.91529	WT						Simple_repeat	8.06575	KO						non-RE	0	WT
													LTR	7.30425	WT						Simple_repeat	12.279	KO						non-RE	0	WT
													LTR	4.51176	WT						Simple_repeat	0	KO						non-RE	0	WT
													LTR	8.56361	WT						Simple_repeat	0	KO						non-RE	0	WT
													LTR	0	WT						Simple_repeat	3.95489	KO						non-RE	0	WT
													LTR	6.76782	WT						Simple_repeat	4.08391	KO						non-RE	0	WT
													LTR	6.10054	WT						Simple_repeat	4.76094	KO						non-RE	1.04973	WT
													LTR	5.16592	WT						Simple_repeat	1.96403	KO						non-RE	4.1797	WT
													LTR	7.22232	WT						Simple_repeat	0	KO						non-RE	9.73341	WT
													LTR	6.333	WT						Simple_repeat	3.27865	KO						non-RE	14.4303	WT
													LTR	6.96961	WT						Simple_repeat	7.53329	KO						non-RE	0	WT
													LTR	8.22276	WT						Simple_repeat	10.883	KO						non-RE	0	WT
													LTR	12.8088	WT						Simple_repeat	8.05004	KO						non-RE	11.0775	WT
													LTR	8.80083	WT						Simple_repeat	3.47965	KO						non-RE	0	WT
													LTR	0	WT						Simple_repeat	9.24308	KO						non-RE	0	WT
													LTR	5.40749	WT						Simple_repeat	6.70048	KO						non-RE	9.61633	WT
													LTR	1.06394	WT						Simple_repeat	7.64207	KO						non-RE	1.04973	WT
													LTR	5.98108	WT						Simple_repeat	9.50168	KO						non-RE	0	WT
													LTR	6.23195	WT						Simple_repeat	0	KO						non-RE	0	WT
													LTR	5.33137	WT						Simple_repeat	8.45381	KO						non-RE	1.04973	WT
													LTR	0	WT						Simple_repeat	10.1212	KO						non-RE	0	WT
													LTR	4.20556	WT						Simple_repeat	0	KO						non-RE	0	WT
													LTR	3.28171	WT						Simple_repeat	6.57438	KO						non-RE	0	WT
													LTR	4.11765	WT						Simple_repeat	7.30086	KO						non-RE	0	WT
													LTR	4.11765	WT						Simple_repeat	7.88277	KO						non-RE	0	WT
													LTR	8.56361	WT						Simple_repeat	4.76094	KO						non-RE	6.28634	WT
													LTR	12.362	WT						Simple_repeat	5.84747	KO						non-RE	0.618308	WT
													LTR	9.86312	WT						Simple_repeat	2.76617	KO						non-RE	0	WT
													LTR	12.3509	WT						Simple_repeat	0	KO						non-RE	0	WT
													LTR	8.73957	WT						Simple_repeat	0	KO						non-RE	0	WT
													LTR	5.85082	WT						Simple_repeat	1.96403	KO						non-RE	0	WT
													LTR	4.57914	WT						Simple_repeat	0	KO						non-RE	0	WT
													LTR	8.35358	WT						Simple_repeat	7.71361	KO						non-RE	0	WT
													LTR	8.44672	WT						Simple_repeat	3.04505	KO						non-RE	0	WT
													LTR	2.09488	WT						Simple_repeat	0	KO						non-RE	0	WT
													LTR	0	WT						Simple_repeat	12.7941	KO						non-RE	0	WT
													LTR	4.20556	WT						Simple_repeat	8.40524	KO						non-RE	0	WT
													LTR	11.3069	WT						Simple_repeat	14.2442	KO						non-RE	0	WT
													LTR	8.08468	WT						Simple_repeat	2.42014	KO						non-RE	0	WT
													LTR	2.42291	WT						Simple_repeat	0	KO						non-RE	0	WT
													LTR	0	WT						Simple_repeat	2.76617	KO						non-RE	1.04973	WT
													LTR	11.4903	WT						Simple_repeat	0	KO						non-RE	0	WT
													LTR	4.76422	WT						Simple_repeat	1.96403	KO						non-RE	3.84568	WT
													LTR	8.35839	WT						Simple_repeat	8.15657	KO						non-RE	0	WT
													LTR	7.42819	WT						Simple_repeat	13.5863	KO						non-RE	3.61313	WT
													LTR	6.23195	WT						Simple_repeat	6.85311	KO						non-RE	3.25719	WT
													LTR	8.09623	WT						Simple_repeat	9.61278	KO						non-RE	2.89159	WT
													LTR	5.40749	WT						Simple_repeat	1.29322	KO						non-RE	2.53994	WT
													LTR	11.7002	WT						Simple_repeat	4.90761	KO						non-RE	0	WT
													LTR	8.07305	WT						Simple_repeat	8.24201	KO						non-RE	2.66692	WT
													LTR	2.42291	WT						Simple_repeat	6.14233	KO						non-RE	2.66692	WT
													LTR	5.76662	WT						Simple_repeat	13.4138	KO						non-RE	4.415	WT
													LTR	0	WT						Simple_repeat	6.81644	KO						non-RE	7.86556	WT
													LTR	1.6696	WT						Simple_repeat	10.0927	KO						non-RE	1.04973	WT
													LTR	3.43505	WT						Simple_repeat	7.75295	KO						non-RE	0	WT
													LTR	10.6535	WT						Simple_repeat	8.74473	KO						non-RE	1.6509	WT
													LTR	7.85931	WT						Simple_repeat	10.1837	KO						non-RE	0	WT
													LTR	7.88616	WT						Simple_repeat	6.3618	KO						non-RE	0	WT
													LTR	6.86551	WT						Simple_repeat	11.7015	KO						non-RE	3.89839	WT
													LTR	3.81635	WT						Simple_repeat	1.29322	KO						non-RE	0	WT
													LTR	9.55962	WT						Simple_repeat	10.6025	KO						non-RE	0.618308	WT
													LTR	11.8068	WT						Simple_repeat	11.2755	KO						non-RE	3.48109	WT
													LTR	1.06394	WT						Simple_repeat	4.20234	KO						non-RE	1.04973	WT
													LTR	4.36677	WT						Simple_repeat	8.23508	KO						non-RE	1.6509	WT
													LTR	1.6696	WT						Simple_repeat	10.0119	KO						non-RE	0	WT
													LTR	5.33137	WT						Simple_repeat	4.59765	KO						non-RE	0	WT
													LTR	12.4013	WT						Simple_repeat	0	KO						non-RE	0	WT
													LTR	12.8467	WT						Simple_repeat	5.77288	KO						non-RE	0	WT
													LTR	13.8677	WT						Simple_repeat	11.1668	KO						non-RE	0	WT
													LTR	0	WT						Simple_repeat	6.70048	KO						non-RE	1.87789	WT
													LTR	3.92393	WT						Simple_repeat	0	KO						non-RE	1.6509	WT
													LTR	5.07549	WT						Simple_repeat	12.1394	KO						non-RE	0	WT
													LTR	5.02805	WT						Simple_repeat	7.66287	KO						non-RE	2.89159	WT
													LTR	5.36993	WT						Simple_repeat	11.2221	KO						non-RE	1.04973	WT
													LTR	5.2091	WT						Simple_repeat	1.96403	KO						non-RE	6.20496	WT
													LTR	6.14569	WT						Simple_repeat	0	KO						non-RE	3.94925	WT
													LTR	7.92553	WT						Simple_repeat	3.65604	KO						non-RE	8.62307	WT
													LTR	4.20556	WT						Simple_repeat	6.61765	KO						non-RE	8.45067	WT
													LTR	5.87783	WT						Simple_repeat	0	KO						non-RE	0	WT
													LTR	1.6696	WT						Simple_repeat	1.29322	KO						non-RE	0	WT
													LTR	2.91529	WT						Simple_repeat	5.52272	KO						non-RE	0	WT
													LTR	4.20556	WT						Simple_repeat	11.5925	KO						non-RE	2.66692	WT
													LTR	9.01973	WT						Simple_repeat	6.01865	KO						non-RE	8.51539	WT
													LTR	2.42291	WT						Simple_repeat	5.56754	KO						non-RE	2.07397	WT
													LTR	5.85082	WT						Simple_repeat	7.17616	KO						non-RE	10.041	WT
													LTR	5.79524	WT						Simple_repeat	2.76617	KO						non-RE	3.1741	WT
													LTR	7.30425	WT						Simple_repeat	8.63845	KO						non-RE	0	WT
													LTR	8.03756	WT						Simple_repeat	4.08391	KO						non-RE	0	WT
													LTR	7.50815	WT						Simple_repeat	0	KO						non-RE	1.6509	WT
													LTR	8.6909	WT						Simple_repeat	4.50851	KO						non-RE	6.25636	WT
													LTR	8.52569	WT						Simple_repeat	2.42014	KO						non-RE	2.07397	WT
													LTR	8.90297	WT						Simple_repeat	5.9526	KO						non-RE	0	WT
													LTR	0	WT						Simple_repeat	10.8311	KO						non-RE	1.04973	WT
													LTR	6.44559	WT						Simple_repeat	0	KO						non-RE	1.87789	WT
													LTR	4.979	WT						Simple_repeat	0	KO						non-RE	10.277	WT
													LTR	10.8891	WT						Simple_repeat	10.7434	KO						non-RE	0	WT
													LTR	6.29342	WT						Simple_repeat	3.65604	KO						non-RE	6.68179	WT
													LTR	5.51462	WT						Simple_repeat	8.02616	KO						non-RE	9.1283	WT
													LTR	8.04948	WT						Simple_repeat	11.8687	KO						non-RE	9.67228	WT
													LTR	7.93841	WT						Simple_repeat	11.0669	KO						non-RE	3.89839	WT
													LTR	0	WT						Simple_repeat	5.88337	KO						non-RE	7.57706	WT
													LTR	5.40749	WT						Simple_repeat	6.52978	KO						non-RE	0	WT
													LTR	0	WT						Simple_repeat	0	KO						non-RE	2.78363	WT
													LTR	5.70763	WT						Simple_repeat	1.29322	KO						non-RE	0	WT
													LTR	5.61435	WT						Simple_repeat	4.08391	KO						non-RE	0	WT
													LTR	6.93145	WT						Simple_repeat	5.56754	KO						non-RE	0	WT
													LTR	2.91529	WT						Simple_repeat	8.59039	KO						non-RE	7.60904	WT
													LTR	5.51462	WT						Simple_repeat	0	KO						non-RE	0.618308	WT
													LTR	10.1749	WT						Simple_repeat	0	KO						non-RE	1.04973	WT
													LTR	10.7571	WT						Simple_repeat	0	KO						non-RE	0	WT
													LTR	7.02509	WT						Simple_repeat	8.32267	KO						non-RE	0	WT
													LTR	6.4304	WT						Simple_repeat	7.47566	KO						non-RE	0	WT
													LTR	4.23835	WT						Simple_repeat	5.47646	KO						non-RE	0	WT
													LTR	1.90685	WT						Simple_repeat	1.96403	KO						non-RE	3.61313	WT
													LTR	4.3398	WT						Simple_repeat	4.41349	KO						non-RE	0	WT
[truncated: 45,233 more rows]
