# Supplementary material for: Heterochromatin formation and remodeling by IRTKS condensates counteract cellular senescence
Source: EMBO J. 2024 Aug 27;43(20):7. doi: 10.1038/s44318-024-00212-3 (PMC11480336; doi:10.1038/s44318-024-00212-3)
Supplement: Supplementary file 24 — Source data Fig. 6 [file 44318_2024_212_MOESM24_ESM.zip]

Archive with 14 entries (11 files):
- Source Data For Figure6/
- Source Data For Figure6/6A/
- Source Data For Figure6/6A/README.txt
- Source Data For Figure6/6C/
- Source Data For Figure6/6C/12M-KO-enlarged.tif
- Source Data For Figure6/6C/12M-KO.tif
- Source Data For Figure6/6C/12M-WT-enlarged.tif
- Source Data For Figure6/6C/12M-WT.tif
- Source Data For Figure6/6C/6M-KO-enlarged.tif
- Source Data For Figure6/6C/6M-KO.tif
- Source Data For Figure6/6C/6M-WT-enlarged.tif
- Source Data For Figure6/6C/6M-WT.tif
- Source Data For Figure6/Source Data Fig. 6.pdf
- Source Data For Figure6/Source Data Fig. 6.xlsx
