# Supplementary material for: Heterochromatin formation and remodeling by IRTKS condensates counteract cellular senescence
Source: EMBO J. 2024 Aug 27;43(20):7. doi: 10.1038/s44318-024-00212-3 (PMC11480336; doi:10.1038/s44318-024-00212-3)
Supplement: Supplementary file 24 — Source data Fig. 6 [file 44318_2024_212_MOESM24_ESM.zip › Source Data For Figure6/6A/README.txt]

The figure 6A was generated from RNA-seq datasets, which is available at the National Center for Biotechnology Information (NCBI) Sequence Read Archive (SRA) database: PRJNA888247.
