# Supplementary material for: Heterochromatin formation and remodeling by IRTKS condensates counteract cellular senescence
Source: EMBO J. 2024 Aug 27;43(20):7. doi: 10.1038/s44318-024-00212-3 (PMC11480336; doi:10.1038/s44318-024-00212-3)
Supplement: Supplementary file 24 — Source data Fig. 6 [file 44318_2024_212_MOESM24_ESM.zip › Source Data For Figure6/Source Data Fig. 6.xlsx]

## Sheet: Fig 6B
Relative protein level
	2-month-old	6-month-old	12-month-old
	0.911774	0.751357	0.336183
	0.955388	0.37755	0.603856
	1.13284	0.383727	0.349473

## Sheet: Fig 6C
Relative SA-β-gal positive cells (fold)
	6-month-old		12-month-old
	IRTKS+/+	IRTKS-/-	IRTKS+/+	IRTKS-/-
	0.649	3.134	5.843	13.234
	1.28	4.11	5.132	15.143
	1.442	4.363	6.98	16.891
	0.943	3.793	4.864	12.412
	1.007	3.927	4.465	18.91
	0.679	3.104	5.981	14.678

## Sheet: Fig 6D
Telomere length (fold)
	IRTKS+/+	IRTKS-/-
average value	1.00775	0.379848
	1.00471	0.438453
	1.02973	0.271476

## Sheet: Fig 6E
Relative mRNA level
	p16		p21
	IRTKS+/+	IRTKS-/-	IRTKS+/+	IRTKS-/-
	0.641713	3.21169	1.03526	1.67404
	1.00696	1.48796	0.959264	1.50873
	1.54756	3.01746	1.00696	1.61702
	0.907519	1.77563	0.997692	1.95432
	1.10191	2.34296	0.97041	2.00926
	0.959264	1.91631	1.03288	1.92741
	1.04247	2.23974	0.981686	2.18354
	1.05336	2.75745	0.954842	1.9141
	0.949342	0.866537	1.06683	1.68958

## Sheet: Fig 6G
Relative mRNA level
	CXCL-1		IL-6		TNFα		IL-1β
	IRTKS+/+	IRTKS-/-	IRTKS+/+	IRTKS-/-	IRTKS+/+	IRTKS-/-	IRTKS+/+	IRTKS-/-
	1.217	23.8073	1.32256	2.39496	1.11342	4.2624	1.10445	2.36198
	0.961483	23.3174	0.819794	1.87905	0.898132	4.86239	1.05215	2.11404
	0.854607	23.8073	0.922316	4.11245	1.32256	3.86821	0.860551	1.89211
	0.943874	14.8597	0.716978	3.59668	1.73307	2.74157	1.02811	2.30271
	0.761369	17.188	0.913832	2.02324	0.936272	3.3058	1.01396	1.04488
	1.39152	14.2544	1.52626	3.15287	1.06807	2.03496	0.959264	1.07425
	1.09429	3.75809	1.11471	3.6217	0.888843	2.47369	0.66281	2.02792
	0.882703	4.89056	0.983957	2.52567	1.1019	2.08012	1.18646	1.85318
	1.03526	5.73582	0.911722	1.10701	0.907519	2.66968	1.27162	1.97246
	1.37237	4.31691	0.713672	2.41719	0.575678	2.9828	1.26576	3.29436
	1.19472	4.37717	1.15936	1.80667	1.18372	2.29209	0.737135	2.8481
	0.609909	5.54044	1.2086	1.49831	1.46747	3.02444	1.07177	3.94493
	1.02811	2.92141	1.41421	4.72397	0.814131	2.73208	1.14605	2.00463
	0.742262	3.10947	1.02101	2.51403	1.20025	3.34035	0.690956	2.62685
	1.31039	3.26406	0.692555	6.36429	1.02337	2.56685	1.26284	2.1785
	0.7457	3.81055	0.790041	3.50642	0.768438	5.11004	1.05214	2.45661
	1.79834	6.9163	0.757858	6.77396	1.05702	4.66971	1.00928	2.40605
	0.7457	4.14106	1.67018	3.18215	1.23114	5.18137	0.941696	2.56093

## Sheet: Fig 6H
CXCL-1 of serum (average)
	IRTKS+/+	IRTKS-/-
pg/ml	90.29	168.9
	109.62	192.83
	82.61	205.77
	55.38	121.17

## Sheet: Fig 6I
IL-1β of serum (average)
	IRTKS+/+	IRTKS-/-
pg/ml	18.75	39.46
	13.17	28.28
	12.14	24.79

## Sheet: Fig 6J
IL-6 of serum (average)
	IRTKS+/+	IRTKS-/-
pg/ml	12.08	9.79
	13.03	26.32
	1.21	22.3746

## Sheet: Fig 6K
TNFα of serum (average)
	IRTKS+/+	IRTKS-/-
pg/ml	2.1	4.02
	1.64	17.1
	2.16	5.72
	1.87	10.57
