# Supplementary material for: Heterochromatin formation and remodeling by IRTKS condensates counteract cellular senescence
Source: EMBO J. 2024 Aug 27;43(20):7. doi: 10.1038/s44318-024-00212-3 (PMC11480336; doi:10.1038/s44318-024-00212-3)
Supplement: Supplementary file 25 — Figure Source Data for Expanded View and Appendix [file 44318_2024_212_MOESM25_ESM.zip]

Archive with 352 entries (304 files):
- Source Data for Expanded View and Appendix/
- Source Data for Expanded View and Appendix/Appendix Fig S1/
- Source Data for Expanded View and Appendix/Appendix Fig S1/README.txt
- Source Data for Expanded View and Appendix/Appendix Fig S1/Source Data Appendix Fig. S1.xlsx
- Source Data for Expanded View and Appendix/Appendix Fig S2/
- Source Data for Expanded View and Appendix/Appendix Fig S2/2A/
- Source Data for Expanded View and Appendix/Appendix Fig S2/2A/README.txt
- Source Data for Expanded View and Appendix/Appendix Fig S2/2C/
- Source Data for Expanded View and Appendix/Appendix Fig S2/2C/KO-enlarged.tif
- Source Data for Expanded View and Appendix/Appendix Fig S2/2C/KO.tif
- Source Data for Expanded View and Appendix/Appendix Fig S2/2C/WT-enlarged.tif
- Source Data for Expanded View and Appendix/Appendix Fig S2/2C/WT.tif
- Source Data for Expanded View and Appendix/Appendix Fig S2/2D/
- Source Data for Expanded View and Appendix/Appendix Fig S2/2D/KO.tif
- Source Data for Expanded View and Appendix/Appendix Fig S2/2D/WT.tif
- Source Data for Expanded View and Appendix/Appendix Fig S2/Source Data Appendix Fig. S2.pdf
- Source Data for Expanded View and Appendix/Appendix Fig S2/Source Data Appendix Fig. S2.xlsx
- Source Data for Expanded View and Appendix/Figure EV1/
- Source Data for Expanded View and Appendix/Figure EV1/1C/
- Source Data for Expanded View and Appendix/Figure EV1/1C/KO-enlarged.jpg
- Source Data for Expanded View and Appendix/Figure EV1/1C/KO.jpg
- Source Data for Expanded View and Appendix/Figure EV1/1C/WT-enlarged.jpg
- Source Data for Expanded View and Appendix/Figure EV1/1C/WT.jpg
- Source Data for Expanded View and Appendix/Figure EV1/1G/
- Source Data for Expanded View and Appendix/Figure EV1/1G/sgControl-enlarged.jpg
- Source Data for Expanded View and Appendix/Figure EV1/1G/sgControl.jpg
- Source Data for Expanded View and Appendix/Figure EV1/1G/sgIRTKS-enlarged.jpg
- Source Data for Expanded View and Appendix/Figure EV1/1G/sgIRTKS.jpg
- Source Data for Expanded View and Appendix/Figure EV1/1J/
- Source Data for Expanded View and Appendix/Figure EV1/1J/E.V.-enlarged.jpg
- Source Data for Expanded View and Appendix/Figure EV1/1J/E.V..jpg
- Source Data for Expanded View and Appendix/Figure EV1/1J/Flag-IRTKS-enlarged.jpg
- Source Data for Expanded View and Appendix/Figure EV1/1J/Flag-IRTKS.jpg
- Source Data for Expanded View and Appendix/Figure EV1/1M/
- Source Data for Expanded View and Appendix/Figure EV1/1M/E.V.-enlarged.jpg
- Source Data for Expanded View and Appendix/Figure EV1/1M/E.V..jpg
- Source Data for Expanded View and Appendix/Figure EV1/1M/Flag-IRTKS-enlarged.jpg
- Source Data for Expanded View and Appendix/Figure EV1/1M/Flag-IRTKS.jpg
- Source Data for Expanded View and Appendix/Figure EV1/1P/
- Source Data for Expanded View and Appendix/Figure EV1/1P/KO-DAPI.tif
- Source Data for Expanded View and Appendix/Figure EV1/1P/KO-HP1α.tif
- Source Data for Expanded View and Appendix/Figure EV1/1P/KO-Merge.tif
- Source Data for Expanded View and Appendix/Figure EV1/1P/WT-DAPI.tif
- Source Data for Expanded View and Appendix/Figure EV1/1P/WT-HP1α.tif
- Source Data for Expanded View and Appendix/Figure EV1/1P/WT-Merge.tif
- Source Data for Expanded View and Appendix/Figure EV1/1T/
- Source Data for Expanded View and Appendix/Figure EV1/1T/KO-DAPI.jpg
- Source Data for Expanded View and Appendix/Figure EV1/1T/KO-H3K9me3.jpg
- Source Data for Expanded View and Appendix/Figure EV1/1T/KO-Merge.jpg
- Source Data for Expanded View and Appendix/Figure EV1/1T/WT-DAPI.jpg
- Source Data for Expanded View and Appendix/Figure EV1/1T/WT-H3K9me3.jpg
- Source Data for Expanded View and Appendix/Figure EV1/1T/WT-Merge.jpg
- Source Data for Expanded View and Appendix/Figure EV1/1U/
- Source Data for Expanded View and Appendix/Figure EV1/1U/Hoechst.jpg
- Source Data for Expanded View and Appendix/Figure EV1/1U/HP1α.jpg
- Source Data for Expanded View and Appendix/Figure EV1/1U/Merge.jpg
- Source Data for Expanded View and Appendix/Figure EV1/1V/
- Source Data for Expanded View and Appendix/Figure EV1/1V/README.txt
- Source Data for Expanded View and Appendix/Figure EV1/1W/
- Source Data for Expanded View and Appendix/Figure EV1/1W/DAPI.tif
- Source Data for Expanded View and Appendix/Figure EV1/1W/HP1α.tif
- Source Data for Expanded View and Appendix/Figure EV1/1W/Merge.tif
- Source Data for Expanded View and Appendix/Figure EV1/1X/
- Source Data for Expanded View and Appendix/Figure EV1/1X/README.txt
- Source Data for Expanded View and Appendix/Figure EV1/Source Data Fig. EV1.pdf
- Source Data for Expanded View and Appendix/Figure EV1/Source Data Fig. EV1.xlsx
- Source Data for Expanded View and Appendix/Figure EV2/
- Source Data for Expanded View and Appendix/Figure EV2/2D/
- Source Data for Expanded View and Appendix/Figure EV2/2D/sgControl-enlarged.jpg
- Source Data for Expanded View and Appendix/Figure EV2/2D/sgControl.jpg
- Source Data for Expanded View and Appendix/Figure EV2/2D/sgIRTKS-enlarged.jpg
- Source Data for Expanded View and Appendix/Figure EV2/2D/sgIRTKS-Flag-IRTKS-enlarged.jpg
- Source Data for Expanded View and Appendix/Figure EV2/2D/sgIRTKS-Flag-IRTKS.jpg
- Source Data for Expanded View and Appendix/Figure EV2/2D/sgIRTKS.jpg
- Source Data for Expanded View and Appendix/Figure EV2/2L/
- Source Data for Expanded View and Appendix/Figure EV2/2L/HP1α.png
- Source Data for Expanded View and Appendix/Figure EV2/2L/IRTKS-HP1a complex enlarged.png
- Source Data for Expanded View and Appendix/Figure EV2/2L/IRTKS-HP1a complex.png
- Source Data for Expanded View and Appendix/Figure EV2/2L/IRTKS.png
- Source Data for Expanded View and Appendix/Figure EV2/Source Data Fig. EV2.pdf
- Source Data for Expanded View and Appendix/Figure EV2/Source Data Fig. EV2.xlsx
- Source Data for Expanded View and Appendix/Figure EV3/
- Source Data for Expanded View and Appendix/Figure EV3/3J/
- Source Data for Expanded View and Appendix/Figure EV3/3J/mCherry-HP1α.tif
- Source Data for Expanded View and Appendix/Figure EV3/3J/SUMO-mCherry-HP1α.tif
- Source Data for Expanded View and Appendix/Figure EV3/3K/
- Source Data for Expanded View and Appendix/Figure EV3/3K/150 mM.tif
- Source Data for Expanded View and Appendix/Figure EV3/3K/300 mM.tif
- Source Data for Expanded View and Appendix/Figure EV3/3K/50 mM.tif
- Source Data for Expanded View and Appendix/Figure EV3/3L/
- Source Data for Expanded View and Appendix/Figure EV3/3L/1,6-hex.tif
- Source Data for Expanded View and Appendix/Figure EV3/3L/Control.tif
- Source Data for Expanded View and Appendix/Figure EV3/Source Data Fig. EV3.pdf
- Source Data for Expanded View and Appendix/Figure EV3/Source Data Fig. EV3.xlsx
- Source Data for Expanded View and Appendix/Figure EV4/
- Source Data for Expanded View and Appendix/Figure EV4/4C/
- Source Data for Expanded View and Appendix/Figure EV4/4C/mCherry-BF.tif
- Source Data for Expanded View and Appendix/Figure EV4/4C/mCherry-HP1α-BF.tif
- Source Data for Expanded View and Appendix/Figure EV4/4C/mCherry-HP1α-Merge.tif
- Source Data for Expanded View and Appendix/Figure EV4/4C/mCherry-HP1α.tif
- Source Data for Expanded View and Appendix/Figure EV4/4C/mCherry-Merge.tif
- Source Data for Expanded View and Appendix/Figure EV4/4C/mCherry.tif
- Source Data for Expanded View and Appendix/Figure EV4/4D/
- Source Data for Expanded View and Appendix/Figure EV4/4D/20 μM-01.tif
- Source Data for Expanded View and Appendix/Figure EV4/4D/40 μM-01.tif
- Source Data for Expanded View and Appendix/Figure EV4/4D/80 μM.tif
- Source Data for Expanded View and Appendix/Figure EV4/4F/
- Source Data for Expanded View and Appendix/Figure EV4/4F/His-IRTKS.tif
- Source Data for Expanded View and Appendix/Figure EV4/4G/
- Source Data for Expanded View and Appendix/Figure EV4/4G/10 μM.tif
- Source Data for Expanded View and Appendix/Figure EV4/4G/20 μM.tif
- Source Data for Expanded View and Appendix/Figure EV4/4G/5 μM.tif
- Source Data for Expanded View and Appendix/Figure EV4/4H/
- Source Data for Expanded View and Appendix/Figure EV4/4H/EGFP and EGFP-IRTKS.tif
- Source Data for Expanded View and Appendix/Figure EV4/4I/
- Source Data for Expanded View and Appendix/Figure EV4/4I/150 mM.tif
- Source Data for Expanded View and Appendix/Figure EV4/4I/300 mM.tif
- Source Data for Expanded View and Appendix/Figure EV4/4I/50 mM.tif
- Source Data for Expanded View and Appendix/Figure EV4/4K/
- Source Data for Expanded View and Appendix/Figure EV4/4K/D1.tif
- Source Data for Expanded View and Appendix/Figure EV4/4K/D2.tif
- Source Data for Expanded View and Appendix/Figure EV4/4K/D3.tif
- Source Data for Expanded View and Appendix/Figure EV4/4K/WT.tif
- Source Data for Expanded View and Appendix/Figure EV4/4L/
- Source Data for Expanded View and Appendix/Figure EV4/4L/IRTKS.tiff
- Source Data for Expanded View and Appendix/Figure EV4/4M/
- Source Data for Expanded View and Appendix/Figure EV4/4M/README.txt
- Source Data for Expanded View and Appendix/Figure EV4/4N/
- Source Data for Expanded View and Appendix/Figure EV4/4N/IDR-WT-Mut.tif
- Source Data for Expanded View and Appendix/Figure EV4/4N/IDR-WT.tif
- Source Data for Expanded View and Appendix/Figure EV4/4P/
- Source Data for Expanded View and Appendix/Figure EV4/4P/KO-DAPI.tif
- Source Data for Expanded View and Appendix/Figure EV4/4P/KO-IRTKS.tif
- Source Data for Expanded View and Appendix/Figure EV4/4P/KO-Merge.tif
- Source Data for Expanded View and Appendix/Figure EV4/4P/WT-DAPI.tif
- Source Data for Expanded View and Appendix/Figure EV4/4P/WT-IRTKS.tif
- Source Data for Expanded View and Appendix/Figure EV4/4P/WT-Merge.tif
- Source Data for Expanded View and Appendix/Figure EV4/4U/
- Source Data for Expanded View and Appendix/Figure EV4/4U/README.txt
- Source Data for Expanded View and Appendix/Figure EV4/4V/
- Source Data for Expanded View and Appendix/Figure EV4/4V/README.txt
- Source Data for Expanded View and Appendix/Figure EV4/4X/
- Source Data for Expanded View and Appendix/Figure EV4/4X/README.txt
- Source Data for Expanded View and Appendix/Figure EV4/Source Data Fig. EV4.xlsx
- Source Data for Expanded View and Appendix/Figure EV4/Source DataFig. EV4.pdf
- Source Data for Expanded View and Appendix/Figure EV5/
- Source Data for Expanded View and Appendix/Figure EV5/5A/
- Source Data for Expanded View and Appendix/Figure EV5/5A/0  irtks 20 hp1a 500x 2.tif
- Source Data for Expanded View and Appendix/Figure EV5/5A/0  irtks 40 hp1a 500x 2.tif
- Source Data for Expanded View and Appendix/Figure EV5/5A/0 irtks 0 hp1a 500x 2.tif
- Source Data for Expanded View and Appendix/Figure EV5/5A/0 irtks 0 hp1a 500x 2c1.tif
- Source Data for Expanded View and Appendix/Figure EV5/5A/0 irtks 0 hp1a 500x 2c2.tif
- Source Data for Expanded View and Appendix/Figure EV5/5A/0 irtks 20 hp1a 500x 2c1.tif
- Source Data for Expanded View and Appendix/Figure EV5/5A/0 irtks 20 hp1a 500x 2c2.tif
- Source Data for Expanded View and Appendix/Figure EV5/5A/0 irtks 40 hp1a 500x 2c1.tif
- Source Data for Expanded View and Appendix/Figure EV5/5A/0 irtks 40 hp1a 500x 2c2.tif
- Source Data for Expanded View and Appendix/Figure EV5/5A/0 irtks 80 hp1a 500x 1.tif
- Source Data for Expanded View and Appendix/Figure EV5/5A/0 irtks 80 hp1a 500x 1c1.tif
- Source Data for Expanded View and Appendix/Figure EV5/5A/0 irtks 80 hp1a 500x 1c2.tif
- Source Data for Expanded View and Appendix/Figure EV5/5A/10 irtks 0 hp1a 500x 4.tif
- Source Data for Expanded View and Appendix/Figure EV5/5A/10 irtks 0 hp1a 500x 4c1.tif
- Source Data for Expanded View and Appendix/Figure EV5/5A/10 irtks 0 hp1a 500x 4c2.tif
- Source Data for Expanded View and Appendix/Figure EV5/5A/10 irtks 20 hp1a 500x 2.tif
- Source Data for Expanded View and Appendix/Figure EV5/5A/10 irtks 20 hp1a 500x 2c1.tif
- Source Data for Expanded View and Appendix/Figure EV5/5A/10 irtks 20 hp1a 500x 2c2.tif
- Source Data for Expanded View and Appendix/Figure EV5/5A/10 irtks 40 hp1a 500x 3.tif
- Source Data for Expanded View and Appendix/Figure EV5/5A/10 irtks 40 hp1a 500x 3c1.tif
- Source Data for Expanded View and Appendix/Figure EV5/5A/10 irtks 40 hp1a 500x 3c2.tif
- Source Data for Expanded View and Appendix/Figure EV5/5A/10 irtks 80 hp1a 500x 2.tif
- Source Data for Expanded View and Appendix/Figure EV5/5A/10 irtks 80 hp1a 500x 2c1.tif
- Source Data for Expanded View and Appendix/Figure EV5/5A/10 irtks 80 hp1a 500x 2c2.tif
- Source Data for Expanded View and Appendix/Figure EV5/5A/20 irtks 0 hp1a 500x 2c.tif
- Source Data for Expanded View and Appendix/Figure EV5/5A/20 irtks 0 hp1a 500x 2c1.tif
- Source Data for Expanded View and Appendix/Figure EV5/5A/20 irtks 0 hp1a 500x 2c2.tif
- Source Data for Expanded View and Appendix/Figure EV5/5A/20 irtks 20 hp1a 500x 2.tif
- Source Data for Expanded View and Appendix/Figure EV5/5A/20 irtks 20 hp1a 500x 2c1.tif
- Source Data for Expanded View and Appendix/Figure EV5/5A/20 irtks 20 hp1a 500x 2c2.tif
- Source Data for Expanded View and Appendix/Figure EV5/5A/20 irtks 40 hp1a 500x 4.tif
- Source Data for Expanded View and Appendix/Figure EV5/5A/20 irtks 40 hp1a 500x 4c1.tif
- Source Data for Expanded View and Appendix/Figure EV5/5A/20 irtks 40 hp1a 500x 4c2.tif
- Source Data for Expanded View and Appendix/Figure EV5/5A/20 irtks 80 hp1a 500x 2.tif
- Source Data for Expanded View and Appendix/Figure EV5/5A/20 irtks 80 hp1a 500x 2c1.tif
- Source Data for Expanded View and Appendix/Figure EV5/5A/20 irtks 80 hp1a 500x 2c2.tif
- Source Data for Expanded View and Appendix/Figure EV5/5A/5 irtks 0 hp1a 500x 4.tif
- Source Data for Expanded View and Appendix/Figure EV5/5A/5 irtks 0 hp1a 500x 4c1.tif
- Source Data for Expanded View and Appendix/Figure EV5/5A/5 irtks 0 hp1a 500x 4c2.tif
- Source Data for Expanded View and Appendix/Figure EV5/5A/5 irtks 20 hp1a 500x.tif
- Source Data for Expanded View and Appendix/Figure EV5/5A/5 irtks 20 hp1a 500xc1.tif
- Source Data for Expanded View and Appendix/Figure EV5/5A/5 irtks 20 hp1a 500xc2.tif
- Source Data for Expanded View and Appendix/Figure EV5/5A/5 irtks 40 hp1a 500x 2.tif
- Source Data for Expanded View and Appendix/Figure EV5/5A/5 irtks 40 hp1a 500x 2c1.tif
- Source Data for Expanded View and Appendix/Figure EV5/5A/5 irtks 40 hp1a 500x 2c2.tif
- Source Data for Expanded View and Appendix/Figure EV5/5A/5 irtks 80 hp1a 500xc.tif
- Source Data for Expanded View and Appendix/Figure EV5/5A/5 irtks 80 hp1a 500xc1.tif
- Source Data for Expanded View and Appendix/Figure EV5/5A/5 irtks 80 hp1a 500xc2.tif
- Source Data for Expanded View and Appendix/Figure EV5/5B/
- Source Data for Expanded View and Appendix/Figure EV5/5B/0 IRTKS 0 SUMO-HP1 2-01.tif
- Source Data for Expanded View and Appendix/Figure EV5/5B/0 IRTKS 0 SUMO-HP1 2c1-01.tif
- Source Data for Expanded View and Appendix/Figure EV5/5B/0 IRTKS 0 SUMO-HP1 2c2-01.tif
- Source Data for Expanded View and Appendix/Figure EV5/5B/0 IRTKS 20 SUMO-HP1 c1-01.tif
- Source Data for Expanded View and Appendix/Figure EV5/5B/0 IRTKS 20 SUMO-HP1 c2-01.tif
- Source Data for Expanded View and Appendix/Figure EV5/5B/0 IRTKS 20 SUMO-HP1-01.tif
- Source Data for Expanded View and Appendix/Figure EV5/5B/0 IRTKS 40 SUMO-HP1 c1-01.tif
- Source Data for Expanded View and Appendix/Figure EV5/5B/0 IRTKS 40 SUMO-HP1-01.tif
- Source Data for Expanded View and Appendix/Figure EV5/5B/0 IRTKS 40 SUMO-HP1c2-01.tif
- Source Data for Expanded View and Appendix/Figure EV5/5B/0 IRTKS 80 SUMO-HP1 c1-01.tif
- Source Data for Expanded View and Appendix/Figure EV5/5B/0 IRTKS 80 SUMO-HP1 c2-01.tif
- Source Data for Expanded View and Appendix/Figure EV5/5B/0 IRTKS 80 SUMO-HP1-01.tif
- Source Data for Expanded View and Appendix/Figure EV5/5B/10 IRTKS 0 SUMO-HP1 c1-01.tif
- Source Data for Expanded View and Appendix/Figure EV5/5B/10 IRTKS 0 SUMO-HP1 c2-01.tif
- Source Data for Expanded View and Appendix/Figure EV5/5B/10 IRTKS 0 SUMO-HP1-01.tif
- Source Data for Expanded View and Appendix/Figure EV5/5B/10 IRTKS 20 SUMO-HP1 c1-01.tif
- Source Data for Expanded View and Appendix/Figure EV5/5B/10 IRTKS 20 SUMO-HP1 c2-01.tif
- Source Data for Expanded View and Appendix/Figure EV5/5B/10 IRTKS 20 SUMO-HP1-01.tif
- Source Data for Expanded View and Appendix/Figure EV5/5B/10 IRTKS 40 SUMO-HP1-01.tif
- Source Data for Expanded View and Appendix/Figure EV5/5B/10 IRTKS 40 SUMO-HP1c1-01.tif
- Source Data for Expanded View and Appendix/Figure EV5/5B/10 IRTKS 40 SUMO-HP1c2-01.tif
- Source Data for Expanded View and Appendix/Figure EV5/5B/10 IRTKS 80 SUMO-HP1 c1-01.tif
- Source Data for Expanded View and Appendix/Figure EV5/5B/10 IRTKS 80 SUMO-HP1 c2-01.tif
- Source Data for Expanded View and Appendix/Figure EV5/5B/10 IRTKS 80 SUMO-HP1-01.tif
- Source Data for Expanded View and Appendix/Figure EV5/5B/20 IRTKS 0 SUMO-HP1 c1-01.tif
- Source Data for Expanded View and Appendix/Figure EV5/5B/20 IRTKS 0 SUMO-HP1 c2-01.tif
- Source Data for Expanded View and Appendix/Figure EV5/5B/20 IRTKS 0 SUMO-HP1-01.tif
- Source Data for Expanded View and Appendix/Figure EV5/5B/20 IRTKS 20 SUMO-HP1 c1-01.tif
- Source Data for Expanded View and Appendix/Figure EV5/5B/20 IRTKS 20 SUMO-HP1 c2-01.tif
- Source Data for Expanded View and Appendix/Figure EV5/5B/20 IRTKS 20 SUMO-HP1-01.tif
- Source Data for Expanded View and Appendix/Figure EV5/5B/20 IRTKS 40 SUMO-HP1 c1-01.tif
- Source Data for Expanded View and Appendix/Figure EV5/5B/20 IRTKS 40 SUMO-HP1 c2-01.tif
- Source Data for Expanded View and Appendix/Figure EV5/5B/20 IRTKS 40 SUMO-HP1-01.tif
- Source Data for Expanded View and Appendix/Figure EV5/5B/20 IRTKS 80 SUMO-HP1 c1-01.tif
- Source Data for Expanded View and Appendix/Figure EV5/5B/20 IRTKS 80 SUMO-HP1 c2-01.tif
- Source Data for Expanded View and Appendix/Figure EV5/5B/20 IRTKS 80 SUMO-HP1-01.tif
- Source Data for Expanded View and Appendix/Figure EV5/5B/5 IRTKS 0 SUMO-HP1 c1-01.tif
- Source Data for Expanded View and Appendix/Figure EV5/5B/5 IRTKS 0 SUMO-HP1 c2-01.tif
- Source Data for Expanded View and Appendix/Figure EV5/5B/5 IRTKS 0 SUMO-HP1-01.tif
- Source Data for Expanded View and Appendix/Figure EV5/5B/5 IRTKS 20 SUMO-HP1 c1-01.tif
- Source Data for Expanded View and Appendix/Figure EV5/5B/5 IRTKS 20 SUMO-HP1 c2-01.tif
- Source Data for Expanded View and Appendix/Figure EV5/5B/5 IRTKS 20 SUMO-HP1-01.tif
- Source Data for Expanded View and Appendix/Figure EV5/5B/5 IRTKS 40 SUMO-HP1 c1-01.tif
- Source Data for Expanded View and Appendix/Figure EV5/5B/5 IRTKS 40 SUMO-HP1 c2-01.tif
- Source Data for Expanded View and Appendix/Figure EV5/5B/5 IRTKS 40 SUMO-HP1-01.tif
- Source Data for Expanded View and Appendix/Figure EV5/5B/5 IRTKS 80 SUMO-HP1 c1-01.tif
- Source Data for Expanded View and Appendix/Figure EV5/5B/5 IRTKS 80 SUMO-HP1 c2-01.tif
- Source Data for Expanded View and Appendix/Figure EV5/5B/5 IRTKS 80 SUMO-HP1-01.tif
- Source Data for Expanded View and Appendix/Figure EV5/5C/
- Source Data for Expanded View and Appendix/Figure EV5/5C/10 irtks  500x 9.tif
- Source Data for Expanded View and Appendix/Figure EV5/5C/10 irtks  500x 9c1.tif
- Source Data for Expanded View and Appendix/Figure EV5/5C/10 irtks  500x 9c2.tif
- Source Data for Expanded View and Appendix/Figure EV5/5C/20 irtks  500x 7.tif
- Source Data for Expanded View and Appendix/Figure EV5/5C/20 irtks  500x 7c1.tif
- Source Data for Expanded View and Appendix/Figure EV5/5C/20 irtks  500x 7c2.tif
- Source Data for Expanded View and Appendix/Figure EV5/5C/5 irtks  500x.tif
- Source Data for Expanded View and Appendix/Figure EV5/5C/5 irtks  500xc1.tif
- Source Data for Expanded View and Appendix/Figure EV5/5C/5 irtks  500xc2.tif
- Source Data for Expanded View and Appendix/Figure EV5/5E/
- Source Data for Expanded View and Appendix/Figure EV5/5E/10 irtks 500x 6.tif
- Source Data for Expanded View and Appendix/Figure EV5/5E/10 irtks 500x 6c1.tif
- Source Data for Expanded View and Appendix/Figure EV5/5E/10 irtks 500x 6c2.tif
- Source Data for Expanded View and Appendix/Figure EV5/5E/20 irtks 500x c1.tif
- Source Data for Expanded View and Appendix/Figure EV5/5E/20 irtks 500x c2.tif
- Source Data for Expanded View and Appendix/Figure EV5/5E/20 irtks 500x.tif
- Source Data for Expanded View and Appendix/Figure EV5/5E/5 irtks 500x 5.tif
- Source Data for Expanded View and Appendix/Figure EV5/5E/5 irtks 500x 5c1.tif
- Source Data for Expanded View and Appendix/Figure EV5/5E/5 irtks 500x 5c2.tif
- Source Data for Expanded View and Appendix/Figure EV5/5G/
- Source Data for Expanded View and Appendix/Figure EV5/5G/0 irtks 0 hp1a 500x 6c1.tif
- Source Data for Expanded View and Appendix/Figure EV5/5G/0 irtks 0 hp1a 500x 6c2.tif
- Source Data for Expanded View and Appendix/Figure EV5/5G/0 irtks 0 hp1a 500x 6c3.tif
- Source Data for Expanded View and Appendix/Figure EV5/5G/0 irtks 20 hp1a 500x 6c1.tif
- Source Data for Expanded View and Appendix/Figure EV5/5G/0 irtks 20 hp1a 500x 6c2.tif
- Source Data for Expanded View and Appendix/Figure EV5/5G/0 irtks 20 hp1a 500x 6c3.tif
- Source Data for Expanded View and Appendix/Figure EV5/5G/0 irtks 40 hp1a 500x 4c1.tif
- Source Data for Expanded View and Appendix/Figure EV5/5G/0 irtks 40 hp1a 500x 4c2.tif
- Source Data for Expanded View and Appendix/Figure EV5/5G/0 irtks 40 hp1a 500x 4c3.tif
- Source Data for Expanded View and Appendix/Figure EV5/5G/0 irtks 80 hp1a 500x 6c1.tif
- Source Data for Expanded View and Appendix/Figure EV5/5G/0 irtks 80 hp1a 500x 6c2.tif
- Source Data for Expanded View and Appendix/Figure EV5/5G/0 irtks 80 hp1a 500x 6c3.tif
- Source Data for Expanded View and Appendix/Figure EV5/5G/10 irtks 0 hp1a 500x 8c1.tif
- Source Data for Expanded View and Appendix/Figure EV5/5G/10 irtks 0 hp1a 500x 8c2.tif
- Source Data for Expanded View and Appendix/Figure EV5/5G/10 irtks 0 hp1a 500x 8c3.tif
- Source Data for Expanded View and Appendix/Figure EV5/5G/10 irtks 20 hp1a 500x 6c1.tif
- Source Data for Expanded View and Appendix/Figure EV5/5G/10 irtks 20 hp1a 500x 6c2.tif
- Source Data for Expanded View and Appendix/Figure EV5/5G/10 irtks 20 hp1a 500x 6c3.tif
- Source Data for Expanded View and Appendix/Figure EV5/5G/10 irtks 40 hp1a 500x 2c1.tif
- Source Data for Expanded View and Appendix/Figure EV5/5G/10 irtks 40 hp1a 500x 2c2.tif
- Source Data for Expanded View and Appendix/Figure EV5/5G/10 irtks 40 hp1a 500x 2c3.tif
- Source Data for Expanded View and Appendix/Figure EV5/5G/10 irtks 80 hp1a 500x 6c1.tif
- Source Data for Expanded View and Appendix/Figure EV5/5G/10 irtks 80 hp1a 500x 6c2.tif
- Source Data for Expanded View and Appendix/Figure EV5/5G/10 irtks 80 hp1a 500x 6c3.tif
- Source Data for Expanded View and Appendix/Figure EV5/5G/20 irtks 0 hp1a 500x 1c1.tif
- Source Data for Expanded View and Appendix/Figure EV5/5G/20 irtks 0 hp1a 500x 1c2.tif
- Source Data for Expanded View and Appendix/Figure EV5/5G/20 irtks 0 hp1a 500x 1c3.tif
- Source Data for Expanded View and Appendix/Figure EV5/5G/20 irtks 20 hp1a 500x 5c1.tif
- Source Data for Expanded View and Appendix/Figure EV5/5G/20 irtks 20 hp1a 500x 5c2.tif
- Source Data for Expanded View and Appendix/Figure EV5/5G/20 irtks 20 hp1a 500x 5c3.tif
- Source Data for Expanded View and Appendix/Figure EV5/5G/20 irtks 40 hp1a 500x 2c1.tif
- Source Data for Expanded View and Appendix/Figure EV5/5G/20 irtks 40 hp1a 500x 2c2.tif
- Source Data for Expanded View and Appendix/Figure EV5/5G/20 irtks 40 hp1a 500x 2c3.tif
- Source Data for Expanded View and Appendix/Figure EV5/5G/20 irtks 80 hp1a 500x 6c1.tif
- Source Data for Expanded View and Appendix/Figure EV5/5G/20 irtks 80 hp1a 500x 6c2.tif
[truncated: 52 more entries]
