# Supplementary material for: Heterochromatin formation and remodeling by IRTKS condensates counteract cellular senescence
Source: EMBO J. 2024 Aug 27;43(20):7. doi: 10.1038/s44318-024-00212-3 (PMC11480336; doi:10.1038/s44318-024-00212-3)
Supplement: Supplementary file 25 — Figure Source Data for Expanded View and Appendix [file 44318_2024_212_MOESM25_ESM.zip › Source Data for Expanded View and Appendix/Appendix Fig S1/README.txt]

The Appendix Fig S1A,B,E,F,G,H,I,J,K,L,M,N,O,P,Q were generated from ChIP-seq, RNA-seq and ATAC-seq datasets, which are available at the National Center for Biotechnology Information (NCBI) Sequence Read Archive (SRA) database: PRJNA888247 and 714184.

And we also provided statistical source data in Excel format.
