# Supplementary material for: Heterochromatin formation and remodeling by IRTKS condensates counteract cellular senescence
Source: EMBO J. 2024 Aug 27;43(20):7. doi: 10.1038/s44318-024-00212-3 (PMC11480336; doi:10.1038/s44318-024-00212-3)
Supplement: Supplementary file 25 — Figure Source Data for Expanded View and Appendix [file 44318_2024_212_MOESM25_ESM.zip › Source Data for Expanded View and Appendix/Appendix Fig S1/Source Data Appendix Fig. S1.xlsx]

## Sheet: Appendix Fig S1A
Sample	peak p-value
H3K9me3_DNA transposon	0.481
H3K9me3_LINE	8.01e-14
H3K9me3_LTR	1.11e-46
H3K9me3_Simple repeat	0.00973
H3K9me3_SINE	3.95e-20
H3K9me3_Satellit	0.395

## Sheet: Appendix Fig S1B
Sample	peak p-value
HP1α_DNA transposon	0.408
HP1α_LINE	0.000862
HP1α_Low_complexity	0.359
HP1α_LTR	0.00561
HP1α_Simple repeat	0.488
HP1α_SINE	0.00102

## Sheet: Appendix Fig S1C
Relative occupancy
	SINE					LINE1					IAP
	IRTKS+/+		IRTKS-/-			IRTKS+/+		IRTKS-/-			IRTKS+/+		IRTKS-/-
	Ig G	H3K9me3	Ig G	H3K9me3		Ig G	H3K9me3	Ig G	H3K9me3		Ig G	H3K9me3	Ig G	H3K9me3
	0.0452182	1.00212	0.0147281	0.762098		0.0621367	1.0104	0.0122443	0.685354		0.149485	1.03487	0.140444	0.71093
	0.0364749	1.02317	0.0148305	0.606277		0.0643279	0.989603	0.0185589	0.714458		0.101396	1.02772	0.113288	0.71093
	0.0421901	0.974713	0.0161169	0.778111		0.0436338		0.015824	0.596636			0.972281		0.783377
	0.0427941	0.979216	0.0662266	0.664204		0.0243106	1.07465	0.0357576	0.529929		0.0706332	0.961017	0.100121	0.572746
	0.0446114	1.0279	0.0596868	0.742107		0.0248214	0.92266	0.0331326	0.508342		0.0869596	1.00183	0.102936	0.516187
	0.047483	0.992885	0.058865	0.789876		0.027541	1.00269	0.0367629	0.526269		0.0811362	1.03716	0.110324	0.58478
	0.102284	1.08723	0.0990286	0.333091		0.0543017	1.1544	0.132171	0.366142		0.11731	0.985142	0.0759786	0.314632
	0.101578	0.953071	0.0956553	0.294021		0.105634	0.97073	0.120782	0.438447		0.082951	1.10834	0.0854804	0.306028
	0.100876	0.9597	0.0983446	0.304389		0.118023	0.874871	0.13309	0.325443		0.110216	0.906516	0.0825686	0.327993

## Sheet: Appendix Fig S1D
Relative occupancy
	SINE					LINE1					IAP
	IRTKS+/+		IRTKS-/-			IRTKS+/+		IRTKS-/-			IRTKS+/+		IRTKS-/-
	Ig G	HP1α	Ig G	HP1α		Ig G	HP1α	Ig G	HP1α		Ig G	HP1α	Ig G	HP1α
	0.0427941	0.920643	0.0662266	0.486568		0.0243106	0.975118	0.0357576	0.63742		0.0706332	0.940318	0.100121	0.657269
	0.0446114	1.01446	0.0596868	0.409153		0.0248214	1.08949	0.0331326	0.533533		0.0869596	1.15767	0.102936	0.675747
	0.047483	1.0649	0.058865	0.50723		0.0275411	0.935396	0.0367629	0.504753		0.0811362	0.902014	0.110324	0.548877
	0.0301833	1.87891	0.0480239	0.351086		0.0370861	0.950675	0.0335012	0.594751		0.149485	0.882618	0.140444	0.673552
	0.0252057	0.558603	0.03716	0.332147		0.036072	0.957287	0.052569	0.558782			0.986138		0.731973
	0.0279675	0.562488	0.0382047	0.332147		0.0350856	1.09204	0.0587347	0.578487		0.101396	1.01386	0.113288	0.74219
	0.0020307	1.03254	0.00596001	0.623962		0.00191228	1.03492	0.00939546	0.83288		0.0425758	0.96338	0.0568319	0.451514
	0.00183017	0.997367	0.0062131	0.6069		0.0017719	0.972327	0.00959288	0.793433		0.0381064	1.01831	0.0498191	0.477259
	0.00180498	0.970094	0.00661304	0.570196		0.00196605	0.992757	0.010644	0.793433		0.0375818	1.01831	0.107532	0.418368

## Sheet: Appendix Fig S1H
Sample	peak p-value
H3K9me3_3'UTR	0.553
H3K9me3_5'UTR	0.0136
H3K9me3_Exon	1.25e-06
H3K9me3_Intergenic	0
H3K9me3_Intron	1.28e-301
H3K9me3_TTS	0.000312

## Sheet: Appendix Fig S1I
Sample	peak p-value
HP1α_3'UTR	1.11e-15
HP1α_5'UTR	2.48e-11
HP1α_Exon	8.9e-30
HP1α_Intergenic	0
HP1α_Intron	0
HP1α_TTS	8.05e-20

## Sheet: Appendix Fig S1J
Sample	peak p-value
H3K9me3_3'UTR	0.0953
H3K9me3_5'UTR	0.178
H3K9me3_Exon	3.16e-05
H3K9me3_Intergenic	1.93e-37
H3K9me3_Intron	5.54e-34
H3K9me3_TTS	0.378

## Sheet: Appendix Fig S1K
Sample	peak p-value
HP1α_3'UTR	0.098
HP1α_5'UTR	0.157
HP1α_Exon	0.00264
HP1α_Intergenic	2.23e-05
HP1α_Intron	0.00015
HP1α_TTS	0.935

## Sheet: Appendix Fig S1N
Sample	peak p-value
SINE	5.83e-29
DNA transposon	0.000756
Low complexity	8.74e-21

## Sheet: Appendix Fig S1O
Sample	peak p-value
SINE	0
LINE	1.99e-120
LTR	2.19e-213
DNA transposon	3.76e-64
Low complexity	5.21e-54
Simple repeat	5.36e-153

[truncated: 3 more sheets: Appendix Fig S1P, Appendix Fig S1Q, Appendix Fig S1R]
