# Supplementary material for: Heterochromatin formation and remodeling by IRTKS condensates counteract cellular senescence
Source: EMBO J. 2024 Aug 27;43(20):7. doi: 10.1038/s44318-024-00212-3 (PMC11480336; doi:10.1038/s44318-024-00212-3)
Supplement: Supplementary file 25 — Figure Source Data for Expanded View and Appendix [file 44318_2024_212_MOESM25_ESM.zip › Source Data for Expanded View and Appendix/Appendix Fig S2/Source Data Appendix Fig. S2.xlsx]

## Sheet: Appendix Fig S2B
Relative protein level
	2-month-old	6-month-old	12-month-old
	1.09223	0.856505	0.376295
	0.752749	0.861287	0.341391
	1.15502	1.18331	0.557908

## Sheet: Appendix Fig S2C
SA-β-gal positive area (%)
	IRTKS+/+	IRTKS-/-
	0	0.78
	0	1.34
	0	1.96
	0	0.89
	0	1.65
	0	1.11

## Sheet: Appendix Fig S2D
SA-β-gal positive area (%)
	IRTKS+/+	IRTKS-/-
	0.549799	5.26745
	1.28222	9.13742
	0.8043	8.65367
	1.1935	10.8749
	1.17019	10.9617
	1.01218	9.13353

## Sheet: Appendix Fig S2E
Telomere length (fold)
	IRTKS+/+	IRTKS-/-
average value	1.00002	0.185198
	1.00282	0.489315
	1.05109	0.734347

## Sheet: Appendix Fig S2F
Telomere length (fold)
	IRTKS+/+	IRTKS-/-
	1.02574	0.572362
	0.943874	0.533416
	1.03288	0.808508
	1.05946	0.446996
	1.07425	0.632148
	0.878633	0.520631
	0.65293	0.380245
	1.53156	0.413225
	0.803851	0.427798

## Sheet: Appendix Fig S2G
Relative mRNA level
	p16		p21
	IRTKS+/+	IRTKS-/-	IRTKS+/+	IRTKS-/-
	1.26868	3.39482	1.05214	3.64268
	0.814131	2.53737	0.884745	4.12673
	0.968171	4.03714	1.07425	3.82378
	1.25122	4.07462	1.34412	1.56917
	1.2086	3.6978	0.614152	1.67018
	0.66128	3.1748	1.21139	1.50525
	1.29534	5.33936	1.19472	2.95536
	1.46747	5.5661	1.04006	3.63847
	0.689362	4.8121	0.80478	2.7007

## Sheet: Appendix Fig S2H
Relative mRNA level
	p16		p21
	IRTKS+/+	IRTKS-/-	IRTKS+/+	IRTKS-/-
	0.981686	3.02793	1.03527	1.85961
	1.03766	2.34296	0.952638	2.22684
	0.981686	1.73909	1.01396	1.51047
	1.11214	1.95206	1.00928	2.03496
	1.05946	1.88557	0.935191	1.7593
	0.848704	1.84676	1.05946	2.03496
	1.06437	3.24151	1.01162	2.7384
	0.972655	3.00355	0.983957	2.79594
	0.965936	3.74942	1.00463	2.89454

## Sheet: Appendix Fig S2J
Relative mRNA level
	CXCL-1		IL-6		TNFα		IL-1β
	IRTKS+/+	IRTKS-/-	IRTKS+/+	IRTKS-/-	IRTKS+/+	IRTKS-/-	IRTKS+/+	IRTKS-/-
	0.848704	2.15347	0.82932	2.4909	1.01866	1.56555	1.00463	3.89962
	0.99539	1.8489	1.20581	1.90088	1.15402	1.89211	1.47087	3.74077
	1.18372	2.08012	0.949342	2.9828	0.850667	1.50873	0.676737	5.32704
	0.937354	2.96905	1.05336	1.26284	1.21982	2.47369	0.723635	2.87454
	1.15402	2.56685	1.17691	2.02792	1.11471	2.56093	1.18372	3.03844
	0.92445	2.88786	0.849685	2.02792	0.735433	1.8489	1.16743	3.18951
	0.856584	2.43401	1.31039	2.27626	0.831238	3.10947	1.1434	5.36409
	1.02574	1.81924	1.36604	2.02324	0.848704	1.45062	0.884745	2.3511
	1.13813	1.54043	0.558644	1.88775	1.41748	2.9622	0.988514	2.83497

## Sheet: Appendix Fig S2K
Relative mRNA level
	CXCL-1		IL-6		TNFα		IL-1β
	IRTKS+/+	IRTKS-/-	IRTKS+/+	IRTKS-/-	IRTKS+/+	IRTKS-/-	IRTKS+/+	IRTKS-/-
	0.92445	24.2515	0.99539	5.05134	1.05214	7.29378	0.770215	5.3765
	1.03288	24.761	1.03049	4.91321	0.961483	7.09433	1.2086	2.27626
	1.04729	23.2636	0.974905	4.77886	0.988514	6.85267	1.07425	2.80241
	0.968171	16.9123	1.10957	8.95897	1.03049	5.57897	0.888843	4.59479
	0.808508	11.3924	0.650671		0.988514	5.54044	1.12506	5.1337
	1.27751	17.0299	1.38511	5.11004	0.981686	5.27803		4.37717
	1.0693	17.9179	0.986233	2.4909	1.03288	6.78963	1.48452	2.95536
	0.93088	14.5539	0.993092	2.57874	0.918064	6.29119	0.835088	3.74076
	1.00463	17.9179	1.02101	2.4909	1.05458	8.30128	0.806642	1.83189
