# Supplementary material for: Heterochromatin formation and remodeling by IRTKS condensates counteract cellular senescence
Source: EMBO J. 2024 Aug 27;43(20):7. doi: 10.1038/s44318-024-00212-3 (PMC11480336; doi:10.1038/s44318-024-00212-3)
Supplement: Supplementary file 25 — Figure Source Data for Expanded View and Appendix [file 44318_2024_212_MOESM25_ESM.zip › Source Data for Expanded View and Appendix/Figure EV1/1V/README.txt]

The figure is available in Movie EV1 and Movie EV2.
 
