# Supplementary material for: Heterochromatin formation and remodeling by IRTKS condensates counteract cellular senescence
Source: EMBO J. 2024 Aug 27;43(20):7. doi: 10.1038/s44318-024-00212-3 (PMC11480336; doi:10.1038/s44318-024-00212-3)
Supplement: Supplementary file 25 — Figure Source Data for Expanded View and Appendix [file 44318_2024_212_MOESM25_ESM.zip › Source Data for Expanded View and Appendix/Figure EV1/Source Data Fig. EV1.xlsx]

## Sheet: Fig EV1A
Nucleolus-associated heterochromatin (%)
	Liver
	IRTKS+/+	IRTKS-/-
	15.1	4.9
	11.9	1.3
	16.3	3.5
	15.6	1.4
	10.9	2.5
	13.7	3.3
	14.2	5.1
	13.2	3.9
	11.8	3.7
	9.5	2.6

## Sheet: Fig EV1B
Nucleolus-associated heterochromatin (%)
	Kidney
	IRTKS+/+	IRTKS-/-
	25.5	10.9
	23.8	7.3
	22.5	8.2
	18.9	10.4
	20.6	12.2
	19.2	8.5
	25.1	7.9
	18.4	11.2
	23.6	9.3
	19.9	8.4

## Sheet:  Fig EV1D
Nuclear periphery electron dense area (%)
	stomach
	IRTKS+/+	IRTKS-/-
	32.3	3.5
	29.6	4.6
	27.5	5.4
	29	5.9
	33.1	3.3
	30.4	3
	33.9	2.6
	20.9	6.9
	24.3	8.3
	22.5	4

## Sheet: Fig EV1E
Nucleolus-associated heterochromatin (%)
	stomach
	IRTKS+/+	IRTKS-/-
	27.6	7.5
	30.1	5.4
	22.4	3.1
	20.2	5.7
	28.4	4.2
	26.6	8.2
	25	6.4
	23.3	4.6
	22.9	3.9
	24.1	7.6

## Sheet: Fig EV1F
Nucleolus-associated heterochromatin (%)
	MEF
	IRTKS+/+	IRTKS-/-	IRTKS-/- Flag-IRTKS
	9.8	2.4	2.9
	8.4	2.9	4.1
	9.6	3.6	2.8
	8.3	4.5	4.6
	8.2	3	3.9
	7.9	2.7	3.7
	9.1	2.5	4.9
	6.8	3.9	5.2
	7.3	2.9	5.6
	8.6	3.5	4.3

## Sheet: Fig EV1H
Nuclear periphery electron dense area (%)
	SK-Hep-1
	sgControl	sgIRTKS
	15.4	4.1
	12.7	3.8
	18.9	3.2
	19.5	5.2
	15.2	3.3
	19.7	5
	13.6	4.7
	14.9	2.9
	13.2	3.6
	16.3	6

## Sheet:  Fig EV1I
Nucleolus-associated heterochromatin (%)
	SK-Hep-1
	sgControl	sgIRTKS
	11.3	6.7
	14.8	4.1
	10.6	3.9
	12.3	4.9
	13.6	3.3
	10.2	5.2
	11.8	4.8
	11.2	4.5
	14.2	5.6
	12.8	4.4

## Sheet:  Fig EV1K
Nuclear periphery electron dense area (%)
	MEF
	E.V.	Flag-IRTKS
	12.6	21.3
	13.2	18.6
	10.6	18.9
	9.8	18.5
	9.3	16.9
	9.7	17.4
	10.9	18.2
	10.3	17.9
	12.4	19.6
	11.6	22.7

## Sheet: Fig EV1L
Nucleolus-associated heterochromatin (%)
	MEF
	E.V.	Flag-IRTKS
	8.6	8.3
	7.9	9.5
	9.2	8.7
	7.2	9
	9	9.7
	8.1	8.3
	8.5	9.8
	7.8	7.6
	8.6	10.1
	8.4	9.4

## Sheet:  Fig EV1N
Nuclear periphery electron dense area (%)
	SK-Hep-1
	E.V.	Flag-IRTKS
	14.6	32.1
	15	25.6
	17.9	28.1
	18.9	20.3
	16.2	22.6
	19.2	28.7
	13.3	30
	16.8	23.1
	15.3	22.8
	16	27.4

[truncated: 7 more sheets: Fig EV1O, Fig EV1Q,  Fig EV1T, Fig EV1U, Fig EV1V, Fig EV1W, Fig EV1X]
