# Supplementary material for: Heterochromatin formation and remodeling by IRTKS condensates counteract cellular senescence
Source: EMBO J. 2024 Aug 27;43(20):7. doi: 10.1038/s44318-024-00212-3 (PMC11480336; doi:10.1038/s44318-024-00212-3)
Supplement: Supplementary file 25 — Figure Source Data for Expanded View and Appendix [file 44318_2024_212_MOESM25_ESM.zip › Source Data for Expanded View and Appendix/Figure EV2/Source Data Fig. EV2.xlsx]

## Sheet: Fig EV2D
Nuclear periphery electron dense area (%)
	WT	sgIRTKS	sgIRTKS Flag-HP1α
	15.5	4	9.9
	12.8	4.3	10.2
	17.7	3.6	6.7
	18.5	3.5	4.5
	10.9	2.2	12.3
	11.3	4.9	8.2
	14.3	4.6	9.6
	16.4	3.9	13.4
	13.9	5.4	7.9
	12.3	2.7	6.1
