# Supplementary material for: Heterochromatin formation and remodeling by IRTKS condensates counteract cellular senescence
Source: EMBO J. 2024 Aug 27;43(20):7. doi: 10.1038/s44318-024-00212-3 (PMC11480336; doi:10.1038/s44318-024-00212-3)
Supplement: Supplementary file 25 — Figure Source Data for Expanded View and Appendix [file 44318_2024_212_MOESM25_ESM.zip › Source Data for Expanded View and Appendix/Figure EV3/Source Data Fig. EV3.xlsx]

## Sheet:  Fig EV3A
Relative mRNA level
	Liver			Kidney			MEF
	IRTKS+/+	IRTKS-/-		IRTKS+/+	IRTKS-/-		IRTKS+/+	IRTKS-/-
	0.968171	0.792784		0.90125	0.698985		0.860551	0.646176
	1.23399	0.867539		0.939523	0.83702		0.909618	1.24833
	0.83702	0.82932		1.18099	1.01631		1.27751	1.10957
	0.97942	1.24401		1.10445	1.26869		0.761369	1.08423
	1.01396	1.26138		0.733736	0.723635		1.06191	1.14605
	0.99654	1.25266		1.23399	1.90968		1.23685	1.66632
	1.02811	0.926588		1.03527	1.33484		0.97041	1.04488
	0.97942	0.90125		1.08674	1.52274		1.09936	1.217
	1.00347	0.913831		0.888843	1.04006		0.937354	0.786399

## Sheet: Fig EV3K
Droplet area (%)
NaCl (mM)	50	150	300
	24.66	9.835	1.904
	32.992	13.232	2.201
	37.251	11.576	3.866
	28.517	14.307	3.443
	42.432	18.587	3.493
	38.547	15.998	2.042

## Sheet: Fig EV3L
Droplet area (%)
	Control	1,6-hex
	29.55	1.417
	33.569	2.383
	42.138	1.23
	38.309	1.693
	30.078	3.043
	22.936	1.341
