# Supplementary material for: Heterochromatin formation and remodeling by IRTKS condensates counteract cellular senescence
Source: EMBO J. 2024 Aug 27;43(20):7. doi: 10.1038/s44318-024-00212-3 (PMC11480336; doi:10.1038/s44318-024-00212-3)
Supplement: Supplementary file 25 — Figure Source Data for Expanded View and Appendix [file 44318_2024_212_MOESM25_ESM.zip › Source Data for Expanded View and Appendix/Figure EV4/Source Data Fig. EV4.xlsx]

## Sheet: Fig EV4D
Droplet area (%)
	20 μM	40 μM	80 μM
	0.972	4.003	36.878
	0.987	5.667	37.99
	0.942	5.432	36.548
	1.1	6.001	34.563
	1.395	8.562	39.125
	1.078	6.124	41.49
	1.252	7.361	35.385
	1.334	5.812	35.987

## Sheet:  Fig EV4G
Droplet area (%)
	5 μM	10 μM	20 μM
	4.216	20.716	36.878
	6.273	17.275	40.865
	5.46	21.244	41.986
	5.417	17.886	47.325
	4.823	22.123	35.98
	3.286	25.467	50.452
	5.942	22.453	51.235
	4.234	24.678	49.469

## Sheet: Fig EV4I
Droplet area (%)
NaCl (mM)	50	150	300
	18.036	6.38	0.071
	19.689	2.793	0.056
	18.349	4.273	0.074
	19.731	4.982	0.101
	20.542	5.034	0.036
	25.439	3.769	0.156
	24.412	4.983	0.211
	22.967	3.912	0.159

## Sheet: Fig EV4O
IRTKS puncta/ 10 cells
	Liver
	IRTKS+/+	IRTKS-/-
	15	0
	12	0
	8	0
	5	0
	3	0
	10	0
	7	0
	13	0
	9	0
	18	0

## Sheet: Fig EV4Q
IRTKS puncta/ 10 cells
	Kidney
	IRTKS+/+	IRTKS-/-
	7	0
	13	0
	21	0
	9	0
	11	0
	3	0
	17	0
	6	0
	18	0
	16	0

## Sheet: Fig EV4R
IRTKS puncta/ 10 cells
	Liver
	AAV8-E.V	AAV8-IRTKS
	0	28
	0	48
	0	33
	0	12
	0	24
	0	51
	0	38
	0	43
	0	20
	0	36

## Sheet: Fig EV4W
Fluorescence recovery
	Time (s)	Bleach								Non-bleach
	Pre-bleach	1	1	1	1	1	1	1	1	1	1	1	1	1	1	1	1
	0	0.421028	0.289358	0.299752	0.517231	0.479241	0.407911	0.407911	0.359009	1.00921	0.992131	1.00048	0.995457	1.00273	0.999975	0.999975	0.999333
	20	0.669173	0.666862	0.519602	0.56096	0.521944	0.448703	0.448703	0.374882	1.00132	0.991514	0.996693	0.999543	1.02359	1.00527	1.00527	0.995521
	40	0.74615	0.820856	0.624625	0.580901	0.539722	0.467178	0.467178	0.711766	1.00437	0.976653	0.999602	1.01244	1.02609	0.970646	0.970646	0.992503
	60	0.797292	0.844871	0.724165	0.574088	0.555817	0.479315	0.479315	0.709822	0.990451	0.949465	1.00084	1.01278	0.992515	0.979729	0.979729	0.988342
	80	0.835035	0.721778	0.783101	0.602164	0.557963	0.503016	0.503016	0.712161	0.992618	0.973097	0.997211	1.01519	0.972543	1.00966	1.00966	0.988437
	100	0.858906	0.887171	0.820771	0.623788	0.575397	0.525785	0.525785	0.620633	1.01131	0.969945	1.00239	1.01805	0.987512	0.969593	0.969593	0.989041
	120	0.863793	0.846699	0.847563	0.701763	0.586286	0.553229	0.553229	0.523998	1.01175	0.988717	1.00147	1.0537	0.984217	0.968514	0.968514	0.989931
	140	0.875808	0.831552	0.867835	0.712855	0.59117	0.585336	0.585336	0.574305	1.01104	1.00514	0.998088	1.07269	0.978624	0.976893	0.976893	0.990153
	160	0.867812	0.823195	0.802414	0.802784	0.574591	0.618692	0.618692	0.685812	1.0149	0.981251	0.999522	1.08318	1.04721	0.977972	0.977972	0.990248
	180	0.863236	0.820217	0.83895	0.824593	0.600449	0.653908	0.653908	0.712049	1.03108	0.95961	1.00235	1.0841	1.00604	0.958629	0.958629	0.990375
	200	0.851458	0.831702	0.85132	0.768746	0.752884	0.686531	0.686531	0.739214	0.994989	0.983242	1.00147	1.0865	1.01487	0.939788	0.939788	0.989994
	220	0.823757	0.827897	0.824012	0.728656	0.633261	0.704911	0.704911	0.725377	1.03362	0.953471	1.00068	1.08568	0.984766	0.934344	0.934344	0.990756
	240	0.828739	0.793856	0.827667	0.74041	0.603923	0.734162	0.734162	0.842581	1.02248	0.969234	0.998247	1.12197	1.00578	0.943024	0.943024	0.992758
